# Supplementary material for: Genetic influence on vascular smooth muscle cell apoptosis
Source: Cell Death Dis. 2024 Jun 8;15(6):402. doi: 10.1038/s41419-024-06799-z (PMC11162461; doi:10.1038/s41419-024-06799-z)
Supplement: Supplementary file 2 — Supplementary Tables [file 41419_2024_6799_MOESM2_ESM.xlsx]

## Sheet: Supplementary Table S1
Supplementary Table S1. Associations of 7p15.3 with %DC4h
Chromosome	Position	SNP ID	Reference allele	Alternative allele	A1	OBS_CT	BETA	SE	L95	U95	T_STAT	Unadjusted P-value	GC	BONF	HOLM	SIDAK_SS	SIDAK_SD	FDR_BH	FDR_BY
7	24742173	rs2237324_A:G	A	G	G	1313	-0.323595	0.0435358	-0.408923	-0.238266	-7.43284	1.9493e-13	2.58372e-13	1.42943e-06	1.42943e-06	1.42943e-06	1.42943e-06	1.42943e-06	2.34214e-05
7	24722731	rs12669044_C:T	C	T	T	1339	-0.357046	0.0516927	-0.458361	-0.25573	-6.90708	7.73954e-12	9.88567e-12	5.67544e-05	5.67544e-05	5.67528e-05	5.67528e-05	1.3119e-05	0.000214956
7	24720029	rs2237310_A:C	A	C	C	1341	-0.353529	0.0512883	-0.454052	-0.253006	-6.89297	8.51186e-12	1.08618e-11	6.24178e-05	6.24178e-05	6.24159e-05	6.24159e-05	1.3119e-05	0.000214956
7	24719233	rs754553_C:T	C	T	T	1338	-0.350665	0.051126	-0.450871	-0.25046	-6.85884	1.07341e-11	1.36657e-11	7.87139e-05	7.87139e-05	7.87108e-05	7.87108e-05	1.3119e-05	0.000214956
7	24719199	rs754554_G:T	G	T	T	1338	-0.350665	0.051126	-0.450871	-0.25046	-6.85884	1.07341e-11	1.36657e-11	7.87139e-05	7.87139e-05	7.87108e-05	7.87108e-05	1.3119e-05	0.000214956
7	24719134	rs754555_C:T	C	T	T	1338	-0.350665	0.051126	-0.450871	-0.25046	-6.85884	1.07341e-11	1.36657e-11	7.87139e-05	7.87139e-05	7.87108e-05	7.87108e-05	1.3119e-05	0.000214956
7	24575341	rs2711094_C:G	C	G	G	1319	-0.324549	0.0475255	-0.417697	-0.231401	-6.82895	1.32122e-11	1.67854e-11	9.68854e-05	9.68853e-05	9.68807e-05	9.68806e-05	1.38408e-05	0.000226783
7	24717332	rs12540919_C:T	C	T	T	1341	-0.450795	0.0671359	-0.582379	-0.319211	-6.71466	2.81366e-11	3.5476e-11	0.000206327	0.000206326	0.000206305	0.000206305	2.57908e-05	0.000422586
7	24717024	rs73082019_A:G	A	G	G	1339	-0.437444	0.0663077	-0.567405	-0.307484	-6.59719	6.09436e-11	7.62476e-11	0.000446902	0.000446902	0.000446802	0.000446802	4.96558e-05	0.000813616
7	24755400	rs12700545_G:C	G	C	C	1313	-0.339308	0.0517398	-0.440716	-0.2379	-6.55797	7.92364e-11	9.88734e-11	0.000581044	0.000581043	0.000580875	0.000580875	5.59896e-05	0.000917397
7	24717576	rs12530499_C:T	C	T	T	1335	-0.43123	0.0658565	-0.560307	-0.302154	-6.54803	8.39877e-11	1.04741e-10	0.000615886	0.000615885	0.000615696	0.000615695	5.59896e-05	0.000917397
7	24738252	rs2158063_A:G	A	G	G	1306	-0.246472	0.0387541	-0.322428	-0.170515	-6.35989	2.81811e-10	3.4721e-10	0.00206653	0.00206653	0.0020644	0.00206439	0.000172211	0.0028217
7	24686215	rs2721781_A:C	A	C	C	1311	-0.244582	0.0386553	-0.320345	-0.168819	-6.32726	3.45602e-10	4.24937e-10	0.00253432	0.00253431	0.00253111	0.0025311	0.000181559	0.00297487
7	24689463	rs2721779_A:G	A	G	G	1313	-0.244304	0.0386146	-0.319987	-0.16862	-6.32671	3.46627e-10	4.26184e-10	0.00254183	0.00254183	0.0025386	0.0025386	0.000181559	0.00297487
7	24697017	rs2954558_T:C	T	C	C	1312	-0.243717	0.0386676	-0.319504	-0.16793	-6.30287	4.0259e-10	4.94251e-10	0.00295221	0.0029522	0.00294786	0.00294785	0.000196814	0.00322482
7	24740368	rs2721807_T:G	T	G	G	1306	-0.244122	0.0388143	-0.320197	-0.168048	-6.2895	4.38344e-10	5.37688e-10	0.0032144	0.00321439	0.00320924	0.00320923	0.0002009	0.00329177
7	24714890	rs2721814_A:G	A	G	G	1325	-0.241127	0.0384898	-0.316565	-0.165688	-6.26469	5.09332e-10	6.23826e-10	0.00373495	0.00373495	0.00372799	0.00372798	0.000207497	0.00339987
7	24686397	rs6949566_C:T	C	T	T	1319	-0.343255	0.0547305	-0.450525	-0.235985	-6.27172	4.88198e-10	5.98195e-10	0.00357998	0.00357997	0.00357358	0.00357357	0.000207497	0.00339987
7	24679731	rs5882946_T:TTTA	T	TTTA	TTTA	1307	-0.241885	0.0387151	-0.317765	-0.166005	-6.24783	5.68055e-10	6.9499e-10	0.00416557	0.00416556	0.00415691	0.0041569	0.000219241	0.00359228
7	24700558	rs2257061_T:C	T	C	C	1305	-0.240275	0.0387591	-0.316241	-0.164308	-6.19919	7.67864e-10	9.36621e-10	0.00563078	0.00563077	0.00561496	0.00561495	0.000270881	0.00443842
7	24688945	rs2529086_T:C	T	C	C	1310	-0.238852	0.0386322	-0.31457	-0.163134	-6.18273	8.48808e-10	1.03432e-09	0.00622435	0.00622433	0.00620502	0.006205	0.000270881	0.00443842
7	24688944	rs2721780_A:G	A	G	G	1310	-0.238852	0.0386322	-0.31457	-0.163134	-6.18273	8.48808e-10	1.03432e-09	0.00622435	0.00622433	0.00620502	0.006205	0.000270881	0.00443842
7	24696127	rs2721777_A:G	A	G	G	1313	-0.251508	0.0406809	-0.331241	-0.171775	-6.18246	8.49615e-10	1.03529e-09	0.00623026	0.00623024	0.0062109	0.00621088	0.000270881	0.00443842
7	24699609	rs2721820_T:G	T	G	G	1310	-0.239253	0.0388603	-0.315418	-0.163088	-6.15674	9.95609e-10	1.21127e-09	0.00730085	0.00730082	0.00727426	0.00727424	0.000304202	0.00498438
7	24651713	rs2721799_T:C	T	C	C	1312	-0.2388	0.0389058	-0.315054	-0.162546	-6.1379	1.11676e-09	1.3571e-09	0.00818924	0.00818922	0.0081558	0.00815578	0.00032757	0.00536727
7	24720420	rs2237312_A:G	A	G	G	1330	-0.234163	0.0383333	-0.309295	-0.159031	-6.10861	1.32998e-09	1.61338e-09	0.00975277	0.00975274	0.00970537	0.00970534	0.000375107	0.00614617
7	24573780	rs6973781_T:G	T	G	G	1314	-0.237555	0.0390686	-0.314129	-0.160982	-6.08047	1.58329e-09	1.91733e-09	0.0116103	0.0116103	0.0115432	0.0115431	0.000414654	0.00679415
7	24613336	rs2721783_C:T	C	T	T	1307	-0.236797	0.0389174	-0.313074	-0.16052	-6.0846	1.54646e-09	1.87318e-09	0.0113403	0.0113403	0.0112762	0.0112762	0.000414654	0.00679415
7	24616589	rs2711128_A:G	A	G	G	1310	-0.234815	0.0388006	-0.310862	-0.158767	-6.05184	1.88421e-09	2.27778e-09	0.013817	0.013817	0.013722	0.0137219	0.000476449	0.00780667
7	24593714	rs2108303_T:G	T	G	G	1307	-0.234687	0.0389126	-0.310954	-0.15842	-6.03113	2.13591e-09	2.57883e-09	0.0156627	0.0156627	0.0155407	0.0155407	0.000522091	0.00855453
7	24645000	rs34929862_T:TAA	T	TAA	TAA	1311	-0.233205	0.0388615	-0.309372	-0.157038	-6.00093	2.55829e-09	3.08323e-09	0.0187601	0.01876	0.0185852	0.0185851	0.000605164	0.00991568
7	24648564	rs7788403_T:G	T	G	G	1312	-0.23267	0.0388579	-0.30883	-0.15651	-5.98772	2.76804e-09	3.33339e-09	0.0202982	0.0202981	0.0200935	0.0200935	0.000634318	0.0103934
7	24585963	rs11761560_T:C	T	C	C	1326	-0.323661	0.0542401	-0.42997	-0.217353	-5.9672	3.11994e-09	3.75268e-09	0.0228787	0.0228786	0.0226189	0.0226189	0.000678845	0.011123
7	24558777	rs10951027_G:A	G	A	A	1331	-0.31844	0.0534109	-0.423123	-0.213756	-5.96207	3.21369e-09	3.8643e-09	0.0235661	0.023566	0.0232906	0.0232905	0.000678845	0.011123
7	24652712	rs767421_G:C	G	C	C	1311	-0.231602	0.0388505	-0.307747	-0.155456	-5.96136	3.24007e-09	3.8957e-09	0.0237596	0.0237595	0.0234796	0.0234794	0.000678845	0.011123
7	24651536	rs2711115_A:G	A	G	G	1309	-0.231295	0.0388546	-0.307448	-0.155141	-5.95283	3.41011e-09	4.09805e-09	0.0250065	0.0250064	0.0246964	0.0246963	0.000694624	0.0113815
7	24581063	rs2529038_A:T	A	T	T	1304	-0.24397	0.041054	-0.324434	-0.163505	-5.94266	3.62617e-09	4.35503e-09	0.0265909	0.0265907	0.0262405	0.0262403	0.000718672	0.0117755
7	24663679	rs1053962_G:A	G	A	A	1308	-0.231299	0.0390249	-0.307786	-0.154811	-5.92695	3.97684e-09	4.77179e-09	0.0291623	0.0291622	0.0287412	0.0287411	0.00076743	0.0125744
7	24633633	rs2721789_A:G	A	G	G	1310	-0.231045	0.0390542	-0.30759	-0.1545	-5.91601	4.24116e-09	5.08568e-09	0.0311006	0.0311005	0.030622	0.0306218	0.000797452	0.0130663
7	24631849	rs2190439_G:A	G	A	A	1310	-0.23077	0.0390809	-0.307367	-0.154172	-5.90492	4.52845e-09	5.42663e-09	0.0332073	0.0332072	0.032662	0.0326619	0.000824438	0.0135085
7	24584788	rs7455506_A:G	A	G	G	1327	-0.321234	0.0544339	-0.427923	-0.214546	-5.90136	4.60954e-09	5.52282e-09	0.033802	0.0338018	0.0332371	0.0332369	0.000824438	0.0135085
7	24631256	rs2721787_A:C	A	C	C	1311	-0.228755	0.0388713	-0.304942	-0.152569	-5.88493	5.09359e-09	6.09669e-09	0.0373515	0.0373513	0.0366626	0.0366624	0.000879284	0.0144072
7	24731121	rs2237322_C:G	C	G	G	1315	-0.225416	0.038332	-0.300545	-0.150287	-5.88062	5.22054e-09	6.24711e-09	0.0382825	0.0382823	0.037559	0.0375588	0.000879284	0.0144072
7	24731034	rs2521763_T:A	T	A	A	1314	-0.225423	0.0383448	-0.300578	-0.150269	-5.87885	5.27591e-09	6.3127e-09	0.0386885	0.0386883	0.0379496	0.0379494	0.000879284	0.0144072
7	24561804	rs34209628_C:T	C	T	T	1331	-0.312913	0.0533929	-0.417561	-0.208265	-5.86058	5.85511e-09	6.99845e-09	0.0429358	0.0429356	0.0420271	0.0420269	0.000953839	0.0156288
7	24583304	rs2711089_C:A	C	A	A	1308	-0.229989	0.0392632	-0.306943	-0.153034	-5.85761	5.98341e-09	7.15025e-09	0.0438766	0.0438763	0.0429279	0.0429277	0.000953839	0.0156288
7	24634396	rs2711120_A:T	A	T	T	1310	-0.239608	0.04097	-0.319908	-0.159308	-5.84837	6.31362e-09	7.54082e-09	0.0462981	0.0462978	0.0452426	0.0452424	0.000985065	0.0161404
7	24627700	rs2529089_G:A	G	A	A	1306	-0.227663	0.0390057	-0.304113	-0.151213	-5.83667	6.76581e-09	8.07533e-09	0.049614	0.0496137	0.0484033	0.048403	0.00103362	0.0169361
7	24661983	rs6942812_C:T	C	T	T	1327	-0.318372	0.0546151	-0.425416	-0.211329	-5.82938	7.03272e-09	8.39067e-09	0.0515713	0.051571	0.0502641	0.0502637	0.00105248	0.0172449
7	24647431	rs2711109_G:C	G	C	C	1307	-0.239986	0.0412201	-0.320775	-0.159196	-5.82205	7.3667e-09	8.78507e-09	0.0540204	0.05402	0.0525872	0.0525868	0.00108041	0.0177026
7	24662376	rs6943306_A:G	A	G	G	1305	-0.226474	0.0389604	-0.302835	-0.150113	-5.81293	7.77169e-09	9.26309e-09	0.0569902	0.0569898	0.0553967	0.0553963	0.00109597	0.0179575
7	24599693	rs56921395_C:T	C	T	T	1328	-0.31659	0.0544693	-0.423348	-0.209832	-5.81226	7.76954e-09	9.26054e-09	0.0569744	0.056974	0.0553817	0.0553813	0.00109597	0.0179575
7	24639783	rs2721790_G:A	G	A	A	1312	-0.238426	0.041056	-0.318894	-0.157958	-5.80733	8.01859e-09	9.55438e-09	0.0588007	0.0588002	0.0571053	0.0571049	0.00110945	0.0181784
7	24684447	rs11769204_A:G	A	G	G	1330	-0.334166	0.0575902	-0.447041	-0.221292	-5.80249	8.22111e-09	9.79325e-09	0.0602858	0.0602853	0.0585046	0.0585041	0.0011164	0.0182924
7	24584984	rs4301356_A:G	A	G	G	1305	-0.226575	0.0392435	-0.303491	-0.149659	-5.77357	9.76506e-09	1.16125e-08	0.0716076	0.0716071	0.0691039	0.0691034	0.00130196	0.0213327
7	24582467	rs2711091_A:G	A	G	G	1308	-0.236686	0.0410887	-0.317219	-0.156154	-5.76038	1.05332e-08	1.25165e-08	0.0772403	0.0772397	0.0743326	0.0743321	0.00137929	0.0225998
7	24635144	rs13244368_G:A	G	A	A	1341	-0.325482	0.0567291	-0.436669	-0.214295	-5.73748	1.19518e-08	1.41843e-08	0.0876428	0.0876422	0.083912	0.0839114	0.00153759	0.0251936
7	24660267	rs34883946_T:TA	T	TA	TA	1307	-0.223335	0.0389839	-0.299742	-0.146928	-5.72891	1.2628e-08	1.49786e-08	0.0926014	0.0926007	0.0884432	0.0884426	0.00159658	0.0261601
7	24652315	rs2529085_A:G	A	G	G	1312	-0.23391	0.0408771	-0.314027	-0.153792	-5.72226	1.31081e-08	1.55424e-08	0.0961224	0.0961217	0.0916472	0.0916465	0.00162919	0.0266945
7	24668239	rs117460127_G:A	G	A	A	1334	-0.531266	0.0930539	-0.713648	-0.348883	-5.70923	1.40733e-08	1.6675e-08	0.1032	0.103199	0.0980536	0.0980529	0.00172	0.0281825
7	24667902	rs74751868_G:A	G	A	A	1336	-0.320517	0.0563276	-0.430917	-0.210117	-5.69023	1.56843e-08	1.85637e-08	0.115014	0.115013	0.108646	0.108645	0.00185506	0.0303953
7	24637346	rs13231952_G:A	G	A	A	1342	-0.317124	0.0557066	-0.426307	-0.207941	-5.69276	1.54437e-08	1.82818e-08	0.113249	0.113248	0.107072	0.107071	0.00185506	0.0303953
7	24631146	rs2721786_T:C	T	C	C	1314	-0.23269	0.0409172	-0.312886	-0.152494	-5.68686	1.60467e-08	1.89884e-08	0.117672	0.117671	0.111012	0.111011	0.0018678	0.0306042
7	24741913	rs2721803_C:T	T	C	C	1304	0.216754	0.0381961	0.141891	0.291617	5.67477	1.7221e-08	2.03636e-08	0.126283	0.126282	0.118634	0.118633	0.00197317	0.0323305
7	24607155	rs2711130_G:C	G	C	C	1308	-0.232842	0.0410549	-0.313308	-0.152376	-5.67148	1.75346e-08	2.07307e-08	0.128582	0.128581	0.120658	0.120657	0.00197818	0.0324127
7	24607584	rs71554004_TATAC:T	TATAC	T	T	1321	-0.309395	0.0549157	-0.417027	-0.201762	-5.634	2.1646e-08	2.55379e-08	0.158731	0.15873	0.146775	0.146773	0.00240502	0.0394066
7	24614956	rs12672481_C:G	C	G	G	1338	-0.315766	0.0560907	-0.425702	-0.20583	-5.62956	2.21372e-08	2.61116e-08	0.162333	0.162332	0.149842	0.149841	0.00242289	0.0396993
7	24719519	rs2237308_G:A	G	A	A	1340	-0.32911	0.0585235	-0.443814	-0.214406	-5.62355	2.28958e-08	2.69973e-08	0.167896	0.167895	0.154558	0.154557	0.00246906	0.0404559
7	24572822	rs2711119_C:T	C	T	T	1327	-0.229756	0.0409073	-0.309933	-0.149579	-5.6165	2.38743e-08	2.81393e-08	0.175071	0.175069	0.160603	0.160601	0.00253726	0.0415733
7	24576855	rs985062_G:A	G	A	A	1316	-0.220156	0.0392356	-0.297056	-0.143256	-5.61113	2.46517e-08	2.90464e-08	0.180772	0.180771	0.165375	0.165373	0.00255919	0.0419327
7	24710136	rs35529766_TC:T	TC	T	T	1334	-0.322836	0.0575495	-0.435631	-0.210041	-5.60972	2.47786e-08	2.91944e-08	0.181703	0.181701	0.166151	0.166149	0.00255919	0.0419327
7	24614463	rs2529091_C:T	C	T	T	1311	-0.22922	0.0409307	-0.309442	-0.148997	-5.60019	2.62391e-08	3.08976e-08	0.192413	0.192411	0.175034	0.175032	0.0026724	0.0437876
7	24573898	rs112691564_A:G	A	G	G	1335	-0.316811	0.0566672	-0.427877	-0.205745	-5.59073	2.75706e-08	3.24495e-08	0.202177	0.202175	0.183049	0.183048	0.00269569	0.0441692
7	24547814	rs11768627_G:A	G	A	A	1325	-0.302667	0.0541229	-0.408746	-0.196588	-5.59221	2.73838e-08	3.22318e-08	0.200807	0.200805	0.18193	0.181928	0.00269569	0.0441692
7	24632980	rs36124669_C:A	C	A	A	1338	-0.314912	0.0563126	-0.425283	-0.204542	-5.59222	2.73281e-08	3.21668e-08	0.200398	0.200396	0.181595	0.181593	0.00269569	0.0441692
7	24615718	rs13235833_A:G	A	G	G	1337	-0.313327	0.0561204	-0.423321	-0.203333	-5.58312	2.87663e-08	3.38425e-08	0.210945	0.210942	0.190181	0.190179	0.00277559	0.0454783
7	24567338	rs2711122_T:C	T	C	C	1327	-0.227731	0.0408572	-0.307809	-0.147652	-5.57382	3.03536e-08	3.56908e-08	0.222585	0.222582	0.199553	0.199551	0.00286219	0.0468973
7	24608821	rs989233_C:T	C	T	T	1336	-0.318569	0.0571624	-0.430605	-0.206533	-5.57305	3.04445e-08	3.57966e-08	0.223251	0.223249	0.200086	0.200084	0.00286219	0.0468973
7	24581341	rs77190854_A:G	A	G	G	1334	-0.318451	0.0571995	-0.43056	-0.206342	-5.56737	3.14378e-08	3.69527e-08	0.230535	0.230533	0.205891	0.205889	0.00291816	0.0478145
7	24569305	rs2529039_T:A	T	A	A	1332	-0.226488	0.0408152	-0.306484	-0.146492	-5.54911	3.483e-08	4.08982e-08	0.25541	0.255407	0.225401	0.225399	0.00319262	0.0523115
7	24679455	rs713571_A:G	A	G	G	1331	-0.320706	0.0578967	-0.434181	-0.20723	-5.53927	3.68003e-08	4.31882e-08	0.269859	0.269856	0.236513	0.23651	0.00333159	0.0545885
7	24568668	rs2711121_C:G	C	G	G	1333	-0.225408	0.0408039	-0.305382	-0.145434	-5.52418	4.00152e-08	4.69221e-08	0.293434	0.29343	0.254301	0.254299	0.00337628	0.0553207
7	24563477	rs917263_C:T	C	T	T	1341	-0.314968	0.0570202	-0.426725	-0.20321	-5.52379	4.00565e-08	4.697e-08	0.293736	0.293733	0.254527	0.254524	0.00337628	0.0553207
7	24566328	rs1491325475_GA:G	GA	G	G	1275	-0.229938	0.0416059	-0.311484	-0.148392	-5.52657	3.98366e-08	4.67147e-08	0.292124	0.29212	0.253324	0.253321	0.00337628	0.0553207
7	24661216	rs12700539_G:A	G	A	A	1338	-0.311222	0.0562652	-0.4215	-0.200944	-5.53134	3.8425e-08	4.50755e-08	0.281772	0.281769	0.245554	0.245552	0.00337628	0.0553207
7	24719758	rs2237309_G:A	G	A	A	1338	-0.320777	0.0580012	-0.434457	-0.207096	-5.53052	3.8601e-08	4.52799e-08	0.283063	0.28306	0.246527	0.246525	0.00337628	0.0553207
7	24571564	rs3842176_TGTTAAG:T	TGTTAAG	T	T	1333	-0.225297	0.0407626	-0.30519	-0.145404	-5.52705	3.93822e-08	4.61871e-08	0.288792	0.288788	0.250832	0.250829	0.00337628	0.0553207
7	24554687	rs2529051_A:G	A	G	G	1325	-0.216543	0.039228	-0.293428	-0.139657	-5.5201	4.09807e-08	4.80428e-08	0.300514	0.30051	0.259562	0.25956	0.00339803	0.0556771
7	24584830	rs4291157_A:G	A	G	G	1306	-0.2263	0.0410002	-0.306659	-0.145941	-5.51947	4.12413e-08	4.83452e-08	0.302425	0.302421	0.260976	0.260973	0.00339803	0.0556771
7	24604199	rs80281834_C:T	C	T	T	1335	-0.312772	0.0567268	-0.423955	-0.20159	-5.51365	4.24143e-08	4.97064e-08	0.311026	0.311022	0.267305	0.267302	0.00345584	0.0566244
7	24596400	rs11766193_T:G	T	G	G	1334	-0.31077	0.0563902	-0.421293	-0.200248	-5.51108	4.3032e-08	5.0423e-08	0.315556	0.315552	0.270616	0.270614	0.00345847	0.0566674
7	24566338	rs1024560_A:C	A	C	C	1332	-0.224642	0.0407725	-0.304555	-0.144729	-5.50964	4.33898e-08	5.08381e-08	0.318179	0.318175	0.272528	0.272525	0.00345847	0.0566674
7	24707683	rs66969664_GAC:G	G	GAC	GAC	1302	0.208345	0.0378665	0.134128	0.282562	5.5021	4.54411e-08	5.32171e-08	0.333222	0.333217	0.283389	0.283386	0.00358303	0.0587083
7	24564924	rs2529046_C:T	C	T	T	1333	-0.223998	0.0407639	-0.303894	-0.144102	-5.49501	4.7047e-08	5.50787e-08	0.344998	0.344993	0.291778	0.291775	0.00367019	0.0601365
7	24609871	rs17149758_C:G	C	G	G	1336	-0.309604	0.0563836	-0.420114	-0.199094	-5.49103	4.80752e-08	5.62704e-08	0.352537	0.352533	0.297098	0.297095	0.00371092	0.0608039
7	24591626	rs4722378_T:C	T	C	C	1333	-0.309856	0.0564852	-0.420565	-0.199148	-5.48563	4.95537e-08	5.79835e-08	0.36338	0.363375	0.304678	0.304674	0.0037852	0.062021
7	24567925	rs2529040_C:T	C	T	T	1333	-0.222961	0.0407354	-0.302801	-0.143121	-5.47339	5.30187e-08	6.19962e-08	0.388789	0.388783	0.322122	0.322119	0.00392716	0.0643469
7	24566655	rs917262_A:G	A	G	G	1333	-0.222961	0.0407354	-0.302801	-0.143121	-5.47339	5.30187e-08	6.19962e-08	0.388789	0.388783	0.322122	0.322119	0.00392716	0.0643469
7	24563339	rs917264_A:G	A	G	G	1333	-0.222961	0.0407354	-0.302801	-0.143121	-5.47339	5.30187e-08	6.19962e-08	0.388789	0.388783	0.322122	0.322119	0.00392716	0.0643469
7	24607211	rs12056164_A:C	A	C	C	1334	-0.310722	0.0567916	-0.422032	-0.199413	-5.47127	5.36345e-08	6.27091e-08	0.393304	0.393299	0.325177	0.325173	0.00393304	0.0644434
7	24608729	rs989234_G:A	G	A	A	1335	-0.308272	0.0564201	-0.418854	-0.197691	-5.46387	5.58586e-08	6.52832e-08	0.409614	0.409608	0.336093	0.33609	0.00397683	0.0651609
7	24597437	rs12700538_G:A	G	A	A	1335	-0.308272	0.0564201	-0.418854	-0.197691	-5.46387	5.58586e-08	6.52832e-08	0.409614	0.409608	0.336093	0.33609	0.00397683	0.0651609
7	24606350	rs11770717_T:C	T	C	C	1335	-0.310008	0.0567201	-0.421178	-0.198839	-5.46558	5.53347e-08	6.46769e-08	0.405772	0.405766	0.333538	0.333534	0.00397683	0.0651609
7	24551360	rs6952491_C:A	C	A	A	1339	-0.221557	0.0407013	-0.30133	-0.141784	-5.44349	6.24519e-08	7.2908e-08	0.457963	0.457956	0.367429	0.367425	0.00440349	0.0721517
7	24562818	rs80059675_TC:T	TC	T	T	1329	-0.314449	0.0581005	-0.428324	-0.200574	-5.41216	7.42373e-08	8.65178e-08	0.544386	0.544378	0.419802	0.419797	0.00518462	0.0849507
7	24559089	rs2529047_G:A	G	A	A	1327	-0.220581	0.0409249	-0.300792	-0.14037	-5.38989	8.38415e-08	9.75926e-08	0.614813	0.614804	0.459258	0.459253	0.00580013	0.0950357
7	24577671	rs2711093_C:T	C	T	T	1304	-0.220719	0.0410026	-0.301082	-0.140355	-5.38304	8.72949e-08	1.01572e-07	0.640138	0.640128	0.47278	0.472775	0.00592589	0.0970964
7	24567450	rs2529043_G:A	G	A	A	1330	-0.218701	0.0406431	-0.29836	-0.139042	-5.38101	8.79568e-08	1.02334e-07	0.644991	0.644982	0.475333	0.475328	0.00592589	0.0970964
7	24567860	rs2529041_C:T	C	T	T	1331	-0.21857	0.040621	-0.298186	-0.138954	-5.38072	8.80838e-08	1.0248e-07	0.645922	0.645913	0.475821	0.475816	0.00592589	0.0970964
7	24557672	rs2711126_T:A	T	A	A	1329	-0.219334	0.0408346	-0.299369	-0.1393	-5.37128	9.27356e-08	1.07837e-07	0.680035	0.680024	0.493401	0.493395	0.006018	0.0986057
7	24558499	rs2529048_C:T	C	T	T	1328	-0.219383	0.0408345	-0.299417	-0.139349	-5.37248	9.21466e-08	1.07159e-07	0.675715	0.675705	0.491207	0.491202	0.006018	0.0986057
7	24557169	rs2108295_C:G	C	G	G	1329	-0.219334	0.0408346	-0.299369	-0.1393	-5.37128	9.27356e-08	1.07837e-07	0.680035	0.680024	0.493401	0.493395	0.006018	0.0986057
7	24556988	rs2390981_A:G	A	G	G	1329	-0.219334	0.0408346	-0.299369	-0.1393	-5.37128	9.27356e-08	1.07837e-07	0.680035	0.680024	0.493401	0.493395	0.006018	0.0986057
7	24564498	rs77833199_G:T	G	T	T	1342	-0.30679	0.0572573	-0.419013	-0.194568	-5.35809	9.94388e-08	1.15552e-07	0.729189	0.729178	0.5177	0.517695	0.0063964	0.104806
7	24662894	rs2529083_C:T	T	C	C	1287	0.203637	0.0380446	0.129071	0.278203	5.3526	1.0319e-07	1.19867e-07	0.756696	0.756684	0.530786	0.53078	0.00657997	0.107814
7	24554648	rs2529052_A:G	A	G	G	1331	-0.218603	0.0408768	-0.29872	-0.138486	-5.34784	1.05258e-07	1.22246e-07	0.771865	0.771853	0.53785	0.537844	0.00665401	0.109027
7	24552691	rs2529054_A:G	A	G	G	1332	-0.218034	0.0407871	-0.297975	-0.138093	-5.34567	1.06485e-07	1.23657e-07	0.780862	0.78085	0.541989	0.541984	0.00667404	0.109355
7	24555401	rs2711116_T:C	T	C	C	1326	-0.219653	0.0411099	-0.300227	-0.139079	-5.34306	1.08078e-07	1.25487e-07	0.79254	0.792528	0.547307	0.547301	0.00671644	0.11005
7	24682559	rs2529037_G:C	C	G	G	1310	0.202925	0.0379975	0.128451	0.277399	5.34048	1.09827e-07	1.27498e-07	0.805367	0.805354	0.553076	0.55307	0.00676779	0.110891
7	24556204	rs2529050_C:T	C	T	T	1326	-0.219281	0.0410883	-0.299813	-0.13875	-5.33683	1.11772e-07	1.29733e-07	0.819628	0.819615	0.559405	0.559399	0.00678857	0.111231
7	24556478	rs2158889_T:C	T	C	C	1327	-0.219261	0.0410878	-0.299791	-0.13873	-5.33641	1.12016e-07	1.30013e-07	0.821417	0.821403	0.560192	0.560186	0.00678857	0.111231
7	24704690	rs2721808_C:A	A	C	C	1322	0.20107	0.0377725	0.127037	0.275103	5.32319	1.20357e-07	1.39595e-07	0.882585	0.882571	0.586288	0.586282	0.0072343	0.118535
7	24726995	rs2721795_G:T	T	G	G	1311	0.203553	0.0382646	0.128556	0.27855	5.31961	1.22871e-07	1.42482e-07	0.901019	0.901004	0.593844	0.593838	0.00732536	0.120027
7	24568313	rs73286211_T:C	T	C	C	1340	-0.304053	0.057372	-0.4165	-0.191606	-5.29967	1.36252e-07	1.57837e-07	0.999145	0.999128	0.631806	0.6318	0.00805762	0.132025
7	24555971	rs2108296_G:T	G	T	T	1335	-0.306275	0.0579563	-0.419867	-0.192683	-5.28458	1.47805e-07	1.71081e-07	1	1	0.661713	0.661707	0.00867089	0.142074
7	24620726	rs2108301_T:A	A	T	T	1291	0.200736	0.0380372	0.126185	0.275288	5.27737	1.54463e-07	1.7871e-07	1	1	0.677834	0.677827	0.00898958	0.147295
7	24679091	rs722218_A:C	C	A	A	1312	0.200354	0.0380354	0.125806	0.274902	5.26756	1.62321e-07	1.87709e-07	1	1	0.695873	0.695867	0.00937253	0.15357
7	24708946	rs2721810_T:C	C	T	T	1326	0.198845	0.0378049	0.124749	0.272942	5.25978	1.689e-07	1.95239e-07	1	1	0.710196	0.710189	0.00967617	0.158545
7	24560620	rs35123274_A:G	A	G	G	1337	-0.298752	0.0572472	-0.410954	-0.186549	-5.21862	2.09837e-07	2.42039e-07	1	1	0.78535	0.785344	0.0119283	0.195446
7	24556972	rs2390980_T:C	T	C	C	1336	-0.297551	0.0572738	-0.409805	-0.185296	-5.19523	2.37422e-07	2.73522e-07	1	1	0.82466	0.824654	0.0133925	0.219438
7	24725036	rs2521759_C:G	G	C	C	1313	0.195959	0.0380776	0.121328	0.27059	5.14629	3.07663e-07	3.53534e-07	1	1	0.895243	0.895238	0.0170917	0.28005
7	24640775	rs71537294_G:A	A	G	G	1288	0.197212	0.0383115	0.122123	0.272302	5.1476	3.06466e-07	3.52172e-07	1	1	0.894319	0.894315	0.0170917	0.28005
7	24640770	rs2721791_A:G	G	A	A	1287	0.196954	0.0383418	0.121806	0.272103	5.13681	3.2423e-07	3.72378e-07	1	1	0.907227	0.907223	0.0177433	0.290725
7	24722050	rs2521757_A:G	G	A	A	1342	0.193428	0.0376613	0.119613	0.267243	5.13599	3.23599e-07	3.7166e-07	1	1	0.906796	0.906792	0.0177433	0.290725
7	24709604	rs2521755_T:C	C	T	T	1341	0.192789	0.0375985	0.119097	0.266481	5.12758	3.38132e-07	3.88182e-07	1	1	0.916218	0.916214	0.0183669	0.300945
7	24718629	rs1544366_A:G	G	A	A	1326	0.194172	0.0379577	0.119777	0.268568	5.11549	3.60641e-07	4.13759e-07	1	1	0.928966	0.928962	0.0194456	0.318618
7	24551519	rs13239509_C:T	C	T	T	1333	-0.288879	0.0565442	-0.399704	-0.178055	-5.10891	3.72894e-07	4.27675e-07	1	1	0.93507	0.935067	0.0199595	0.327038
7	24740434	rs2721806_C:T	C	T	T	1309	-0.200246	0.0394319	-0.277531	-0.122961	-5.07827	4.38058e-07	5.01611e-07	1	1	0.959736	0.959734	0.0232775	0.381405
7	24722673	rs2521758_G:T	T	G	G	1331	0.19097	0.0377619	0.116958	0.264982	5.05721	4.87064e-07	5.57142e-07	1	1	0.971891	0.971889	0.0256954	0.421022
7	24718819	rs10601416_CTA:C	C	CTA	CTA	1331	0.187983	0.0376847	0.114123	0.261844	4.98832	6.92501e-07	7.89384e-07	1	1	0.993769	0.993768	0.0352649	0.577819
7	24707922	rs56338461_G:C	G	C	C	1340	-0.650422	0.133244	-0.911574	-0.389269	-4.88145	1.18422e-06	1.34276e-06	1	1	0.999831	0.999831	0.054616	0.89489
7	24708291	rs2721809_G:A	G	A	A	1326	-0.186307	0.038256	-0.261287	-0.111326	-4.87	1.25519e-06	1.42241e-06	1	1	0.999899	0.999899	0.0571699	0.936736
7	24527216	rs2529077_T:A	T	A	A	1332	-0.248951	0.0512756	-0.349449	-0.148452	-4.85514	1.3505e-06	1.52931e-06	1	1	0.99995	0.99995	0.0611313	1
7	24729659	rs2237318_C:T	C	T	T	1318	-0.187596	0.0388399	-0.263721	-0.111471	-4.82998	1.53131e-06	1.73191e-06	1	1	0.999987	0.999987	0.0684704	1
7	24576902	rs13231413_A:G	A	G	G	1315	-0.258103	0.0535599	-0.363078	-0.153127	-4.81895	1.61725e-06	1.82812e-06	1	1	0.999993	0.999993	0.071875	1
7	24709810	rs2721811_A:G	A	G	G	1327	-0.183665	0.0382209	-0.258577	-0.108754	-4.80536	1.72716e-06	1.9511e-06	1	1	0.999997	0.999997	0.0758405	1
7	24729622	rs886235_C:G	C	G	G	1317	-0.185921	0.0387431	-0.261856	-0.109986	-4.7988	1.78514e-06	2.01594e-06	1	1	0.999998	0.999998	0.0779199	1
7	24729612	rs886234_T:C	T	C	C	1318	-0.185654	0.0387055	-0.261515	-0.109793	-4.79658	1.80457e-06	2.03766e-06	1	1	0.999998	0.999998	0.0783019	1
7	24719176	rs876305_T:C	T	C	C	1342	-0.181515	0.0380074	-0.256008	-0.107022	-4.77578	1.9938e-06	2.24912e-06	1	1	1	1	0.0835465	1
7	24729470	rs1001464_G:A	G	A	A	1339	-0.274143	0.0574193	-0.386683	-0.161603	-4.77441	2.00773e-06	2.26468e-06	1	1	1	1	0.0836522	1
7	24538826	rs12700535_C:A	C	A	A	1327	-0.226007	0.0473673	-0.318845	-0.133169	-4.77138	2.03969e-06	2.30036e-06	1	1	1	1	0.0845035	1
7	24683345	rs117389647_A:G	A	G	G	1341	-0.660382	0.138577	-0.931988	-0.388777	-4.76546	2.09692e-06	2.36427e-06	1	1	1	1	0.0854267	1
7	24779037	rs1468185_A:C	A	C	C	1340	-0.198767	0.0417658	-0.280626	-0.116907	-4.75908	2.16328e-06	2.43834e-06	1	1	1	1	0.0863224	1
7	24719444	rs2023793_G:A	G	A	A	1331	-0.18004	0.0381415	-0.254796	-0.105284	-4.72033	2.61257e-06	2.93928e-06	1	1	1	1	0.100832	1
7	24718946	rs876308_G:A	G	A	A	1331	-0.18004	0.0381415	-0.254796	-0.105284	-4.72033	2.61257e-06	2.93928e-06	1	1	1	1	0.100832	1
7	24719026	rs876307_G:T	G	T	T	1330	-0.18017	0.0381525	-0.254947	-0.105392	-4.72236	2.58728e-06	2.91111e-06	1	1	1	1	0.100832	1
7	24706973	rs117289371_C:A	C	A	A	1342	-0.613635	0.130936	-0.870265	-0.357006	-4.68654	3.07175e-06	3.45037e-06	1	1	1	1	0.103043	1
7	24716763	rs185820224_G:C	G	C	C	1342	-0.613635	0.130936	-0.870265	-0.357006	-4.68654	3.07175e-06	3.45037e-06	1	1	1	1	0.103043	1
7	24804002	rs10227466_T:C	C	T	T	1340	0.177048	0.0378539	0.102856	0.25124	4.67714	3.21385e-06	3.60838e-06	1	1	1	1	0.10428	1
7	24792689	rs4719781_A:G	G	A	A	1293	0.17506	0.0381533	0.100281	0.249839	4.58834	4.91859e-06	5.49931e-06	1	1	1	1	0.139799	1
7	24512374	rs11768140_G:A	A	G	G	1290	-0.210025	0.0460658	-0.300312	-0.119738	-4.55924	5.63998e-06	6.29738e-06	1	1	1	1	0.154922	1
7	24586967	rs2529036_C:T	C	T	T	1302	-0.190083	0.041708	-0.271829	-0.108337	-4.55747	5.68197e-06	6.3438e-06	1	1	1	1	0.155471	1
7	24597088	rs79787018_A:C	A	C	C	1335	-0.661606	0.145947	-0.947656	-0.375555	-4.5332	6.34934e-06	7.08117e-06	1	1	1	1	0.162839	1
7	24760480	rs3757652_C:T	C	T	T	1316	-0.257358	0.0567605	-0.368607	-0.14611	-4.53411	6.3307e-06	7.06059e-06	1	1	1	1	0.162839	1
7	24796168	rs2106760_C:T	T	C	C	1293	0.17274	0.0380654	0.0981332	0.247347	4.53798	6.22777e-06	6.9469e-06	1	1	1	1	0.162839	1
7	24525841	rs1119811_G:C	G	C	C	1340	-0.212952	0.0470759	-0.305219	-0.120685	-4.52358	6.6379e-06	7.39976e-06	1	1	1	1	0.166699	1
7	24559335	rs117576224_C:T	C	T	T	1334	-0.65135	0.144407	-0.934382	-0.368317	-4.51052	7.05629e-06	7.86145e-06	1	1	1	1	0.174811	1
7	24541510	rs3922327_G:A	G	A	A	1327	-0.273099	0.0609493	-0.392557	-0.15364	-4.48076	8.10177e-06	9.01398e-06	1	1	1	1	0.187251	1
7	24540723	rs13232202_T:G	T	G	G	1329	-0.272201	0.0608467	-0.391458	-0.152943	-4.47355	8.37447e-06	9.31435e-06	1	1	1	1	0.188955	1
7	24540705	rs12672013_T:C	T	C	C	1329	-0.272201	0.0608467	-0.391458	-0.152943	-4.47355	8.37447e-06	9.31435e-06	1	1	1	1	0.188955	1
7	24540728	rs13244877_C:A	C	A	A	1329	-0.272201	0.0608467	-0.391458	-0.152943	-4.47355	8.37447e-06	9.31435e-06	1	1	1	1	0.188955	1
7	24530314	rs2711097_C:T	C	T	T	1341	-0.208882	0.0469625	-0.300927	-0.116837	-4.44785	9.41701e-06	1.04618e-05	1	1	1	1	0.206135	1
7	24536464	rs11771088_T:C	T	C	C	1329	-0.268259	0.0606907	-0.38721	-0.149307	-4.4201	1.06986e-05	1.18707e-05	1	1	1	1	0.216722	1
7	24538380	rs10951024_T:C	T	C	C	1330	-0.267279	0.0605919	-0.386037	-0.148521	-4.41114	1.11434e-05	1.23594e-05	1	1	1	1	0.221451	1
7	24812538	rs4719782_A:G	G	A	A	1323	0.17713	0.0402358	0.0982688	0.25599	4.40229	1.16059e-05	1.28672e-05	1	1	1	1	0.226348	1
7	24808223	rs2051755_A:G	G	A	A	1340	0.176468	0.040127	0.0978208	0.255116	4.39775	1.18353e-05	1.3119e-05	1	1	1	1	0.228391	1
7	24541266	rs12670305_C:A	C	A	A	1328	-0.267684	0.0611084	-0.387454	-0.147914	-4.38048	1.28073e-05	1.41854e-05	1	1	1	1	0.237763	1
7	24541269	rs12672537_T:G	T	G	G	1328	-0.267684	0.0611084	-0.387454	-0.147914	-4.38048	1.28073e-05	1.41854e-05	1	1	1	1	0.237763	1
7	24809210	rs1012775_A:G	G	A	A	1335	0.175559	0.0402012	0.0967656	0.254352	4.36699	1.36059e-05	1.5061e-05	1	1	1	1	0.248383	1

## Sheet: Supplementary Table S2
Supplementary Table S2. Association of 7q32.3 with NF60m
Chromosome	Position	SNP ID	Reference allele	Alternative allele	A1	OBS_CT	BETA	SE	L95	U95	T_STAT	Unadjusted P-value	GC	BONF	HOLM	SIDAK_SS	SIDAK_SD	FDR_BH	FDR_BY
7	132207031	rs62468397_C:T	C	T	T	1859	-0.472424	0.0813473	-0.631861	-0.312986	-5.80749	7.47192e-09	7.47192e-09	0.0547933	0.0547933	0.0533192	0.0533192	0.0256557	0.420373
7	132208726	rs62468398_T:C	T	C	C	1859	-0.462365	0.0809904	-0.621104	-0.303627	-5.70889	1.32584e-08	1.32584e-08	0.0972268	0.0972268	0.0926498	0.0926498	0.0256557	0.420373
7	132213832	rs79946187_T:C	T	C	C	1860	-0.458123	0.0810206	-0.616921	-0.299326	-5.65441	1.81308e-08	1.81308e-08	0.132957	0.132957	0.124497	0.124497	0.0256557	0.420373
7	132212484	rs138966877_GCTGATGAGCT:G	GCTGATGAGCT	G	G	1861	-0.458395	0.0810719	-0.617293	-0.299497	-5.65418	1.81531e-08	1.81531e-08	0.133121	0.133121	0.124641	0.124641	0.0256557	0.420373
7	132203750	rs111942194_C:A	C	A	A	1856	-0.445238	0.0795593	-0.601172	-0.289305	-5.59631	2.52479e-08	2.52479e-08	0.185149	0.185149	0.169019	0.169019	0.0256557	0.420373
7	132215004	rs78515174_C:T	C	T	T	1861	-0.450711	0.0807012	-0.608883	-0.29254	-5.58494	2.69156e-08	2.69156e-08	0.197378	0.197378	0.17912	0.17912	0.0256557	0.420373
7	132210077	rs62468399_T:A	T	A	A	1860	-0.449746	0.0806847	-0.607885	-0.291607	-5.57411	2.86165e-08	2.86165e-08	0.209851	0.209851	0.189295	0.189295	0.0256557	0.420373
7	132209937	rs77529828_A:T	A	T	T	1860	-0.449746	0.0806847	-0.607885	-0.291607	-5.57411	2.86165e-08	2.86165e-08	0.209851	0.209851	0.189295	0.189295	0.0256557	0.420373
7	132212470	rs62468400_A:G	A	G	G	1861	-0.448567	0.080719	-0.606773	-0.290361	-5.55714	3.1487e-08	3.1487e-08	0.230902	0.230901	0.206182	0.206182	0.0256557	0.420373

## Sheet: Supplementary Table S3
Supplementary Table S3. Results of eCAVIAR analysis
Gene ID	Gene name	SNP ID	SNP chromosome location	Prob_in_pCausalSet	CLPP
ENSG00000105928	GSDME	rs2237324	7:24742173:A:G	0.97499	0.520378
ENSG00000105926	PALS2	rs2237324	7:24742173:A:G	0.977761	0.520378

## Sheet: Supplementary Table S4
Supplementary Table S4. Results of SMR analysis
Gene ID	Gene name	Chromosome	Gene position	Top SNP ID	Top SNP chromosome	Top SNP position	Allele 1	Allele 2	Frequency	b_GWAS	se_GWAS	p_GWAS	b_eQTL	se_eQTL	p_eQTL	b_SMR	se_SMR	p_SMR
ENSG00000105928	GSDME	7	24698355	rs2237324	7	24742173	G	A	0.286602	-0.323595	0.0435358	1.9493e-13	-417.008	17.1712	2.79683e-130	0.000775991	0.000109181	1.18242e-12
ENSG00000105926	PALS2	7	24573268	rs2237324	7	24742173	G	A	0.286602	-0.323595	0.0435358	1.9493e-13	-91.6378	4.64058	8.50232e-87	0.00353124	0.000507626	3.49129e-12

## Sheet: Supplementary Table S5
Supplementary Table S5. Sequences of PCR Primers
(Illumina/Nextera i5 common adapter and i7 index adapters from Buenrostro et al.1)
Name	Sequence
Ad1_noMX	AATGATACGGCGACCACCGAGATCTACACTCGTCGGCAGCGTCAGATGTG
Ad2.1_TAAGGCGA	CAAGCAGAAGACGGCATACGAGATTCGCCTTAGTCTCGTGGGCTCGGAGATGT
Ad2.2_CGTACTAG	CAAGCAGAAGACGGCATACGAGATCTAGTACGGTCTCGTGGGCTCGGAGATGT
Ad2.3_AGGCAGAA	CAAGCAGAAGACGGCATACGAGATTTCTGCCTGTCTCGTGGGCTCGGAGATGT
1Buenrostro, J. D., Wu, B., Chang, H. Y. & Greenleaf, W. J. ATAC-seq: A Method for Assaying Chromatin Accessibility Genome-Wide. Curr Protoc Mol Biol 109, 21.29.1-21.29.9 (2015).

## Sheet: Supplementary Table S6
Supplementary Table S6. Differentally phosphorylated proteins
N	Unused	Total	%Cov	%Cov(50)	%Cov(95)	Accessions	Names	Used	Annotation	Contrib	Conf	Sequence	Modifications	ProteinModifications	Cleavages	dMass	Obs MW	Obs m/z	Theor MW	Theor m/z	Theor z	Sc	Spectrum	Acq Time	Intensity (Peptide)	PrecursorIntensityAcquisition	Apex Time (Peptide)	Elution Peak Width (Peptide)	MS2Counts	Log2(113:114)	Log2(115:116)	Log2(117:118)	Log2(119:121)	Average Log2 (Ratio)	Average Ratio	P-value
40	15.71	17.85	5.764	3.629	3.309	sp|Q15149|PLEC_HUMAN	Plectin OS=Homo sapiens OX=9606 GN=PLEC PE=1 SV=3	1	auto	0	94.73	SSSVGSSSSYPISPAVSR	iTRAQ8plex@N-term; Phospho(S)@8	Phospho(S)@4391		0.00131448	2138.02	713.681	2138.02	713.681	3	10	1.1.1.1499.29	59.611	31247.2	28370.5	59.54	0.49	1716.39	-2.32228	-2.17714	-2.17299	-2.22658	-2.22475	0.213937	8.37036e-06
40	15.71	17.85	5.764	3.629	3.309	sp|Q15149|PLEC_HUMAN	Plectin OS=Homo sapiens OX=9606 GN=PLEC PE=1 SV=3	1	auto	0	94.73	SSSVGSSSSYPISPAVSR	iTRAQ8plex@N-term; Phospho(S)@6	Phospho(S)@4389		0.00131448	2138.02	713.681	2138.02	713.681	3	10	1.1.1.1499.29	59.611	31247.2	28370.5	59.54	0.49	1716.39	-2.32228	-2.17714	-2.17299	-2.22658	-2.22475	0.213937	8.37036e-06
40	15.71	17.85	5.764	3.629	3.309	sp|Q15149|PLEC_HUMAN	Plectin OS=Homo sapiens OX=9606 GN=PLEC PE=1 SV=3	1	auto	0	94.73	SSSVGSSSSYPISPAVSR	iTRAQ8plex@N-term; Phospho(S)@7	Phospho(S)@4390		0.00131448	2138.02	713.681	2138.02	713.681	3	10	1.1.1.1499.29	59.611	31247.2	28370.5	59.54	0.49	1716.39	-2.32228	-2.17714	-2.17299	-2.22658	-2.22475	0.213937	8.37036e-06
40	15.71	17.85	5.764	3.629	3.309	sp|Q15149|PLEC_HUMAN	Plectin OS=Homo sapiens OX=9606 GN=PLEC PE=1 SV=3	1	auto	0	94.73	SSSVGSSSSYPISPAVSR	iTRAQ8plex@N-term; Phospho(S)@3	Phospho(S)@4386		0.00131448	2138.02	713.681	2138.02	713.681	3	10	1.1.1.1499.29	59.611	31247.2	28370.5	59.54	0.49	1716.39	-2.32228	-2.17714	-2.17299	-2.22658	-2.22475	0.213937	8.37036e-06
40	15.71	17.85	5.764	3.629	3.309	sp|Q15149|PLEC_HUMAN	Plectin OS=Homo sapiens OX=9606 GN=PLEC PE=1 SV=3	1	auto	0	95.66	SSSVGSSSSYPISPAVSR	iTRAQ8plex@N-term; Phospho(S)@9	Phospho(S)@4392		0.00131448	2138.02	713.681	2138.02	713.681	3	10	1.1.1.1499.29	59.611	31247.2	28370.5	59.54	0.49	1716.39	-2.32228	-2.17714	-2.17299	-2.22658	-2.22475	0.213937	8.37036e-06
27	19.06	19.06	43.07	43.07	42.77	sp|P29966|MARCS_HUMAN	Myristoylated alanine-rich C-kinase substrate OS=Homo sapiens OX=9606 GN=MARCKS PE=1 SV=4	1	auto	0	98.09	AEDGATPSPSNETPK	iTRAQ8plex@N-term; Phospho(S)@8; iTRAQ8plex(K)@15	Phospho(S)@145		0.00508203	2188.06	730.359	2188.05	730.358	3	9	1.1.1.1053.43	37.7866	3502.42	1432.23	37.41	0.54	1003.54	-2.44794	-1.68917	-2.15141	-1.87419	-2.04068	0.243049	0.00115275
27	19.06	19.06	43.07	43.07	42.77	sp|P29966|MARCS_HUMAN	Myristoylated alanine-rich C-kinase substrate OS=Homo sapiens OX=9606 GN=MARCKS PE=1 SV=4	1	auto	0	98.09	AEDGATPSPSNETPK	iTRAQ8plex@N-term; Phospho(S)@10; iTRAQ8plex(K)@15	Phospho(S)@147		0.00508203	2188.06	730.359	2188.05	730.358	3	9	1.1.1.1053.43	37.7866	3502.42	1432.23	37.41	0.54	1003.54	-2.44794	-1.68917	-2.15141	-1.87419	-2.04068	0.243049	0.00115275
27	19.06	19.06	43.07	43.07	42.77	sp|P29966|MARCS_HUMAN	Myristoylated alanine-rich C-kinase substrate OS=Homo sapiens OX=9606 GN=MARCKS PE=1 SV=4	1	auto	0	97.93	AEDGATPSPSNETPK	iTRAQ8plex@N-term; Phospho(T)@6; iTRAQ8plex(K)@15	Phospho(T)@143		0.00508203	2188.06	730.359	2188.05	730.358	3	9	1.1.1.1053.43	37.7866	3502.42	1432.23	37.41	0.54	1003.54	-2.44794	-1.68917	-2.15141	-1.87419	-2.04068	0.243049	0.00115275
226	4	4	2.602	2.602	2.602	sp|O14617|AP3D1_HUMAN	AP-3 complex subunit delta-1 OS=Homo sapiens OX=9606 GN=AP3D1 PE=1 SV=1	1	auto	2	99	NTETSKSPEKDVPMVEK	iTRAQ8plex@N-term; iTRAQ8plex(K)@6; Phospho(S)@7; iTRAQ8plex(K)@10; iTRAQ8plex(K)@17	Phospho(S)@829	missed K-S@6; missed K-D@10	0.00611672	3214.73	643.953	3214.72	643.952	5	10	1.1.1.1263.17	48.0403	3840.4	2221.61	48.22	0.49	1495.65	-0.794238	-0.579573	-0.565989	-0.542244	-0.620511	0.65044	0.00178333
12	32.59	32.62	57.52	54.28	54.28	sp|P07355|ANXA2_HUMAN	Annexin A2 OS=Homo sapiens OX=9606 GN=ANXA2 PE=1 SV=2	1	auto	0	99	TNQELQEINR	iTRAQ8plex@N-term			-0.00418316	1547.82	516.946	1547.82	516.948	3	11	1.1.1.1069.15	38.5482	5068.06	5061.02	38.58	0.34	1631.36	-2.1805	-2.85857	-2.70033	-3.50688	-2.81157	0.14244	0.00195862
10	34.26	34.26	21.17	20.65	19.61	sp|Q9C0C2|TB182_HUMAN	182 kDa tankyrase-1-binding protein OS=Homo sapiens OX=9606 GN=TNKS1BP1 PE=1 SV=4	0	auto - discordant peptide type	0.136677	99	SLDQPPATSPR	No iTRAQ8plex@N-term		cleaved H-S@N-term; cleaved R-P@C-term	-0.000781013	1167.59	584.801	1167.59	584.801	2	13	1.1.1.732.29	22.0798	18949.2	17539.1	22	0.34	4151.14	-1.07834	-1.30704	-1.68968	-1.64827	-1.43083	0.370917	0.00223301
572	2	2	7.813	7.813	7.813	sp|O75821|EIF3G_HUMAN	Eukaryotic translation initiation factor 3 subunit G OS=Homo sapiens OX=9606 GN=EIF3G PE=1 SV=2	1	auto	0	96.34	GIPLATGDTSPEPELLPGAPLPPPK	iTRAQ8plex@N-term; Phospho(T)@9; iTRAQ8plex(K)@25	Phospho(T)@41		0.00188781	3151.7	788.933	3151.7	788.933	4	7	1.1.1.2281.7	97.9901	6371.62	5785.36	98.08	0.24	1720.33	-1.25966	-1.17209	-1.07166	-1.71975	-1.30579	0.4045	0.00278913
572	2	2	7.813	7.813	7.813	sp|O75821|EIF3G_HUMAN	Eukaryotic translation initiation factor 3 subunit G OS=Homo sapiens OX=9606 GN=EIF3G PE=1 SV=2	1	auto	0	96.34	GIPLATGDTSPEPELLPGAPLPPPK	iTRAQ8plex@N-term; Phospho(T)@6; iTRAQ8plex(K)@25	Phospho(T)@38		0.00188781	3151.7	788.933	3151.7	788.933	4	7	1.1.1.2281.7	97.9901	6371.62	5785.36	98.08	0.24	1720.33	-1.25966	-1.17209	-1.07166	-1.71975	-1.30579	0.4045	0.00278913
572	2	2	7.813	7.813	7.813	sp|O75821|EIF3G_HUMAN	Eukaryotic translation initiation factor 3 subunit G OS=Homo sapiens OX=9606 GN=EIF3G PE=1 SV=2	1	auto	0	96.34	GIPLATGDTSPEPELLPGAPLPPPK	iTRAQ8plex@N-term; Phospho(S)@10; iTRAQ8plex(K)@25	Phospho(S)@42		0.00188781	3151.7	788.933	3151.7	788.933	4	7	1.1.1.2281.7	97.9901	6371.62	5785.36	98.08	0.24	1720.33	-1.25966	-1.17209	-1.07166	-1.71975	-1.30579	0.4045	0.00278913
3	61.96	62.08	78.76	74.25	66.95	sp|P08670|VIME_HUMAN	Vimentin OS=Homo sapiens OX=9606 GN=VIM PE=1 SV=4	0	auto - shared MS/MS	2	99	LLEGEESR	iTRAQ8plex@N-term			-0.00164744	1235.66	618.84	1235.67	618.841	2	12	1.1.1.1154.16	42.7116	7724.52	7471.23	42.65	0.64	2599.85	0.422786	0.502498	0.291981	0.367914	0.396295	1.31612	0.00296882
54	10.95	12.99	17.08	17.08	13.66	sp|P04264|K2C1_HUMAN; contam_sp|K2C1_HUMAN|	Keratin, type II cytoskeletal 1 OS=Homo sapiens OX=9606 GN=KRT1 PE=1 SV=6; contam_sp|K2C1_HUMAN|	0	auto - shared MS/MS	0	99	LLEGEESR	iTRAQ8plex@N-term		cleaved T-L@N-term	-0.00164744	1235.66	618.84	1235.67	618.841	2	12	1.1.1.1154.16	42.7116	7724.52	7471.23	42.65	0.64	2599.85	0.422786	0.502498	0.291981	0.367914	0.396295	1.31612	0.00296882
244	3.28	3.74	3.618	3.07	3.07	sp|Q92888|ARHG1_HUMAN	Rho guanine nucleotide exchange factor 1 OS=Homo sapiens OX=9606 GN=ARHGEF1 PE=1 SV=2	0	auto - discordant peptide type	1.27572	99	NIGAPGQDTPGVSLHPL	iTRAQ8plex@N-term		cleaved L-S@C-term	0.000766636	1976.06	659.695	1976.06	659.695	3	13	1.1.1.1764.10	72.6009	13585.2	13445.6	72.59	0.29	3257.58	0.623562	0.802257	0.455062	0.652364	0.633311	1.55112	0.0029924
273	2.6	2.63	11.79	11.79	10.26	sp|O00264|PGRC1_HUMAN	Membrane-associated progesterone receptor component 1 OS=Homo sapiens OX=9606 GN=PGRMC1 PE=1 SV=3	0	auto - discordant peptide type	0	99	EGEEPTVYSDEEEPKDESAR	iTRAQ8plex@N-term; Phospho(Y)@8; iTRAQ8plex(K)@15	Phospho(Y)@180	missed K-D@15	-0.00327415	2983.34	746.842	2983.34	746.843	4	15	1.1.1.1262.44	48.0138	57390.1	6071.28	47.34	0.49	2136.67	-0.649258	-1.10077	-0.757106	-0.911067	-0.854549	0.553038	0.00318342
18	25.75	25.75	47.4	40.48	40.48	sp|P68104|EF1A1_HUMAN	Elongation factor 1-alpha 1 OS=Homo sapiens OX=9606 GN=EEF1A1 PE=1 SV=1	1	auto	2	99	NMITGTSQADCAVLIVAAGVGEFEAGISK	iTRAQ8plex@N-term; Methylthio(C)@11; iTRAQ8plex(K)@29			-0.0022866	3505.81	877.459	3505.81	877.459	4	21	1.1.1.2888.3	127.822	10891.5	5394.46	127.76	0.15	2356.4	-1.4831	-1.60571	-2.36952	-1.59785	-1.76404	0.294422	0.00324208
52	11.66	11.72	49.27	46.83	42.44	sp|P04792|HSPB1_HUMAN	Heat shock protein beta-1 OS=Homo sapiens OX=9606 GN=HSPB1 PE=1 SV=2	1	auto	0	75.45	QLSSGVSEIR	iTRAQ8plex@N-term; Phospho(S)@3	Phospho(S)@82		-0.00342418	1458.74	730.375	1458.74	730.377	2	9	1.1.1.1426.35	56.0374	484670	6858.6	54.69	0.44	1865.05	0.699465	1.22134	1.07311	1.20732	1.05031	2.07097	0.00326604
13	32.54	32.63	65.41	56.1	56.1	sp|Q71U36|TBA1A_HUMAN	Tubulin alpha-1A chain OS=Homo sapiens OX=9606 GN=TUBA1A PE=1 SV=1	0	auto - discordant peptide type	0	98.7	AYHEQLSVAEITN	iTRAQ8plex@N-term		cleaved N-A@C-term	-0.00283538	1777.91	593.645	1777.92	593.646	3	12	1.1.1.1550.15	62.1025	24207.4	17286	61.89	0.54	3517.44	-0.809249	-0.59977	-0.845736	-0.51122	-0.691494	0.619212	0.00336669
11	33.92	33.95	52.56	45.67	36.02	sp|P07237|PDIA1_HUMAN	Protein disulfide-isomerase OS=Homo sapiens OX=9606 GN=P4HB PE=1 SV=3	1	auto	0	99	TGPAATTLPDGAAAESLVESSEVAVIGFFK	iTRAQ8plex@N-term; iTRAQ8plex(K)@30			-0.0102147	3542.89	886.729	3542.9	886.732	4	10	1.1.1.6705.32	150.41	14666.1	14416	150.41	0.1	2984.78	-1.95145	-2.78903	-2.88006	-1.79319	-2.35343	0.19568	0.00354248
263	2.83	2.94	13.66	13.66	13.66	sp|P02794|FRIH_HUMAN	Ferritin heavy chain OS=Homo sapiens OX=9606 GN=FTH1 PE=1 SV=2	1	auto	0	99	MGAPESGLAEYLFDKHTLGDSDNES	iTRAQ8plex@N-term; iTRAQ8plex(K)@15; Phospho(T)@17	Phospho(T)@175	missed K-H@15	0.00354913	3370.56	843.646	3370.55	843.645	4	7	1.1.1.2324.13	100.107	1700.31	1636.34	100.19	0.3	1447.13	-1.0515	-1.65492	-1.31217	-1.83273	-1.46283	0.362781	0.00356306
263	2.83	2.94	13.66	13.66	13.66	sp|P02794|FRIH_HUMAN	Ferritin heavy chain OS=Homo sapiens OX=9606 GN=FTH1 PE=1 SV=2	1	auto	0	99	MGAPESGLAEYLFDKHTLGDSDNES	iTRAQ8plex@N-term; iTRAQ8plex(K)@15; Phospho(S)@21	Phospho(S)@179	missed K-H@15	0.00354913	3370.56	843.646	3370.55	843.645	4	7	1.1.1.2324.13	100.107	1700.31	1636.34	100.19	0.3	1447.13	-1.0515	-1.65492	-1.31217	-1.83273	-1.46283	0.362781	0.00356306
263	2.83	2.94	13.66	13.66	13.66	sp|P02794|FRIH_HUMAN	Ferritin heavy chain OS=Homo sapiens OX=9606 GN=FTH1 PE=1 SV=2	1	auto	0	44.34	MGAPESGLAEYLFDKHTLGDSDNES	iTRAQ8plex@N-term; iTRAQ8plex(K)@15; Phospho(S)@25	Phospho(S)@183	missed K-H@15	0.00354913	3370.56	843.646	3370.55	843.645	4	6	1.1.1.2324.13	100.107	1700.31	1636.34	100.19	0.3	1447.13	-1.0515	-1.65492	-1.31217	-1.83273	-1.46283	0.362781	0.00356306
1	83.73	83.73	32.98	31.85	28.93	sp|P46821|MAP1B_HUMAN	Microtubule-associated protein 1B OS=Homo sapiens OX=9606 GN=MAP1B PE=1 SV=2	1	auto	0	99	ASVSPMDEPVPDSESPIEK	iTRAQ8plex@N-term; Phospho(S)@13; iTRAQ8plex(K)@19	Phospho(S)@1387		-0.00704702	2701.29	901.439	2701.3	901.441	3	13	1.1.1.1797.40	74.248	9175	1626.6	73.82	0.39	1770.46	3.41725	2.03744	3.31288	2.27903	2.76165	6.78171	0.00433051
1	83.73	83.73	32.98	31.85	28.93	sp|P46821|MAP1B_HUMAN	Microtubule-associated protein 1B OS=Homo sapiens OX=9606 GN=MAP1B PE=1 SV=2	1	auto	0	99	ASVSPMDEPVPDSESPIEK	iTRAQ8plex@N-term; Phospho(S)@15; iTRAQ8plex(K)@19	Phospho(S)@1389		-0.00704702	2701.29	901.439	2701.3	901.441	3	13	1.1.1.1797.40	74.248	9175	1626.6	73.82	0.39	1770.46	3.41725	2.03744	3.31288	2.27903	2.76165	6.78171	0.00433051
6	48.15	48.15	85.67	81.79	80	sp|P04406|G3P_HUMAN	Glyceraldehyde-3-phosphate dehydrogenase OS=Homo sapiens OX=9606 GN=GAPDH PE=1 SV=3	0	auto - discordant peptide type	0.000434506	94.44	DAGAGIALNDHFVK	No iTRAQ8plex@N-term; iTRAQ8plex(K)@14		cleaved F-D@N-term	-0.00259831	1730.92	577.982	1730.93	577.983	3	12	1.1.1.1511.10	60.1831	12780.3	10143.1	59.98	0.49	2599.21	-1.00534	-0.991957	-0.602887	-0.66123	-0.815355	0.568269	0.00463205
158	4.38	4.41	7.905	5.295	3.579	sp|Q641Q2|WAC2A_HUMAN	WASH complex subunit 2A OS=Homo sapiens OX=9606 GN=WASHC2A PE=1 SV=3	0	auto - discordant peptide type	0.0675262	93.22	VELILEPK	No iTRAQ8plex@N-term; iTRAQ8plex(K)@8			-0.0055537	1243.76	622.889	1243.77	622.892	2	9	1.1.1.1538.20	61.5179	15178.2	14639.6	61.55	0.39	1307.92	-0.702444	-0.706637	-0.995431	-0.509301	-0.728453	0.603551	0.00536945
77	8.23	8.31	8.876	6.778	6.616	sp|Q92538|GBF1_HUMAN	Golgi-specific brefeldin A-resistance guanine nucleotide exchange factor 1 OS=Homo sapiens OX=9606 GN=GBF1 PE=1 SV=2	0	auto - discordant peptide type	0	99	SASVHDMDYVNPR	No iTRAQ8plex@N-term		cleaved D-S@N-term	0.00305312	1489.67	497.562	1489.66	497.561	3	13	1.1.1.921.16	31.3087	11939.1	11750.2	31.29	0.39	2196.83	-0.565307	-0.627486	-0.994255	-0.627782	-0.703708	0.613992	0.00555786
61	10.23	10.24	4.653	3.934	3.934	sp|Q01082|SPTB2_HUMAN	Spectrin beta chain, non-erythrocytic 1 OS=Homo sapiens OX=9606 GN=SPTBN1 PE=1 SV=2	0	auto - discordant peptide type	0	93.35	MAETVDTSEMVNGATEQR	iTRAQ8plex@N-term; Oxidation(M)@10			-0.258124	2287.8	763.607	2288.06	763.693	3	10	1.1.1.1428.37	56.137	2285.97	2113.51	56.2	1.03	1230.85	-0.361904	-0.52148	-0.720225	-0.652349	-0.563989	0.676429	0.00565505
1	83.73	83.73	32.98	31.85	28.93	sp|P46821|MAP1B_HUMAN	Microtubule-associated protein 1B OS=Homo sapiens OX=9606 GN=MAP1B PE=1 SV=2	1	auto	0	99	LGDVSPTQIDVSQFGSFK	iTRAQ8plex@N-term; Phospho(T)@7; iTRAQ8plex(K)@18	Phospho(T)@1503		-0.00256324	2612.33	871.785	2612.33	871.786	3	12	1.1.1.2337.20	100.752	17268.2	15425.5	100.64	0.39	3636.89	-2.14489	-2.36059	-2.77138	-3.96246	-2.80983	0.142612	0.0061663
1	83.73	83.73	32.98	31.85	28.93	sp|P46821|MAP1B_HUMAN	Microtubule-associated protein 1B OS=Homo sapiens OX=9606 GN=MAP1B PE=1 SV=2	1	auto	0	93.8	LGDVSPTQIDVSQFGSFK	iTRAQ8plex@N-term; Phospho(S)@5; iTRAQ8plex(K)@18	Phospho(S)@1501		-0.00256324	2612.33	871.785	2612.33	871.786	3	11	1.1.1.2337.20	100.752	17268.2	15425.5	100.64	0.39	3636.89	-2.14489	-2.36059	-2.77138	-3.96246	-2.80983	0.142612	0.0061663
1	83.73	83.73	32.98	31.85	28.93	sp|P46821|MAP1B_HUMAN	Microtubule-associated protein 1B OS=Homo sapiens OX=9606 GN=MAP1B PE=1 SV=2	1	auto	0	20.29	LGDVSPTQIDVSQFGSFK	iTRAQ8plex@N-term; Phospho(S)@12; iTRAQ8plex(K)@18	Phospho(S)@1508		-0.00256324	2612.33	871.785	2612.33	871.786	3	10	1.1.1.2337.20	100.752	17268.2	15425.5	100.64	0.39	3636.89	-2.14489	-2.36059	-2.77138	-3.96246	-2.80983	0.142612	0.0061663
69	9.48	9.51	17.96	17.96	17.96	sp|Q96TA1|NIBA2_HUMAN	Protein Niban 2 OS=Homo sapiens OX=9606 GN=NIBAN2 PE=1 SV=3	0	auto - discordant peptide type	0	90.17	AAPEASSPPASPLQHLLPGK	iTRAQ8plex@N-term; Phospho(S)@7; Phospho(S)@11; iTRAQ8plex(K)@20	Phospho(S)@692; Phospho(S)@696		-0.000554653	2735.39	912.804	2735.39	912.804	3	7	1.1.1.2038.34	86.0687	5612.05	4505.4	86.23	0.93	1995.56	-0.702145	-0.345253	-0.467447	-0.627892	-0.535684	0.689831	0.00683697
69	9.48	9.51	17.96	17.96	17.96	sp|Q96TA1|NIBA2_HUMAN	Protein Niban 2 OS=Homo sapiens OX=9606 GN=NIBAN2 PE=1 SV=3	0	auto - discordant peptide type	0	90.17	AAPEASSPPASPLQHLLPGK	iTRAQ8plex@N-term; Phospho(S)@6; Phospho(S)@11; iTRAQ8plex(K)@20	Phospho(S)@691; Phospho(S)@696		-0.000554653	2735.39	912.804	2735.39	912.804	3	7	1.1.1.2038.34	86.0687	5612.05	4505.4	86.23	0.93	1995.56	-0.702145	-0.345253	-0.467447	-0.627892	-0.535684	0.689831	0.00683697
69	9.48	9.51	17.96	17.96	17.96	sp|Q96TA1|NIBA2_HUMAN	Protein Niban 2 OS=Homo sapiens OX=9606 GN=NIBAN2 PE=1 SV=3	0	auto - discordant peptide type	0	90.17	AAPEASSPPASPLQHLLPGK	iTRAQ8plex@N-term; Phospho(S)@6; Phospho(S)@7; iTRAQ8plex(K)@20	Phospho(S)@691; Phospho(S)@692		-0.000554653	2735.39	912.804	2735.39	912.804	3	7	1.1.1.2038.34	86.0687	5612.05	4505.4	86.23	0.93	1995.56	-0.702145	-0.345253	-0.467447	-0.627892	-0.535684	0.689831	0.00683697
348	2.03	4.06	4.693	3.799	3.799	sp|Q13435|SF3B2_HUMAN	Splicing factor 3B subunit 2 OS=Homo sapiens OX=9606 GN=SF3B2 PE=1 SV=2	1	auto	0	99	TEEEEIDR	iTRAQ8plex@N-term			-0.00328987	1323.64	662.829	1323.65	662.83	2	13	1.1.1.807.40	25.7533	36669.8	29126.5	25.62	0.34	6754.68	1.16345	0.976402	1.21646	0.562079	0.979599	1.97192	0.00707603
6	48.15	48.15	85.67	81.79	80	sp|P04406|G3P_HUMAN	Glyceraldehyde-3-phosphate dehydrogenase OS=Homo sapiens OX=9606 GN=GAPDH PE=1 SV=3	0	auto - discordant peptide type	0	98.94	GILGYTEH	iTRAQ8plex@N-term		cleaved H-Q@C-term	-0.00279943	1192.64	597.326	1192.64	597.327	2	14	1.1.1.1399.14	54.7098	79866.6	70282.5	54.78	0.44	14124.5	-0.323237	-0.734033	-0.606851	-0.647437	-0.57789	0.669943	0.00740035
59	10.28	10.28	13.7	12.35	12.35	sp|P35611|ADDA_HUMAN	Alpha-adducin OS=Homo sapiens OX=9606 GN=ADD1 PE=1 SV=2	1	auto	0	99	AAVVTSPPPTTAPHK	iTRAQ8plex@N-term; Phospho(T)@5; iTRAQ8plex(K)@15	Phospho(T)@11		0.00372703	2161.18	721.4	2161.18	721.399	3	10	1.1.1.1219.35	45.9021	2631.92	839.28	45.58	0.68	1186.62	-0.942609	-1.59697	-1.89176	-2.10537	-1.63418	0.322154	0.00752672
59	10.28	10.28	13.7	12.35	12.35	sp|P35611|ADDA_HUMAN	Alpha-adducin OS=Homo sapiens OX=9606 GN=ADD1 PE=1 SV=2	1	auto	0	99	AAVVTSPPPTTAPHK	iTRAQ8plex@N-term; Phospho(S)@6; iTRAQ8plex(K)@15	Phospho(S)@12		0.00372703	2161.18	721.4	2161.18	721.399	3	10	1.1.1.1219.35	45.9021	2631.92	839.28	45.58	0.68	1186.62	-0.942609	-1.59697	-1.89176	-2.10537	-1.63418	0.322154	0.00752672
597	1.68	54.59	94.93	90.93	87.73	sp|P60709|ACTB_HUMAN	Actin, cytoplasmic 1 OS=Homo sapiens OX=9606 GN=ACTB PE=1 SV=1	0	auto - shared MS/MS	0	51.31	ILTER	iTRAQ8plex@N-term			-0.00331076	934.572	468.293	934.575	468.295	2	5	1.1.1.1003.17	35.319	15799.4	8638.43	34.91	0.83	1752.11	0.204124	0.103541	0.171446	0.119891	0.149751	1.10938	0.00753477
255	3	25.83	67.9	57.82	47.48	sp|P68032|ACTC_HUMAN	Actin, alpha cardiac muscle 1 OS=Homo sapiens OX=9606 GN=ACTC1 PE=1 SV=1	0	auto - shared MS/MS	0	51.31	ILTER	iTRAQ8plex@N-term			-0.00331076	934.572	468.293	934.575	468.295	2	5	1.1.1.1003.17	35.319	15799.4	8638.43	34.91	0.83	1752.11	0.204124	0.103541	0.171446	0.119891	0.149751	1.10938	0.00753477
4	54.8	54.61	94.93	90.93	87.73	sp|P63261|ACTG_HUMAN	Actin, cytoplasmic 2 OS=Homo sapiens OX=9606 GN=ACTG1 PE=1 SV=1	0	auto - shared MS/MS	0	51.31	ILTER	iTRAQ8plex@N-term			-0.00331076	934.572	468.293	934.575	468.295	2	5	1.1.1.1003.17	35.319	15799.4	8638.43	34.91	0.83	1752.11	0.204124	0.103541	0.171446	0.119891	0.149751	1.10938	0.00753477
344	2.04	2.05	4.696	2.635	2.062	sp|Q5H9R7|PP6R3_HUMAN	Serine/threonine-protein phosphatase 6 regulatory subunit 3 OS=Homo sapiens OX=9606 GN=PPP6R3 PE=1 SV=2	0	auto - shared MS/MS	0	51.31	LLETR	iTRAQ8plex@N-term		cleaved T-L@N-term	-0.00331076	934.572	468.293	934.575	468.295	2	5	1.1.1.1003.17	35.319	15799.4	8638.43	34.91	0.83	1752.11	0.204124	0.103541	0.171446	0.119891	0.149751	1.10938	0.00753477
650	0.85	1.17	2.174	2.174	1.656	sp|O75170|PP6R2_HUMAN	Serine/threonine-protein phosphatase 6 regulatory subunit 2 OS=Homo sapiens OX=9606 GN=PPP6R2 PE=1 SV=2	0	auto - shared MS/MS	0	51.31	LLETR	iTRAQ8plex@N-term		cleaved T-L@N-term	-0.00331076	934.572	468.293	934.575	468.295	2	5	1.1.1.1003.17	35.319	15799.4	8638.43	34.91	0.83	1752.11	0.204124	0.103541	0.171446	0.119891	0.149751	1.10938	0.00753477
156	4.42	4.45	7.94	7.94	7.94	sp|P06576|ATPB_HUMAN	ATP synthase subunit beta, mitochondrial OS=Homo sapiens OX=9606 GN=ATP5F1B PE=1 SV=3	0	auto - discordant peptide type	0	99	SVEQEILVTGIK	No iTRAQ8plex@N-term; iTRAQ8plex(K)@12		cleaved M-S@N-term	0.00172781	1618.95	540.656	1618.94	540.656	3	13	1.1.1.1795.2	74.116	24703	23540.4	74.11	0.34	4387.91	-0.486894	-0.260482	-0.554741	-0.59128	-0.473349	0.720291	0.00779161
1	83.73	83.73	32.98	31.85	28.93	sp|P46821|MAP1B_HUMAN	Microtubule-associated protein 1B OS=Homo sapiens OX=9606 GN=MAP1B PE=1 SV=2	0	auto - discordant peptide type	0	99	VLSPLRSPPLIGSESAYESFLSADDK	iTRAQ8plex@N-term; Phospho(S)@3; Phospho(S)@7; iTRAQ8plex(K)@26	Phospho(S)@1396; Phospho(S)@1400	missed R-S@6	0.0065559	3545.76	887.448	3545.76	887.446	4	12	1.1.1.2576.10	112.48	43012.5	16054.1	112.96	0.64	3417.55	-0.514167	-0.405984	-0.823411	-0.52341	-0.566743	0.675139	0.00799175
1	83.73	83.73	32.98	31.85	28.93	sp|P46821|MAP1B_HUMAN	Microtubule-associated protein 1B OS=Homo sapiens OX=9606 GN=MAP1B PE=1 SV=2	0	auto - discordant peptide type	0	99	VLSPLRSPPLIGSESAYESFLSADDK	iTRAQ8plex@N-term; Phospho(R)@6; Phospho(S)@7; iTRAQ8plex(K)@26	Phospho(R)@1399; Phospho(S)@1400	missed R-S@6	0.00655589	3545.76	887.448	3545.76	887.446	4	13	1.1.1.2576.10	112.48	43012.5	16054.1	112.96	0.64	3417.55	-0.514167	-0.405984	-0.823411	-0.52341	-0.566743	0.675139	0.00799175
13	32.54	32.63	65.41	56.1	56.1	sp|Q71U36|TBA1A_HUMAN	Tubulin alpha-1A chain OS=Homo sapiens OX=9606 GN=TUBA1A PE=1 SV=1	0	auto - discordant peptide type	0	98.4	AYHEQLSVAEITN	iTRAQ8plex@N-term		cleaved N-A@C-term	0.00520387	1777.92	593.648	1777.92	593.646	3	7	1.1.1.1593.7	64.2045	1707.32	1533.54	64	0.49	1069.38	-0.362106	-0.747243	-0.441827	-0.55711	-0.527072	0.693962	0.00806143
63	10.06	10.06	37.95	30.72	30.72	sp|P23528|COF1_HUMAN	Cofilin-1 OS=Homo sapiens OX=9606 GN=CFL1 PE=1 SV=3	0	auto - discordant peptide type	0	99	ASGVAVSDGVIK	Acetyl@N-term; Phospho(S)@2; iTRAQ8plex(K)@12	Acetyl@2; Phospho(S)@3	cleaved M-A@N-term	-0.0041602	1527.78	764.898	1527.79	764.9	2	11	1.1.1.1868.21	77.7158	11304.3	4772.62	77.45	0.44	1905.07	-0.653823	-1.08738	-1.31415	-0.753249	-0.952151	0.516861	0.00823817
124	5.93	6.05	29.53	29.53	18.12	sp|P0DP25|CALM3_HUMAN; sp|P0DP24|CALM2_HUMAN; sp|P0DP23|CALM1_HUMAN	Calmodulin-3 OS=Homo sapiens OX=9606 GN=CALM3 PE=1 SV=1; Calmodulin-2 OS=Homo sapiens OX=9606 GN=CALM2 PE=1 SV=1; Calmodulin-1 OS=Homo sapiens OX=9606 GN=CALM1 PE=1 SV=1	0	auto - discordant peptide type	0	54.01	VFDKDGNGYISAAELR	iTRAQ8plex@N-term; No iTRAQ8plex(K)@4; Deamidated(N)@7		missed K-D@4	0.00476829	2059.06	687.36	2059.05	687.358	3	11	1.1.1.1667.20	67.8478	18177	15074.1	67.73	0.34	2515.89	-0.349329	-0.72426	-0.638257	-0.439528	-0.537843	0.6888	0.00841845
124	5.93	6.05	29.53	29.53	18.12	sp|P0DP25|CALM3_HUMAN; sp|P0DP24|CALM2_HUMAN; sp|P0DP23|CALM1_HUMAN	Calmodulin-3 OS=Homo sapiens OX=9606 GN=CALM3 PE=1 SV=1; Calmodulin-2 OS=Homo sapiens OX=9606 GN=CALM2 PE=1 SV=1; Calmodulin-1 OS=Homo sapiens OX=9606 GN=CALM1 PE=1 SV=1	0	auto - discordant peptide type	0	99	VFDKDGNGYISAAELR	No iTRAQ8plex@N-term; iTRAQ8plex(K)@4; Deamidated(N)@7		missed K-D@4	0.00476829	2059.06	687.36	2059.05	687.358	3	10	1.1.1.1667.20	67.8478	18177	15074.1	67.73	0.34	2515.89	-0.349329	-0.72426	-0.638257	-0.439528	-0.537843	0.6888	0.00841845
35	16.91	16.95	15.62	12.39	11.7	sp|Q9HBL0|TENS1_HUMAN	Tensin-1 OS=Homo sapiens OX=9606 GN=TNS1 PE=1 SV=2	1	auto	0	97.68	AQFSVAGVHTVPGSPQAR	iTRAQ8plex@N-term; Phospho(T)@10	Phospho(T)@1173		0.00196849	2192.11	731.71	2192.1	731.709	3	11	1.1.1.1494.24	59.3627	3238.77	2064.29	59.54	0.59	2036.98	-1.35	-1.5399	-0.625177	-1.30912	-1.20605	0.433454	0.0091481
35	16.91	16.95	15.62	12.39	11.7	sp|Q9HBL0|TENS1_HUMAN	Tensin-1 OS=Homo sapiens OX=9606 GN=TNS1 PE=1 SV=2	1	auto	0	98.64	AQFSVAGVHTVPGSPQAR	iTRAQ8plex@N-term; Phospho(S)@14	Phospho(S)@1177		0.00196849	2192.11	731.71	2192.1	731.709	3	11	1.1.1.1494.24	59.3627	3238.77	2064.29	59.54	0.59	2036.98	-1.35	-1.5399	-0.625177	-1.30912	-1.20605	0.433454	0.0091481
680	0.49	0.55	6.009	6.009	6.009	sp|Q9BVG4|PBDC1_HUMAN	Protein PBDC1 OS=Homo sapiens OX=9606 GN=PBDC1 PE=1 SV=1	1	auto	0	90.63	GADSGEEKEEGINR	iTRAQ8plex@N-term; Phospho(S)@4; iTRAQ8plex(K)@8	Phospho(S)@197	missed K-E@8	0.00407273	2178.05	545.519	2178.04	545.518	4	9	1.1.1.892.26	29.8992	7952.98	4598.25	30.02	0.34	1937.84	-1.22957	-0.534939	-0.929109	-0.788852	-0.870618	0.546912	0.00921994
522	2	2	11.67	11.67	11.67	sp|Q96A57|TM230_HUMAN	Transmembrane protein 230 OS=Homo sapiens OX=9606 GN=TMEM230 PE=1 SV=1	1	auto	0	21.63	LSSTDDGYIDLQFK	iTRAQ8plex@N-term; Phospho(T)@4; iTRAQ8plex(K)@14	Phospho(T)@25		0.0016669	2289.14	764.054	2289.14	764.054	3	6	1.1.1.2214.10	94.6978	13496.5	13456.9	94.69	0.39	1871.81	-1.31382	-1.18906	-0.898657	-0.557127	-0.989667	0.503594	0.00982537
62	10.09	10.15	29.06	16.75	14.66	sp|P17302|CXA1_HUMAN	Gap junction alpha-1 protein OS=Homo sapiens OX=9606 GN=GJA1 PE=1 SV=2	0	auto - discordant peptide type	0	99	LAAGHELQPL	iTRAQ8plex@N-term		cleaved L-A@C-term	-0.0010185	1351.78	451.599	1351.78	451.599	3	9	1.1.1.1579.2	63.5153	57164	37372	63.66	0.44	7958.4	0.393619	0.393032	0.742927	0.436312	0.491473	1.40588	0.0100954
3	61.96	62.08	78.76	74.25	66.95	sp|P08670|VIME_HUMAN	Vimentin OS=Homo sapiens OX=9606 GN=VIM PE=1 SV=4	1	auto	0.101824	23.7	FLEQQNK	iTRAQ8plex@N-term; iTRAQ8plex(K)@7			-0.00742642	1513.86	505.629	1513.87	505.631	3	7	1.1.1.1247.8	47.2488	4713.51	2212.68	47.04	0.69	1062.52	-0.996859	-1.9405	-2.16247	-1.17838	-1.56955	0.336913	0.0117102
324	2.12	2.15	8.491	8.491	5.66	sp|P16070|CD44_HUMAN	CD44 antigen OS=Homo sapiens OX=9606 GN=CD44 PE=1 SV=3	0	auto - discordant peptide type	0	99	LVINSGNGAVEDR	iTRAQ8plex@N-term; Deamidated(N)@7			0.00613148	1647.88	550.301	1647.87	550.298	3	13	1.1.1.1379.9	53.717	3685.9	1996.99	53.47	0.49	1911.62	-0.580901	-0.925022	-0.623175	-0.36817	-0.624317	0.648727	0.0121821
31	18.34	18.4	58.23	55.02	46.59	sp|P60174|TPIS_HUMAN	Triosephosphate isomerase OS=Homo sapiens OX=9606 GN=TPI1 PE=1 SV=4	0	auto - discordant peptide type	0	36.14	KQSLGELIGTLNAAK	iTRAQ8plex@N-term; iTRAQ8plex(K)@1; Phospho(S)@3; Deamidated(N)@12; iTRAQ8plex(K)@15	Phospho(S)@21	missed K-Q@1	-0.00313048	2535.44	634.868	2535.44	634.868	4	6	1.1.1.2144.3	91.2484	4578.67	1984.5	91	0.44	1406.06	-0.653732	-0.959092	-1.45606	-0.719574	-0.947115	0.518669	0.0137673
18	25.75	25.75	47.4	40.48	40.48	sp|P68104|EF1A1_HUMAN	Elongation factor 1-alpha 1 OS=Homo sapiens OX=9606 GN=EEF1A1 PE=1 SV=1	0	auto - discordant peptide type	0	32.17	SVEMHHEALSEALPGDNVGFNVK	iTRAQ8plex@N-term; GlycerylPE(E)@11; iTRAQ8plex(K)@23	GlycerylPE(E)@301		0.00707986	3284.64	822.168	3284.64	822.166	4	15	1.1.1.1793.22	74.035	121645	87973.8	74.16	0.29	20706.2	-0.635075	-0.713879	-0.248292	-0.705774	-0.575755	0.670935	0.0137695
13	32.54	32.63	65.41	56.1	56.1	sp|Q71U36|TBA1A_HUMAN	Tubulin alpha-1A chain OS=Homo sapiens OX=9606 GN=TUBA1A PE=1 SV=1	0	auto - discordant peptide type	0	97.32	ACFEPANQMVK	No iTRAQ8plex@N-term; Methylthio(C)@2; iTRAQ8plex(K)@11		cleaved N-A@N-term	-0.00177875	1586.75	529.925	1586.76	529.926	3	13	1.1.1.1516.7	60.4263	42239.3	28163.1	60.57	0.39	4692.98	0.509996	0.369447	0.958994	0.694979	0.633354	1.55117	0.0156292
164	4.19	4.24	6.823	6.823	4.904	sp|Q53EL6|PDCD4_HUMAN	Programmed cell death protein 4 OS=Homo sapiens OX=9606 GN=PDCD4 PE=1 SV=2	1	auto	0.417937	81.83	FVSEGDGGR	iTRAQ8plex@N-term; Phospho(S)@3	Phospho(S)@457		-0.000950625	1306.59	654.3	1306.59	654.3	2	7	1.1.1.1182.28	44.0907	9607.83	9563.27	44.07	0.54	1891.46	1.19858	0.807793	1.57106	0.618304	1.04893	2.069	0.0158119
7	44.66	43.81	25.39	21.8	16.17	sp|P21333|FLNA_HUMAN	Filamin-A OS=Homo sapiens OX=9606 GN=FLNA PE=1 SV=4	0	auto - discordant peptide type	0	99	CSGPGLSPGMVR	iTRAQ8plex@N-term; Methylthio(C)@1; Phospho(S)@7; Oxidation(M)@10	Phospho(S)@1459		-0.00133495	1605.7	536.241	1605.7	536.241	3	7	1.1.1.1591.10	64.1092	602.34	601.44	64.15	0.49	714.037	0.493497	0.73799	0.242307	0.542924	0.504179	1.41832	0.015886
415	2	2.3	6.389	6.389	6.389	sp|P28482|MK01_HUMAN	Mitogen-activated protein kinase 1 OS=Homo sapiens OX=9606 GN=MAPK1 PE=1 SV=3	1	auto	0	97.85	VADPDHDHTGFLTEYVATR	iTRAQ8plex@N-term; Phospho(T)@9	Phospho(T)@181		0.0134131	2527.18	632.803	2527.17	632.799	4	7	1.1.1.1643.13	66.6647	6291.84	791.28	66.06	0.39	1230.15	-1.32122	-2.25768	-2.77115	-3.78845	-2.53463	0.172585	0.016034
415	2	2.3	6.389	6.389	6.389	sp|P28482|MK01_HUMAN	Mitogen-activated protein kinase 1 OS=Homo sapiens OX=9606 GN=MAPK1 PE=1 SV=3	1	auto	0	97.85	VADPDHDHTGFLTEYVATR	iTRAQ8plex@N-term; Phospho(T)@13	Phospho(T)@185		0.0134131	2527.18	632.803	2527.17	632.799	4	7	1.1.1.1643.13	66.6647	6291.84	791.28	66.06	0.39	1230.15	-1.32122	-2.25768	-2.77115	-3.78845	-2.53463	0.172585	0.016034
18	25.75	25.75	47.4	40.48	40.48	sp|P68104|EF1A1_HUMAN	Elongation factor 1-alpha 1 OS=Homo sapiens OX=9606 GN=EEF1A1 PE=1 SV=1	0	auto - discordant peptide type	0	98.35	SVEMHHEALSEALPGDNVGFNVK	iTRAQ8plex@N-term; GlycerylPE(E)@11; iTRAQ8plex(K)@23	GlycerylPE(E)@301		0.0085946	3284.64	657.936	3284.64	657.935	5	12	1.1.1.1792.8	73.9743	73541.7	32353.9	74.16	0.29	3105.02	-0.330117	-0.579897	-0.822477	-0.410791	-0.53582	0.689766	0.0160461
85	8	8	3.641	3.034	3.034	sp|Q13813|SPTN1_HUMAN	Spectrin alpha chain, non-erythrocytic 1 OS=Homo sapiens OX=9606 GN=SPTAN1 PE=1 SV=3	1	auto	0	99	CTELNQAWSSLGK	iTRAQ8plex@N-term; Methylthio(C)@1; Phospho(S)@10; iTRAQ8plex(K)@13	Phospho(S)@1323		-0.00269916	2170.04	724.354	2170.04	724.354	3	11	1.1.1.2211.12	94.5516	6229.67	4517.92	94.39	0.49	1660.87	-1.45741	-2.39368	-1.06617	-2.72614	-1.91085	0.265936	0.0161699
85	8	8	3.641	3.034	3.034	sp|Q13813|SPTN1_HUMAN	Spectrin alpha chain, non-erythrocytic 1 OS=Homo sapiens OX=9606 GN=SPTAN1 PE=1 SV=3	1	auto	0	99	CTELNQAWSSLGK	iTRAQ8plex@N-term; Methylthio(C)@1; Phospho(S)@9; iTRAQ8plex(K)@13	Phospho(S)@1322		-0.00269916	2170.04	724.354	2170.04	724.354	3	11	1.1.1.2211.12	94.5516	6229.67	4517.92	94.39	0.49	1660.87	-1.45741	-2.39368	-1.06617	-2.72614	-1.91085	0.265936	0.0161699
62	10.09	10.15	29.06	16.75	14.66	sp|P17302|CXA1_HUMAN	Gap junction alpha-1 protein OS=Homo sapiens OX=9606 GN=GJA1 PE=1 SV=2	1	auto	0	30.05	LAAGHELQPLAIVDQR	iTRAQ8plex@N-term		cleaved R-P@C-term	0.00442308	2034.16	679.06	2034.15	679.058	3	6	1.1.1.1805.8	74.6115	151456	19649.9	74.9	0.34	1427.81	-2.67154	-1.63435	-1.7164	-0.934816	-1.73927	0.29952	0.0165012
70	9.43	9.55	15.32	15.32	12.37	sp|P09651|ROA1_HUMAN	Heterogeneous nuclear ribonucleoprotein A1 OS=Homo sapiens OX=9606 GN=HNRNPA1 PE=1 SV=5	1	auto	1.72125	99	NQGGYGGSSSSSSYGSGR	iTRAQ8plex@N-term			0.00711607	1997.91	666.976	1997.9	666.973	3	11	1.1.1.748.35	22.8661	632.17	610.67	22.88	0.29	1114.93	-2.10594	-0.719305	-1.415	-2.02299	-1.56581	0.337788	0.0165343
120	6	6	3.424	2.536	2.536	sp|Q6XZF7|DNMBP_HUMAN	Dynamin-binding protein OS=Homo sapiens OX=9606 GN=DNMBP PE=1 SV=1	0	auto - shared MS/MS	2	99	NSYQDEDTAGGPPR	iTRAQ8plex@N-term			0.0141735	1809.86	604.293	1809.84	604.289	3	10	1.1.1.841.30	27.4075	6265.32	6232.29	27.33	0.59	2642.52	-0.284582	-0.571666	-0.886607	-0.736195	-0.619762	0.650778	0.017134
458	2	2	1.217	1.217	1.217	sp|Q9UBG0|MRC2_HUMAN	C-type mannose receptor 2 OS=Homo sapiens OX=9606 GN=MRC2 PE=1 SV=2	0	auto - shared MS/MS	0	59.93	SSSSPTEATEK	iTRAQ8plex@N-term; Phospho(T)@6; iTRAQ8plex(K)@11	Phospho(T)@1460		-0.00268949	1810.88	604.633	1810.88	604.634	3	8	1.1.1.841.30	27.4075	15015.8	9827.88	27.23	0.39	2642.52	-0.284582	-0.571666	-0.886607	-0.736195	-0.619762	0.650778	0.017134
4	54.8	54.61	94.93	90.93	87.73	sp|P63261|ACTG_HUMAN	Actin, cytoplasmic 2 OS=Homo sapiens OX=9606 GN=ACTG1 PE=1 SV=1	0	auto - discordant peptide type	0	99	VALDFEQEMATAASSSSLEK	No iTRAQ8plex@N-term; iTRAQ8plex(K)@20		cleaved Y-V@N-term	0.000392801	2417.19	806.739	2417.19	806.739	3	15	1.1.1.2129.20	90.5244	14639.8	14234	90.51	0.49	2715.91	-0.450341	-0.421686	-0.33512	-0.139735	-0.33672	0.791839	0.0171615
597	1.68	54.59	94.93	90.93	87.73	sp|P60709|ACTB_HUMAN	Actin, cytoplasmic 1 OS=Homo sapiens OX=9606 GN=ACTB PE=1 SV=1	0	auto - discordant peptide type	0	99	VALDFEQEMATAASSSSLEK	No iTRAQ8plex@N-term; iTRAQ8plex(K)@20		cleaved Y-V@N-term	0.000392801	2417.19	806.739	2417.19	806.739	3	15	1.1.1.2129.20	90.5244	14639.8	14234	90.51	0.49	2715.91	-0.450341	-0.421686	-0.33512	-0.139735	-0.33672	0.791839	0.0171615
38	16.14	16.15	11.99	10.64	10.64	sp|P27824|CALX_HUMAN	Calnexin OS=Homo sapiens OX=9606 GN=CANX PE=1 SV=2	0	auto - discordant peptide type	0	19.69	AEEDEILNR	iTRAQ8plex@N-term; Deamidated(N)@8			0.0124617	1392.72	697.365	1392.7	697.359	2	9	1.1.1.1231.29	46.4834	2084.54	1847	46.7	0.83	1184.63	0.893072	0.589431	1.48234	0.751956	0.9292	1.90422	0.0174394
13	32.54	32.63	65.41	56.1	56.1	sp|Q71U36|TBA1A_HUMAN	Tubulin alpha-1A chain OS=Homo sapiens OX=9606 GN=TUBA1A PE=1 SV=1	0	auto - discordant peptide type	0	95.42	SKLEFSIYPAPQVS	iTRAQ8plex@N-term; iTRAQ8plex(K)@2		cleaved S-T@C-term; missed K-L@2	-0.00706613	2173.22	725.413	2173.22	725.415	3	10	1.1.1.1953.12	81.8754	10731.3	10218.5	81.91	0.44	3063.5	-1.17578	-0.812455	-0.361467	-1.04267	-0.848093	0.555518	0.0177536
603	1.56	1.9	6.127	4.902	4.902	sp|P05455|LA_HUMAN	Lupus La protein OS=Homo sapiens OX=9606 GN=SSB PE=1 SV=2	1	auto	0	26.26	FASDDEHDEHDENGATGPVK	iTRAQ8plex@N-term; Phospho(S)@3; iTRAQ8plex(K)@20	Phospho(S)@366		0.0112231	2857.28	715.326	2857.27	715.324	4	6	1.1.1.1177.29	43.8467	1959.65	1444.42	43.97	0.49	1345.5	0.828559	1.5236	1.65522	0.668494	1.16897	2.24851	0.0177642
603	1.56	1.9	6.127	4.902	4.902	sp|P05455|LA_HUMAN	Lupus La protein OS=Homo sapiens OX=9606 GN=SSB PE=1 SV=2	1	auto	0	26.26	FASDDEHDEHDENGATGPVK	iTRAQ8plex@N-term; Phospho(T)@16; iTRAQ8plex(K)@20	Phospho(T)@379		0.0112231	2857.28	715.326	2857.27	715.324	4	5	1.1.1.1177.29	43.8467	1959.65	1444.42	43.97	0.49	1345.5	0.828559	1.5236	1.65522	0.668494	1.16897	2.24851	0.0177642
458	2	2	1.217	1.217	1.217	sp|Q9UBG0|MRC2_HUMAN	C-type mannose receptor 2 OS=Homo sapiens OX=9606 GN=MRC2 PE=1 SV=2	1	auto	0	99	SSSSPTEATEK	iTRAQ8plex@N-term; Phospho(S)@4; iTRAQ8plex(K)@11	Phospho(S)@1458		-0.00268949	1810.88	604.633	1810.88	604.634	3	9	1.1.1.841.30	27.4075	15015.8	9827.88	27.23	0.39	2642.52	-0.291094	-0.613083	-0.933654	-0.79462	-0.658113	0.633707	0.0178026
458	2	2	1.217	1.217	1.217	sp|Q9UBG0|MRC2_HUMAN	C-type mannose receptor 2 OS=Homo sapiens OX=9606 GN=MRC2 PE=1 SV=2	1	auto	0	99	SSSSPTEATEK	iTRAQ8plex@N-term; Phospho(S)@2; iTRAQ8plex(K)@11	Phospho(S)@1456		-0.00268949	1810.88	604.633	1810.88	604.634	3	9	1.1.1.841.30	27.4075	15015.8	9827.88	27.23	0.39	2642.52	-0.291094	-0.613083	-0.933654	-0.79462	-0.658113	0.633707	0.0178026
458	2	2	1.217	1.217	1.217	sp|Q9UBG0|MRC2_HUMAN	C-type mannose receptor 2 OS=Homo sapiens OX=9606 GN=MRC2 PE=1 SV=2	1	auto	0	99	SSSSPTEATEK	iTRAQ8plex@N-term; Phospho(S)@3; iTRAQ8plex(K)@11	Phospho(S)@1457		-0.00268949	1810.88	604.633	1810.88	604.634	3	9	1.1.1.841.30	27.4075	15015.8	9827.88	27.23	0.39	2642.52	-0.291094	-0.613083	-0.933654	-0.79462	-0.658113	0.633707	0.0178026
458	2	2	1.217	1.217	1.217	sp|Q9UBG0|MRC2_HUMAN	C-type mannose receptor 2 OS=Homo sapiens OX=9606 GN=MRC2 PE=1 SV=2	1	auto	0	59.93	SSSSPTEATEK	iTRAQ8plex@N-term; Phospho(S)@1; iTRAQ8plex(K)@11	Phospho(S)@1455		-0.00268949	1810.88	604.633	1810.88	604.634	3	8	1.1.1.841.30	27.4075	15015.8	9827.88	27.23	0.39	2642.52	-0.291094	-0.613083	-0.933654	-0.79462	-0.658113	0.633707	0.0178026
406	2	3.19	6.069	6.069	6.069	sp|P27361|MK03_HUMAN	Mitogen-activated protein kinase 3 OS=Homo sapiens OX=9606 GN=MAPK3 PE=1 SV=4	0	auto - discordant peptide type	0	99	IADPEHDHTGFLTEYVATR	iTRAQ8plex@N-term; Phospho(Y)@15	Phospho(Y)@204		0.00456665	2555.2	639.808	2555.2	639.807	4	13	1.1.1.1739.12	71.3756	6273.82	5234.68	71.31	0.39	2094.6	0.587591	0.492668	0.802034	0.255597	0.534473	1.44841	0.018022
406	2	3.19	6.069	6.069	6.069	sp|P27361|MK03_HUMAN	Mitogen-activated protein kinase 3 OS=Homo sapiens OX=9606 GN=MAPK3 PE=1 SV=4	0	auto - discordant peptide type	0	30.05	IADPEHDHTGFLTEYVATR	iTRAQ8plex@N-term; Sulfo(Y)@15	Sulfo(Y)@204		0.0140825	2555.2	639.808	2555.19	639.805	4	14	1.1.1.1739.12	71.3756	6273.82	5234.68	71.31	0.39	2094.6	0.587591	0.492668	0.802034	0.255597	0.534473	1.44841	0.018022
10	34.26	34.26	21.17	20.65	19.61	sp|Q9C0C2|TB182_HUMAN	182 kDa tankyrase-1-binding protein OS=Homo sapiens OX=9606 GN=TNKS1BP1 PE=1 SV=4	0	auto - discordant peptide type	0	99	SLDQPPATSPR	No iTRAQ8plex@N-term		cleaved H-S@N-term; cleaved R-P@C-term	-0.000781013	1167.59	584.801	1167.59	584.801	2	11	1.1.1.738.30	22.3744	18949.2	2988.38	22	0.34	1584.69	-0.696183	-0.407743	-0.295302	-0.795962	-0.548798	0.68359	0.0187292
36	16.81	16.82	25.73	20.14	20.14	sp|Q9Y2D5|AKAP2_HUMAN	A-kinase anchor protein 2 OS=Homo sapiens OX=9606 GN=AKAP2 PE=1 SV=3	1	auto	0	99	TLSMIEEEIR	iTRAQ8plex@N-term; Phospho(T)@1	Phospho(T)@718		-0.00409931	1603.78	802.897	1603.78	802.899	2	9	1.1.1.2294.13	98.6318	29360.2	5346.81	98.92	0.34	1628.56	-0.823753	-1.58302	-0.792331	-0.652701	-0.96295	0.513007	0.0194791
36	16.81	16.82	25.73	20.14	20.14	sp|Q9Y2D5|AKAP2_HUMAN	A-kinase anchor protein 2 OS=Homo sapiens OX=9606 GN=AKAP2 PE=1 SV=3	1	auto	0	84.13	TLSMIEEEIR	iTRAQ8plex@N-term; Phospho(S)@3	Phospho(S)@720		-0.00409931	1603.78	802.897	1603.78	802.899	2	8	1.1.1.2294.13	98.6318	29360.2	5346.81	98.92	0.34	1628.56	-0.823753	-1.58302	-0.792331	-0.652701	-0.96295	0.513007	0.0194791
40	15.71	17.85	5.764	3.629	3.309	sp|Q15149|PLEC_HUMAN	Plectin OS=Homo sapiens OX=9606 GN=PLEC PE=1 SV=3	0	auto - shared MS/MS	0.000869447	33.54	EFER	iTRAQ8plex@N-term		cleaved S-E@N-term	0.0802414	883.551	442.783	883.471	442.743	2	5	1.1.1.525.7	11.9612	70114.9	2828.67	12.24	0.19	1267.65	-0.475941	-0.74159	-0.236719	-0.72104	-0.543823	0.685951	0.0195802
155	4.47	16.42	10.83	7.794	5.364	sp|P35580|MYH10_HUMAN	Myosin-10 OS=Homo sapiens OX=9606 GN=MYH10 PE=1 SV=3	0	auto - shared MS/MS	0	33.54	EFER	iTRAQ8plex@N-term		cleaved E-E@N-term	0.0802414	883.551	442.783	883.471	442.743	2	5	1.1.1.525.7	11.9612	70114.9	2828.67	12.24	0.19	1267.65	-0.475941	-0.74159	-0.236719	-0.72104	-0.543823	0.685951	0.0195802
173	4.1	4.12	5.817	4.455	2.97	sp|Q32MZ4|LRRF1_HUMAN	Leucine-rich repeat flightless-interacting protein 1 OS=Homo sapiens OX=9606 GN=LRRFIP1 PE=1 SV=2	0	auto - shared MS/MS	0	33.54	EFER	iTRAQ8plex@N-term			0.0802414	883.551	442.783	883.471	442.743	2	5	1.1.1.525.7	11.9612	70114.9	2828.67	12.24	0.19	1267.65	-0.475941	-0.74159	-0.236719	-0.72104	-0.543823	0.685951	0.0195802
435	2	2	3.204	2.67	1.469	sp|P47712|PA24A_HUMAN	Cytosolic phospholipase A2 OS=Homo sapiens OX=9606 GN=PLA2G4A PE=1 SV=2	0	auto - shared MS/MS	0	33.54	EFER	iTRAQ8plex@N-term		cleaved D-E@N-term	0.0802414	883.551	442.783	883.471	442.743	2	5	1.1.1.525.7	11.9612	70114.9	2828.67	12.24	0.19	1267.65	-0.475941	-0.74159	-0.236719	-0.72104	-0.543823	0.685951	0.0195802
440	2	2	4.988	3.741	3.741	sp|Q96I25|SPF45_HUMAN	Splicing factor 45 OS=Homo sapiens OX=9606 GN=RBM17 PE=1 SV=1	0	auto - shared MS/MS	0	33.54	EFER	iTRAQ8plex@N-term		cleaved L-E@N-term	0.0802414	883.551	442.783	883.471	442.743	2	5	1.1.1.525.7	11.9612	70114.9	2828.67	12.24	0.19	1267.65	-0.475941	-0.74159	-0.236719	-0.72104	-0.543823	0.685951	0.0195802
632	1.12	1.7	3.158	2.316	2.316	sp|P26368|U2AF2_HUMAN	Splicing factor U2AF 65 kDa subunit OS=Homo sapiens OX=9606 GN=U2AF2 PE=1 SV=4	0	auto - shared MS/MS	0	33.54	EFER	iTRAQ8plex@N-term		cleaved D-E@N-term	0.0802414	883.551	442.783	883.471	442.743	2	5	1.1.1.525.7	11.9612	70114.9	2828.67	12.24	0.19	1267.65	-0.475941	-0.74159	-0.236719	-0.72104	-0.543823	0.685951	0.0195802
98	6.84	7.34	17.61	14.99	13.25	sp|P21980|TGM2_HUMAN	Protein-glutamine gamma-glutamyltransferase 2 OS=Homo sapiens OX=9606 GN=TGM2 PE=1 SV=2	0	auto - shared MS/MS	0	30.45	FPLR	iTRAQ8plex@N-term			-0.00447821	835.518	418.766	835.522	418.768	2	4	1.1.1.1154.2	42.6974	5549.16	4406.63	42.55	0.54	783.253	0.377059	1.3017	1.09867	0.814664	0.898021	1.86351	0.0207021
199	4	4.01	4.213	3.769	2.772	sp|Q7Z2W4|ZCCHV_HUMAN	Zinc finger CCCH-type antiviral protein 1 OS=Homo sapiens OX=9606 GN=ZC3HAV1 PE=1 SV=3	0	auto - shared MS/MS	0	30.45	FPIR	iTRAQ8plex@N-term		cleaved S-F@N-term	-0.00447821	835.518	418.766	835.522	418.768	2	4	1.1.1.1154.2	42.6974	5549.16	4406.63	42.55	0.54	783.253	0.377059	1.3017	1.09867	0.814664	0.898021	1.86351	0.0207021
425	2	2.03	3.676	3.676	2.731	sp|Q8WUI4|HDAC7_HUMAN	Histone deacetylase 7 OS=Homo sapiens OX=9606 GN=HDAC7 PE=1 SV=2	0	auto - shared MS/MS	0	30.45	FPLR	iTRAQ8plex@N-term		cleaved H-F@N-term	-0.00447821	835.518	418.766	835.522	418.768	2	4	1.1.1.1154.2	42.6974	5549.16	4406.63	42.55	0.54	783.253	0.377059	1.3017	1.09867	0.814664	0.898021	1.86351	0.0207021
433	2	2.01	5.281	5.281	5.281	sp|P09486|SPRC_HUMAN	SPARC OS=Homo sapiens OX=9606 GN=SPARC PE=1 SV=1	0	auto - shared MS/MS	0	30.45	FPLR	iTRAQ8plex@N-term		cleaved E-F@N-term	-0.00447821	835.518	418.766	835.522	418.768	2	4	1.1.1.1154.2	42.6974	5549.16	4406.63	42.55	0.54	783.253	0.377059	1.3017	1.09867	0.814664	0.898021	1.86351	0.0207021
599	1.64	1.97	5.342	5.342	4.674	sp|Q9Y6M1|IF2B2_HUMAN	Insulin-like growth factor 2 mRNA-binding protein 2 OS=Homo sapiens OX=9606 GN=IGF2BP2 PE=1 SV=2	0	auto - shared MS/MS	0	30.45	FPLR	iTRAQ8plex@N-term		cleaved D-F@N-term	-0.00447821	835.518	418.766	835.522	418.768	2	4	1.1.1.1154.2	42.6974	5549.16	4406.63	42.55	0.54	783.253	0.377059	1.3017	1.09867	0.814664	0.898021	1.86351	0.0207021
446	2	2	3.585	1.921	1.921	sp|P35222|CTNB1_HUMAN	Catenin beta-1 OS=Homo sapiens OX=9606 GN=CTNNB1 PE=1 SV=1	1	auto	0	99	TSMGGTQQQFVEGVR	iTRAQ8plex@N-term; Phospho(T)@6	Phospho(T)@556		0.00431789	2007.94	670.322	2007.94	670.32	3	9	1.1.1.1664.22	67.7023	14670.4	14011.1	67.78	0.49	3224.54	0.390443	0.871163	0.65052	1.21985	0.782993	1.7207	0.0210187
446	2	2	3.585	1.921	1.921	sp|P35222|CTNB1_HUMAN	Catenin beta-1 OS=Homo sapiens OX=9606 GN=CTNNB1 PE=1 SV=1	1	auto	0	53.37	TSMGGTQQQFVEGVR	iTRAQ8plex@N-term; Phospho(S)@2	Phospho(S)@552		0.00431789	2007.94	670.322	2007.94	670.32	3	9	1.1.1.1664.22	67.7023	14670.4	14011.1	67.78	0.49	3224.54	0.390443	0.871163	0.65052	1.21985	0.782993	1.7207	0.0210187
356	2.03	2.04	15.7	9.091	9.091	sp|O43768|ENSA_HUMAN	Alpha-endosulfine OS=Homo sapiens OX=9606 GN=ENSA PE=1 SV=1	1	auto	0.0301184	26.17	KSSLVTSK	iTRAQ8plex@N-term; iTRAQ8plex(K)@1; Phospho(S)@3; iTRAQ8plex(K)@8	Phospho(S)@109	missed K-S@1	-0.0106765	1841.07	614.697	1841.08	614.7	3	6	1.1.1.1041.26	37.1849	5009.93	4808.68	37.16	0.39	1381.75	-1.51465	-1.42495	-0.401166	-1.12328	-1.11601	0.461368	0.0215152
356	2.03	2.04	15.7	9.091	9.091	sp|O43768|ENSA_HUMAN	Alpha-endosulfine OS=Homo sapiens OX=9606 GN=ENSA PE=1 SV=1	1	auto	0	26.17	KSSLVTSK	iTRAQ8plex@N-term; iTRAQ8plex(K)@1; Phospho(S)@2; iTRAQ8plex(K)@8	Phospho(S)@108	missed K-S@1	-0.0106765	1841.07	614.697	1841.08	614.7	3	6	1.1.1.1041.26	37.1849	5009.93	4808.68	37.16	0.39	1381.75	-1.51465	-1.42495	-0.401166	-1.12328	-1.11601	0.461368	0.0215152
273	2.6	2.63	11.79	11.79	10.26	sp|O00264|PGRC1_HUMAN	Membrane-associated progesterone receptor component 1 OS=Homo sapiens OX=9606 GN=PGRMC1 PE=1 SV=3	1	auto	0	99	EGEEPTVYSDEEEPKDESAR	iTRAQ8plex@N-term; Phospho(S)@9; iTRAQ8plex(K)@15	Phospho(S)@181	missed K-D@15	-0.00327415	2983.34	746.842	2983.34	746.843	4	12	1.1.1.1268.33	48.2985	57390.1	2798.3	47.34	0.49	1707.64	-0.943206	-0.52237	-1.71349	-1.1477	-1.08169	0.472474	0.0221777
223	4	4	3.201	3.201	3.201	sp|P35606|COPB2_HUMAN	Coatomer subunit beta' OS=Homo sapiens OX=9606 GN=COPB2 PE=1 SV=2	0	auto - discordant peptide type	0	99	STAQQELDGKPASPTPVIVASHTANKEEK	iTRAQ8plex@N-term; iTRAQ8plex(K)@10; Phospho(S)@13; Deamidated(N)@25; iTRAQ8plex(K)@26; iTRAQ8plex(K)@29	Phospho(S)@859	missed K-E@26	0.0263528	4330.34	867.075	4330.31	867.07	5	13	1.1.1.1380.38	53.7927	3101.78	2310.59	53.66	0.54	2110.01	-1.20555	-0.944156	-0.297333	-1.14094	-0.896997	0.537003	0.0228075
223	4	4	3.201	3.201	3.201	sp|P35606|COPB2_HUMAN	Coatomer subunit beta' OS=Homo sapiens OX=9606 GN=COPB2 PE=1 SV=2	0	auto - discordant peptide type	0	99	STAQQELDGKPASPTPVIVASHTANKEEK	iTRAQ8plex@N-term; iTRAQ8plex(K)@10; Phospho(T)@15; Deamidated(N)@25; iTRAQ8plex(K)@26; iTRAQ8plex(K)@29	Phospho(T)@861	missed K-E@26	0.0263528	4330.34	867.075	4330.31	867.07	5	13	1.1.1.1380.38	53.7927	3101.78	2310.59	53.66	0.54	2110.01	-1.20555	-0.944156	-0.297333	-1.14094	-0.896997	0.537003	0.0228075
191	4.01	4.01	8.094	6.914	6.914	sp|O00499|BIN1_HUMAN	Myc box-dependent-interacting protein 1 OS=Homo sapiens OX=9606 GN=BIN1 PE=1 SV=1	1	auto	0	99	SPSPPDGSPAATPEIR	iTRAQ8plex@N-term; Phospho(S)@3	Phospho(S)@298		0.000210815	1961.94	654.987	1961.94	654.987	3	10	1.1.1.1355.26	52.5549	1915.58	561.46	53.07	0.69	1034.76	-1.46228	-0.839026	-0.618619	-1.79995	-1.17997	0.441361	0.0228614
7	44.66	43.81	25.39	21.8	16.17	sp|P21333|FLNA_HUMAN	Filamin-A OS=Homo sapiens OX=9606 GN=FLNA PE=1 SV=4	0	auto - discordant peptide type	0	97.24	IPEISIQDMTAQVTSPSGK	iTRAQ8plex@N-term; Deamidated(Q)@12; Phospho(S)@15; iTRAQ8plex(K)@19	Phospho(S)@2180		0.011	2690.38	897.801	2690.37	897.797	3	9	1.1.1.2280.25	97.9546	2360.02	1906	97.98	0.59	1761.97	-0.870847	-1.02794	-0.26602	-0.667385	-0.708047	0.612148	0.0231887
7	44.66	43.81	25.39	21.8	16.17	sp|P21333|FLNA_HUMAN	Filamin-A OS=Homo sapiens OX=9606 GN=FLNA PE=1 SV=4	0	auto - discordant peptide type	0	97.06	IPEISIQDMTAQVTSPSGK	iTRAQ8plex@N-term; Deamidated(Q)@12; Phospho(T)@14; iTRAQ8plex(K)@19	Phospho(T)@2179		0.011	2690.38	897.801	2690.37	897.797	3	9	1.1.1.2280.25	97.9546	2360.02	1906	97.98	0.59	1761.97	-0.870847	-1.02794	-0.26602	-0.667385	-0.708047	0.612148	0.0231887
7	44.66	43.81	25.39	21.8	16.17	sp|P21333|FLNA_HUMAN	Filamin-A OS=Homo sapiens OX=9606 GN=FLNA PE=1 SV=4	0	auto - discordant peptide type	0	97.06	IPEISIQDMTAQVTSPSGK	iTRAQ8plex@N-term; Phospho(T)@10; Deamidated(Q)@12; iTRAQ8plex(K)@19	Phospho(T)@2175		0.011	2690.38	897.801	2690.37	897.797	3	9	1.1.1.2280.25	97.9546	2360.02	1906	97.98	0.59	1761.97	-0.870847	-1.02794	-0.26602	-0.667385	-0.708047	0.612148	0.0231887
7	44.66	43.81	25.39	21.8	16.17	sp|P21333|FLNA_HUMAN	Filamin-A OS=Homo sapiens OX=9606 GN=FLNA PE=1 SV=4	0	auto - discordant peptide type	0	16.29	IPEISIQDMTAQVTSPSGK	iTRAQ8plex@N-term; Deamidated(Q)@7; Phospho(T)@10; iTRAQ8plex(K)@19	Phospho(T)@2175		0.011	2690.38	897.801	2690.37	897.797	3	7	1.1.1.2280.25	97.9546	2360.02	1906	97.98	0.59	1761.97	-0.870847	-1.02794	-0.26602	-0.667385	-0.708047	0.612148	0.0231887
7	44.66	43.81	25.39	21.8	16.17	sp|P21333|FLNA_HUMAN	Filamin-A OS=Homo sapiens OX=9606 GN=FLNA PE=1 SV=4	0	auto - discordant peptide type	0	16.29	IPEISIQDMTAQVTSPSGK	iTRAQ8plex@N-term; Deamidated(Q)@12; Phospho(S)@17; iTRAQ8plex(K)@19	Phospho(S)@2182		0.011	2690.38	897.801	2690.37	897.797	3	7	1.1.1.2280.25	97.9546	2360.02	1906	97.98	0.59	1761.97	-0.870847	-1.02794	-0.26602	-0.667385	-0.708047	0.612148	0.0231887
7	44.66	43.81	25.39	21.8	16.17	sp|P21333|FLNA_HUMAN	Filamin-A OS=Homo sapiens OX=9606 GN=FLNA PE=1 SV=4	0	auto - discordant peptide type	0	16.29	IPEISIQDMTAQVTSPSGK	iTRAQ8plex@N-term; Deamidated(Q)@7; Phospho(T)@14; iTRAQ8plex(K)@19	Phospho(T)@2179		0.011	2690.38	897.801	2690.37	897.797	3	7	1.1.1.2280.25	97.9546	2360.02	1906	97.98	0.59	1761.97	-0.870847	-1.02794	-0.26602	-0.667385	-0.708047	0.612148	0.0231887
7	44.66	43.81	25.39	21.8	16.17	sp|P21333|FLNA_HUMAN	Filamin-A OS=Homo sapiens OX=9606 GN=FLNA PE=1 SV=4	0	auto - discordant peptide type	0	16.29	IPEISIQDMTAQVTSPSGK	iTRAQ8plex@N-term; Deamidated(Q)@7; Phospho(S)@15; iTRAQ8plex(K)@19	Phospho(S)@2180		0.011	2690.38	897.801	2690.37	897.797	3	7	1.1.1.2280.25	97.9546	2360.02	1906	97.98	0.59	1761.97	-0.870847	-1.02794	-0.26602	-0.667385	-0.708047	0.612148	0.0231887
25	21.59	27.78	41.49	37.46	27.71	sp|P11142|HSP7C_HUMAN	Heat shock cognate 71 kDa protein OS=Homo sapiens OX=9606 GN=HSPA8 PE=1 SV=1	0	auto - discordant peptide type	0	99	TLSSSTQA	iTRAQ8plex@N-term		cleaved A-S@C-term	-0.00361744	1097.58	549.799	1097.59	549.801	2	7	1.1.1.849.28	27.7975	10515	9036.82	27.72	0.34	1961.94	-0.218048	-0.768554	-0.443103	-0.702377	-0.53302	0.691106	0.0243249
37	16.45	16.48	13.67	11.74	11.07	sp|Q9NQC3|RTN4_HUMAN	Reticulon-4 OS=Homo sapiens OX=9606 GN=RTN4 PE=1 SV=2	0	auto - discordant peptide type	0	98.85	TVPAPSPLSAAAVSPSK	No iTRAQ8plex@N-term; iTRAQ8plex(K)@17		cleaved S-T@N-term	0.00032223	1883.07	628.696	1883.07	628.696	3	14	1.1.1.1459.16	57.6409	7889.73	7817.11	57.63	0.44	2202.49	-0.80988	-1.34164	-0.785716	-0.38205	-0.829821	0.562599	0.024379
23	22.28	22.31	63.51	59.46	56.98	sp|P07437|TBB5_HUMAN	Tubulin beta chain OS=Homo sapiens OX=9606 GN=TUBB PE=1 SV=2	0	auto - discordant peptide type	0	99	VSDTVVEPY	iTRAQ8plex@N-term		cleaved Y-N@C-term	-0.000794537	1311.69	656.85	1311.69	656.851	2	9	1.1.1.1669.14	67.941	39420.7	18846.9	68.17	0.39	2972.73	-0.207308	-0.121296	-0.141792	-0.333295	-0.200923	0.869994	0.0245578
394	2	14.05	49.89	46.07	43.6	sp|P68371|TBB4B_HUMAN	Tubulin beta-4B chain OS=Homo sapiens OX=9606 GN=TUBB4B PE=1 SV=1	0	auto - discordant peptide type	0	99	VSDTVVEPY	iTRAQ8plex@N-term		cleaved Y-N@C-term	-0.000794537	1311.69	656.85	1311.69	656.851	2	9	1.1.1.1669.14	67.941	39420.7	18846.9	68.17	0.39	2972.73	-0.207308	-0.121296	-0.141792	-0.333295	-0.200923	0.869994	0.0245578
138	5.31	5.41	6.115	3.281	3.281	sp|Q9UKV3|ACINU_HUMAN	Apoptotic chromatin condensation inducer in the nucleus OS=Homo sapiens OX=9606 GN=ACIN1 PE=1 SV=2	1	auto	2	99	SLIPDIKPLAGQEAVVDLHADDSR	iTRAQ8plex@N-term; iTRAQ8plex(K)@7			0.00407398	3166.75	792.694	3166.74	792.693	4	15	1.1.1.1984.19	83.4025	3774.61	3732.83	83.43	0.34	2487.83	-0.680561	-1.08278	-1.39386	-2.17959	-1.3342	0.396613	0.0245717
225	4	4	5.751	5.751	5.751	sp|O75569|PRKRA_HUMAN	Interferon-inducible double-stranded RNA-dependent protein kinase activator A OS=Homo sapiens OX=9606 GN=PRKRA PE=1 SV=1	1	auto	0	99	AEAPPLER	iTRAQ8plex@N-term			-0.00261514	1185.66	593.839	1185.67	593.84	2	11	1.1.1.875.27	29.0676	4553.57	2996.91	28.9	0.44	1225.79	1.26977	0.281293	1.16964	1.22101	0.985429	1.9799	0.0249037
384	2.01	2.01	4.18	1.447	1.447	sp|Q9H0B6|KLC2_HUMAN	Kinesin light chain 2 OS=Homo sapiens OX=9606 GN=KLC2 PE=1 SV=1	1	auto	0	67.48	ASSLNFLNK	iTRAQ8plex@N-term; Phospho(S)@3; iTRAQ8plex(K)@9	Phospho(S)@582		0.00358039	1680.91	561.311	1680.91	561.309	3	5	1.1.1.1857.3	77.161	5979.35	1028.05	77.45	0.29	920.91	-1.48012	-2.81136	-1.80502	-0.811136	-1.72691	0.302099	0.0254857
384	2.01	2.01	4.18	1.447	1.447	sp|Q9H0B6|KLC2_HUMAN	Kinesin light chain 2 OS=Homo sapiens OX=9606 GN=KLC2 PE=1 SV=1	1	auto	0	67.48	ASSLNFLNK	iTRAQ8plex@N-term; Phospho(S)@2; iTRAQ8plex(K)@9	Phospho(S)@581		0.00358039	1680.91	561.311	1680.91	561.309	3	5	1.1.1.1857.3	77.161	5979.35	1028.05	77.45	0.29	920.91	-1.48012	-2.81136	-1.80502	-0.811136	-1.72691	0.302099	0.0254857
1	83.73	83.73	32.98	31.85	28.93	sp|P46821|MAP1B_HUMAN	Microtubule-associated protein 1B OS=Homo sapiens OX=9606 GN=MAP1B PE=1 SV=2	0	auto - discordant peptide type	0	99	AEEDMDEAIEK	No iTRAQ8plex@N-term; iTRAQ8plex(K)@11			0.00368452	1582.74	528.587	1582.73	528.585	3	13	1.1.1.1211.13	45.4933	100769	83878.5	45.38	0.44	15675	-0.149858	-0.572397	-0.606995	-0.758883	-0.522033	0.69639	0.0280046
487	2	2	9.375	9.375	9.375	sp|P46778|RL21_HUMAN	60S ribosomal protein L21 OS=Homo sapiens OX=9606 GN=RPL21 PE=1 SV=2	1	auto	2	99	VYNVTQHAVGIVVNK	iTRAQ8plex@N-term; iTRAQ8plex(K)@15			0.0044975	2248.32	563.087	2248.32	563.086	4	11	1.1.1.1819.5	75.2957	8861.64	7058.05	75.44	0.39	2231.21	-0.64212	-0.457658	-0.192528	-0.80696	-0.524816	0.695048	0.0283133
102	6.57	6.6	28.75	28.75	16.67	sp|P51858|HDGF_HUMAN	Hepatoma-derived growth factor OS=Homo sapiens OX=9606 GN=HDGF PE=1 SV=1	1	auto	0	99	AGDLLEDSPK	iTRAQ8plex@N-term; Phospho(S)@8; iTRAQ8plex(K)@10	Phospho(S)@165		-0.000156481	1731.89	578.304	1731.89	578.304	3	8	1.1.1.1575.11	63.3266	8529.15	3438.21	62.87	0.83	1592.14	-1.62657	-0.542431	-0.665453	-1.35625	-1.04767	0.483747	0.0283865
4	54.8	54.61	94.93	90.93	87.73	sp|P63261|ACTG_HUMAN	Actin, cytoplasmic 2 OS=Homo sapiens OX=9606 GN=ACTG1 PE=1 SV=1	0	auto - discordant peptide type	0	99	TAASSSSLEK	No iTRAQ8plex@N-term; iTRAQ8plex(K)@10		cleaved A-T@N-term	-0.00436304	1283.68	642.849	1283.69	642.851	2	12	1.1.1.695.37	20.2804	15558.2	14692.4	20.24	0.34	2586.65	0.631227	0.134455	0.559837	0.414547	0.435017	1.35193	0.0287602
255	3	25.83	67.9	57.82	47.48	sp|P68032|ACTC_HUMAN	Actin, alpha cardiac muscle 1 OS=Homo sapiens OX=9606 GN=ACTC1 PE=1 SV=1	0	auto - discordant peptide type	0	99	TAASSSSLEK	No iTRAQ8plex@N-term; iTRAQ8plex(K)@10		cleaved A-T@N-term	-0.00436304	1283.68	642.849	1283.69	642.851	2	12	1.1.1.695.37	20.2804	15558.2	14692.4	20.24	0.34	2586.65	0.631227	0.134455	0.559837	0.414547	0.435017	1.35193	0.0287602
597	1.68	54.59	94.93	90.93	87.73	sp|P60709|ACTB_HUMAN	Actin, cytoplasmic 1 OS=Homo sapiens OX=9606 GN=ACTB PE=1 SV=1	0	auto - discordant peptide type	0	99	TAASSSSLEK	No iTRAQ8plex@N-term; iTRAQ8plex(K)@10		cleaved A-T@N-term	-0.00436304	1283.68	642.849	1283.69	642.851	2	12	1.1.1.695.37	20.2804	15558.2	14692.4	20.24	0.34	2586.65	0.631227	0.134455	0.559837	0.414547	0.435017	1.35193	0.0287602
1	83.73	83.73	32.98	31.85	28.93	sp|P46821|MAP1B_HUMAN	Microtubule-associated protein 1B OS=Homo sapiens OX=9606 GN=MAP1B PE=1 SV=2	1	auto	2	99	GEAEQSEEEADEEDKAEDAR	iTRAQ8plex@N-term; Phospho(S)@6; iTRAQ8plex(K)@15	Phospho(S)@1016	missed K-A@15	0.0113715	2924.28	732.077	2924.27	732.074	4	13	1.1.1.1186.43	44.299	20194.6	9846.19	44.07	0.39	3595.32	-1.46481	-3.82323	-2.07621	-1.44616	-2.2026	0.217245	0.0292245
20	24.98	25	52.47	50.27	48.35	sp|P04075|ALDOA_HUMAN	Fructose-bisphosphate aldolase A OS=Homo sapiens OX=9606 GN=ALDOA PE=1 SV=2	0	auto - discordant peptide type	0	16.7	DGADFAK	iTRAQ8plex@N-term; No iTRAQ8plex(K)@7			-0.00204963	1026.53	514.271	1026.53	514.272	2	8	1.1.1.743.30	22.6127	4939.85	3517.35	22.44	0.49	1384.52	-0.526197	-0.662113	-0.122331	-0.606285	-0.479231	0.71736	0.0294872
603	1.56	1.9	6.127	4.902	4.902	sp|P05455|LA_HUMAN	Lupus La protein OS=Homo sapiens OX=9606 GN=SSB PE=1 SV=2	1	auto	0	20.84	FASDDEHDEHDENGATGPVK	iTRAQ8plex@N-term; Phospho(T)@16; iTRAQ8plex(K)@20	Phospho(T)@379		0.00389882	2857.27	715.325	2857.27	715.324	4	5	1.1.1.1140.37	42.0408	1885.84	1283.28	42.2	0.69	1105.19	-0.31015	-1.37348	-0.783481	-0.969996	-0.859276	0.551229	0.0300156
104	6.45	6.5	4.62	2.358	2.358	sp|E9PAV3|NACAM_HUMAN	Nascent polypeptide-associated complex subunit alpha, muscle-specific form OS=Homo sapiens OX=9606 GN=NACA PE=1 SV=1	0	auto - discordant peptide type	2	99	LAAAAEIDEEPVSK	No iTRAQ8plex@N-term; iTRAQ8plex(K)@14		cleaved Q-L@N-term	-0.0015398	1745.93	582.985	1745.94	582.986	3	16	1.1.1.1327.15	51.1723	66065.5	54848.9	51.26	0.39	10540.1	-0.427767	-0.400255	-0.381459	-0.959518	-0.54225	0.686699	0.0301316
20	24.98	25	52.47	50.27	48.35	sp|P04075|ALDOA_HUMAN	Fructose-bisphosphate aldolase A OS=Homo sapiens OX=9606 GN=ALDOA PE=1 SV=2	0	auto - discordant peptide type	0	99	TVPPAVTGITFLSGGQSEEEASINLNAINK	iTRAQ8plex@N-term; Deamidated(N)@26; iTRAQ8plex(K)@30			0.0158048	3665.98	917.502	3665.96	917.498	4	10	1.1.1.2875.18	127.191	3506.6	3492.44	127.08	0.35	2101.8	0.145518	0.817093	0.669336	0.784209	0.604039	1.51997	0.0305296
20	24.98	25	52.47	50.27	48.35	sp|P04075|ALDOA_HUMAN	Fructose-bisphosphate aldolase A OS=Homo sapiens OX=9606 GN=ALDOA PE=1 SV=2	0	auto - discordant peptide type	0	84.74	TVPPAVTGITFLSGGQSEEEASINLNAINK	iTRAQ8plex@N-term; Deamidated(N)@24; iTRAQ8plex(K)@30			0.0158048	3665.98	917.502	3665.96	917.498	4	9	1.1.1.2875.18	127.191	3506.6	3492.44	127.08	0.35	2101.8	0.145518	0.817093	0.669336	0.784209	0.604039	1.51997	0.0305296
347	2.04	2.05	2.137	1.253	1.253	sp|Q86UP2|KTN1_HUMAN	Kinectin OS=Homo sapiens OX=9606 GN=KTN1 PE=1 SV=1	0	auto - discordant peptide type	0	99	EIQNGNLHESDSESVPR	iTRAQ8plex@N-term; Deamidated(N)@4; Phospho(H)@8	Phospho(H)@73		0.00189833	2295.03	766.019	2295.03	766.018	3	15	1.1.1.1283.43	49.0416	15067.3	2478.76	48.52	0.39	1591.99	-0.270198	-1.33431	-1.39451	-0.980089	-0.994775	0.501814	0.0308979
314	2.18	2.21	3.916	2.742	1.958	sp|P27487|DPP4_HUMAN	Dipeptidyl peptidase 4 OS=Homo sapiens OX=9606 GN=DPP4 PE=1 SV=2	1	auto	0	99	YMGLPTPEDNLDHYR	iTRAQ8plex@N-term			0.00145079	2124.03	709.016	2124.03	709.016	3	14	1.1.1.1790.12	73.8797	6146.35	5719.96	73.97	0.44	2289.83	1.00722	0.177904	0.754743	0.712852	0.663181	1.58357	0.0319162
406	2	3.19	6.069	6.069	6.069	sp|P27361|MK03_HUMAN	Mitogen-activated protein kinase 3 OS=Homo sapiens OX=9606 GN=MAPK3 PE=1 SV=4	1	auto	0	21.19	IADPEHDHTGFLTEYVATR	iTRAQ8plex@N-term; Phospho(T)@9	Phospho(T)@198		0.00456665	2555.2	639.808	2555.2	639.807	4	12	1.1.1.1739.12	71.3756	6273.82	5234.68	71.31	0.39	2094.6	0.942046	0.744032	1.05752	0.18785	0.732861	1.66193	0.0320037
406	2	3.19	6.069	6.069	6.069	sp|P27361|MK03_HUMAN	Mitogen-activated protein kinase 3 OS=Homo sapiens OX=9606 GN=MAPK3 PE=1 SV=4	1	auto	0	21.19	IADPEHDHTGFLTEYVATR	iTRAQ8plex@N-term; Phospho(T)@13	Phospho(T)@202		0.00456665	2555.2	639.808	2555.2	639.807	4	12	1.1.1.1739.12	71.3756	6273.82	5234.68	71.31	0.39	2094.6	0.942046	0.744032	1.05752	0.18785	0.732861	1.66193	0.0320037
570	2	2	3.469	3.469	3.469	sp|O76021|RL1D1_HUMAN	Ribosomal L1 domain-containing protein 1 OS=Homo sapiens OX=9606 GN=RSL1D1 PE=1 SV=3	0	auto - discordant peptide type	0	98.77	ATNESEDEIPQLVPIGK	iTRAQ8plex@N-term; Phospho(D)@7; iTRAQ8plex(K)@17	Phospho(D)@363		-0.00289979	2527.3	843.441	2527.3	843.442	3	15	1.1.1.2093.15	88.7592	12420.8	4917.1	88.44	0.39	2281.36	0.214497	0.631549	0.343524	0.247783	0.359338	1.28284	0.0321847
434	2	2	3.634	1.514	1.211	sp|Q9Y2K2|SIK3_HUMAN	Serine/threonine-protein kinase SIK3 OS=Homo sapiens OX=9606 GN=SIK3 PE=1 SV=4	1	auto	2	99	QLSADSAEAHSLNVNR	iTRAQ8plex@N-term; Phospho(S)@6	Phospho(S)@869		0.00554392	2095.01	699.342	2095	699.341	3	10	1.1.1.1334.32	51.5296	1147.54	1095.62	51.55	0.54	1041.96	-0.985482	-0.202336	-1.22382	-1.21663	-0.907067	0.533268	0.0329258
632	1.12	1.7	3.158	2.316	2.316	sp|P26368|U2AF2_HUMAN	Splicing factor U2AF 65 kDa subunit OS=Homo sapiens OX=9606 GN=U2AF2 PE=1 SV=4	1	auto	0	88.05	EEHGGLIR	iTRAQ8plex@N-term			-0.000475678	1213.67	405.565	1213.67	405.565	3	9	1.1.1.658.2	18.4378	13974.2	5732.56	18.24	0.34	1505.57	0.2628	0.950532	0.441118	0.500142	0.538648	1.45261	0.0346948
69	9.48	9.51	17.96	17.96	17.96	sp|Q96TA1|NIBA2_HUMAN	Protein Niban 2 OS=Homo sapiens OX=9606 GN=NIBAN2 PE=1 SV=3	0	auto - discordant peptide type	2	99	AAPEASSPPASPLQHLLPGK	iTRAQ8plex@N-term; Phospho(S)@6; Phospho(S)@7; iTRAQ8plex(K)@20	Phospho(S)@691; Phospho(S)@692		0.00896003	2735.4	684.857	2735.39	684.855	4	7	1.1.1.2012.15	84.7759	1896.47	1662.24	84.81	0.89	1133.65	-1.16193	-1.25105	-0.245243	-1.60952	-1.06694	0.477331	0.0349248
69	9.48	9.51	17.96	17.96	17.96	sp|Q96TA1|NIBA2_HUMAN	Protein Niban 2 OS=Homo sapiens OX=9606 GN=NIBAN2 PE=1 SV=3	0	auto - discordant peptide type	0	99	AAPEASSPPASPLQHLLPGK	iTRAQ8plex@N-term; Phospho(S)@7; Phospho(S)@11; iTRAQ8plex(K)@20	Phospho(S)@692; Phospho(S)@696		0.00896003	2735.4	684.857	2735.39	684.855	4	7	1.1.1.2012.15	84.7759	1896.47	1662.24	84.81	0.89	1133.65	-1.16193	-1.25105	-0.245243	-1.60952	-1.06694	0.477331	0.0349248
69	9.48	9.51	17.96	17.96	17.96	sp|Q96TA1|NIBA2_HUMAN	Protein Niban 2 OS=Homo sapiens OX=9606 GN=NIBAN2 PE=1 SV=3	0	auto - discordant peptide type	0	99	AAPEASSPPASPLQHLLPGK	iTRAQ8plex@N-term; Phospho(S)@6; Phospho(S)@11; iTRAQ8plex(K)@20	Phospho(S)@691; Phospho(S)@696		0.00896003	2735.4	684.857	2735.39	684.855	4	7	1.1.1.2012.15	84.7759	1896.47	1662.24	84.81	0.89	1133.65	-1.16193	-1.25105	-0.245243	-1.60952	-1.06694	0.477331	0.0349248
69	9.48	9.51	17.96	17.96	17.96	sp|Q96TA1|NIBA2_HUMAN	Protein Niban 2 OS=Homo sapiens OX=9606 GN=NIBAN2 PE=1 SV=3	0	auto - discordant peptide type	0	99	AAPEASSPPASPLQHLLPGK	iTRAQ8plex@N-term; Phospho(S)@11; Phospho(H)@15; iTRAQ8plex(K)@20	Phospho(S)@696; Phospho(H)@700		0.00896004	2735.4	684.857	2735.39	684.855	4	8	1.1.1.2012.15	84.7759	1896.47	1662.24	84.81	0.89	1133.65	-1.16193	-1.25105	-0.245243	-1.60952	-1.06694	0.477331	0.0349248
69	9.48	9.51	17.96	17.96	17.96	sp|Q96TA1|NIBA2_HUMAN	Protein Niban 2 OS=Homo sapiens OX=9606 GN=NIBAN2 PE=1 SV=3	0	auto - discordant peptide type	0	18.44	AAPEASSPPASPLQHLLPGK	iTRAQ8plex@N-term; Phospho(S)@6; Phospho(H)@15; iTRAQ8plex(K)@20	Phospho(S)@691; Phospho(H)@700		0.00896004	2735.4	684.857	2735.39	684.855	4	7	1.1.1.2012.15	84.7759	1896.47	1662.24	84.81	0.89	1133.65	-1.16193	-1.25105	-0.245243	-1.60952	-1.06694	0.477331	0.0349248
69	9.48	9.51	17.96	17.96	17.96	sp|Q96TA1|NIBA2_HUMAN	Protein Niban 2 OS=Homo sapiens OX=9606 GN=NIBAN2 PE=1 SV=3	0	auto - discordant peptide type	0	18.44	AAPEASSPPASPLQHLLPGK	iTRAQ8plex@N-term; Phospho(S)@7; Phospho(H)@15; iTRAQ8plex(K)@20	Phospho(S)@692; Phospho(H)@700		0.00896004	2735.4	684.857	2735.39	684.855	4	7	1.1.1.2012.15	84.7759	1896.47	1662.24	84.81	0.89	1133.65	-1.16193	-1.25105	-0.245243	-1.60952	-1.06694	0.477331	0.0349248
4	54.8	54.61	94.93	90.93	87.73	sp|P63261|ACTG_HUMAN	Actin, cytoplasmic 2 OS=Homo sapiens OX=9606 GN=ACTG1 PE=1 SV=1	0	auto - shared MS/MS	0	99	SYELPDGQVITIGNER	iTRAQ8plex@N-term			0.00162012	2094.09	699.038	2094.09	699.037	3	9	1.1.1.2019.16	85.1207	37878.2	36820.5	85.15	0.49	1444.73	-1.03965	-0.752791	-0.283489	-1.41029	-0.871553	0.546558	0.0351093
255	3	25.83	67.9	57.82	47.48	sp|P68032|ACTC_HUMAN	Actin, alpha cardiac muscle 1 OS=Homo sapiens OX=9606 GN=ACTC1 PE=1 SV=1	0	auto - shared MS/MS	0	99	SYELPDGQVITIGNER	iTRAQ8plex@N-term			0.00162012	2094.09	699.038	2094.09	699.037	3	9	1.1.1.2019.16	85.1207	37878.2	36820.5	85.15	0.49	1444.73	-1.03965	-0.752791	-0.283489	-1.41029	-0.871553	0.546558	0.0351093
597	1.68	54.59	94.93	90.93	87.73	sp|P60709|ACTB_HUMAN	Actin, cytoplasmic 1 OS=Homo sapiens OX=9606 GN=ACTB PE=1 SV=1	0	auto - shared MS/MS	0	99	SYELPDGQVITIGNER	iTRAQ8plex@N-term			0.00162012	2094.09	699.038	2094.09	699.037	3	9	1.1.1.2019.16	85.1207	37878.2	36820.5	85.15	0.49	1444.73	-1.03965	-0.752791	-0.283489	-1.41029	-0.871553	0.546558	0.0351093
10	34.26	34.26	21.17	20.65	19.61	sp|Q9C0C2|TB182_HUMAN	182 kDa tankyrase-1-binding protein OS=Homo sapiens OX=9606 GN=TNKS1BP1 PE=1 SV=4	0	auto - discordant peptide type	0	39.48	HNGSLSPGLEAR	iTRAQ8plex@N-term; Deamidated(N)@2; Phospho(S)@6	Phospho(S)@1385		0.000195175	1621.78	541.6	1621.78	541.6	3	8	1.1.1.1051.18	37.6677	8727.62	5076.83	37.85	0.44	1808.03	0.580482	1.08518	0.215062	0.834128	0.678712	1.60071	0.0353902
4	54.8	54.61	94.93	90.93	87.73	sp|P63261|ACTG_HUMAN	Actin, cytoplasmic 2 OS=Homo sapiens OX=9606 GN=ACTG1 PE=1 SV=1	0	auto - discordant peptide type	0	99	TTGIVMDSGDGVTHTVPIYEGYALPHAILR	No iTRAQ8plex@N-term			0.00846048	3182.62	796.661	3182.61	796.659	4	17	1.1.1.2041.18	86.2026	7684.07	6862.72	86.24	0.39	3175.56	0.271046	0.48697	0.471473	0.101783	0.332818	1.25947	0.0356781
302	2.23	2.26	8.471	7.735	4.236	sp|Q9NZN4|EHD2_HUMAN	EH domain-containing protein 2 OS=Homo sapiens OX=9606 GN=EHD2 PE=1 SV=2	0	auto - shared MS/MS	0	27.85	GPDEAMEDGEEGSDDEAEWVVTK	iTRAQ8plex@N-term; Phospho(T)@22; iTRAQ8plex(K)@23	Phospho(T)@447		0.00505681	3182.38	796.602	3182.37	796.601	4	9	1.1.1.2041.18	86.2026	2168.59	1459.9	86.43	0.93	3175.56	0.271046	0.48697	0.471473	0.101783	0.332818	1.25947	0.0356781
597	1.68	54.59	94.93	90.93	87.73	sp|P60709|ACTB_HUMAN	Actin, cytoplasmic 1 OS=Homo sapiens OX=9606 GN=ACTB PE=1 SV=1	0	auto - discordant peptide type	0	99	TTGIVMDSGDGVTHTVPIYEGYALPHAILR	No iTRAQ8plex@N-term			0.00846048	3182.62	796.661	3182.61	796.659	4	17	1.1.1.2041.18	86.2026	7684.07	6862.72	86.24	0.39	3175.56	0.271046	0.48697	0.471473	0.101783	0.332818	1.25947	0.0356781
170	4.11	4.12	14.53	6.316	6.316	sp|Q01518|CAP1_HUMAN	Adenylyl cyclase-associated protein 1 OS=Homo sapiens OX=9606 GN=CAP1 PE=1 SV=5	0	auto - discordant peptide type	0	43.87	PQTSPSPK	iTRAQ8plex@N-term; Phospho(S)@4; iTRAQ8plex(K)@8	Phospho(S)@308	cleaved K-P@N-term	-0.000805242	1528.81	510.611	1528.81	510.611	3	7	1.1.1.806.16	25.6819	16192.5	14394	25.86	0.78	3919.26	-0.787394	-1.38373	-0.269349	-1.27114	-0.927905	0.525621	0.0356966
26	19.69	19.69	49.25	49.25	45.27	sp|Q01995|TAGL_HUMAN	Transgelin OS=Homo sapiens OX=9606 GN=TAGLN PE=1 SV=4	1	auto	0	99	EFTESQLQEGK	iTRAQ8plex@N-term; iTRAQ8plex(K)@11			-0.00852179	1903.01	635.343	1903.01	635.346	3	11	1.1.1.1345.19	52.0584	5462.15	3632.02	52.14	0.39	1696.03	-2.20301	-0.549628	-1.26694	-1.03384	-1.26335	0.416574	0.0357263
159	4.34	4.37	22.88	17.97	17.97	sp|Q9UKM9|RALY_HUMAN	RNA-binding protein Raly OS=Homo sapiens OX=9606 GN=RALY PE=1 SV=1	1	auto	0.0496351	24.96	GRLSPVPVPR	iTRAQ8plex@N-term; Phospho(S)@4	Phospho(S)@135	missed R-L@2	-0.00339525	1460.81	487.945	1460.82	487.946	3	5	1.1.1.1141.8	42.0656	5618.93	2596.98	41.91	0.44	1534.48	1.13626	0.857338	0.159989	0.953133	0.77668	1.71318	0.0358174
10	34.26	34.26	21.17	20.65	19.61	sp|Q9C0C2|TB182_HUMAN	182 kDa tankyrase-1-binding protein OS=Homo sapiens OX=9606 GN=TNKS1BP1 PE=1 SV=4	0	auto - shared MS/MS	1.30103	96.73	RDSLGAYASQDANEQGQDLGK	iTRAQ8plex@N-term; Phospho(S)@3; iTRAQ8plex(K)@21	Phospho(S)@893	missed R-D@1	0.00991302	2910.41	728.609	2910.4	728.607	4	13	1.1.1.1492.23	59.2643	9495.23	9315.12	59.24	0.34	3138.5	-0.661983	-0.154759	-0.411703	-0.313921	-0.385592	0.765465	0.0360249
22	22.86	24.91	28.87	22.1	20.72	sp|P08238|HS90B_HUMAN	Heat shock protein HSP 90-beta OS=Homo sapiens OX=9606 GN=HSP90AB1 PE=1 SV=4	0	auto - shared MS/MS	0	58.93	IEDVGSDEEDDSGK	iTRAQ8plex@N-term; Phospho(S)@6; iTRAQ8plex(K)@14	Phospho(S)@255		-0.00259396	2181.98	728.332	2181.98	728.333	3	10	1.1.1.1492.23	59.2643	7780.14	1965.34	58.26	0.93	3138.5	-0.661983	-0.154759	-0.411703	-0.313921	-0.385592	0.765465	0.0360249
170	4.11	4.12	14.53	6.316	6.316	sp|Q01518|CAP1_HUMAN	Adenylyl cyclase-associated protein 1 OS=Homo sapiens OX=9606 GN=CAP1 PE=1 SV=5	0	auto - discordant peptide type	0	99	SAPKPQTSPSPK	iTRAQ8plex@N-term; iTRAQ8plex(K)@4; Phospho(S)@8; iTRAQ8plex(K)@12	Phospho(S)@308	cleaved F-S@N-term	-0.00229318	2216.23	555.065	2216.23	555.066	4	9	1.1.1.845.21	27.596	44534.2	18142.1	27.87	0.64	2767.17	-0.747692	-0.8149	-0.106661	-0.77842	-0.611918	0.654326	0.0362147
170	4.11	4.12	14.53	6.316	6.316	sp|Q01518|CAP1_HUMAN	Adenylyl cyclase-associated protein 1 OS=Homo sapiens OX=9606 GN=CAP1 PE=1 SV=5	0	auto - discordant peptide type	0	47.82	SAPKPQTSPSPK	iTRAQ8plex@N-term; iTRAQ8plex(K)@4; Phospho(T)@7; iTRAQ8plex(K)@12	Phospho(T)@307	cleaved F-S@N-term	-0.00229318	2216.23	555.065	2216.23	555.066	4	8	1.1.1.845.21	27.596	44534.2	18142.1	27.87	0.64	2767.17	-0.747692	-0.8149	-0.106661	-0.77842	-0.611918	0.654326	0.0362147
21	23.03	23.03	57.53	50	44.28	sp|P00338|LDHA_HUMAN	L-lactate dehydrogenase A chain OS=Homo sapiens OX=9606 GN=LDHA PE=1 SV=2	1	auto	2	99	QVVESAYEVIK	iTRAQ8plex@N-term; iTRAQ8plex(K)@11			-0.000570037	1872.08	625.034	1872.08	625.035	3	10	1.1.1.1835.10	76.0859	8208.79	2038.83	76.47	0.34	1370.76	-0.589429	-2.21084	-1.2642	-2.66267	-1.68178	0.311697	0.0365973
84	8.01	8.01	19.93	19.93	19.93	sp|P07910|HNRPC_HUMAN	Heterogeneous nuclear ribonucleoproteins C1/C2 OS=Homo sapiens OX=9606 GN=HNRNPC PE=1 SV=4	0	auto - discordant peptide type	0	52.83	GDDQLELIKDDEK	No iTRAQ8plex@N-term; iTRAQ8plex(K)@9; iTRAQ8plex(K)@13		missed K-D@9	-0.00649729	2125.13	709.384	2125.14	709.386	3	11	1.1.1.1463.34	57.8521	36732.9	34532.5	57.77	0.44	4428.62	-0.943232	-1.14648	-0.276737	-1.62297	-0.997356	0.500917	0.0375153
347	2.04	2.05	2.137	1.253	1.253	sp|Q86UP2|KTN1_HUMAN	Kinectin OS=Homo sapiens OX=9606 GN=KTN1 PE=1 SV=1	0	auto - discordant peptide type	0	99	EIQNGNLHESDSESVPR	iTRAQ8plex@N-term; Deamidated(N)@4; Phospho(H)@8	Phospho(H)@73		0.00189833	2295.03	766.019	2295.03	766.018	3	17	1.1.1.1277.43	48.7476	15067.3	9398.52	48.52	0.39	2808.03	-0.670326	-1.1364	-0.67226	-0.211795	-0.672695	0.627334	0.0377071
347	2.04	2.05	2.137	1.253	1.253	sp|Q86UP2|KTN1_HUMAN	Kinectin OS=Homo sapiens OX=9606 GN=KTN1 PE=1 SV=1	0	auto - discordant peptide type	0	81.43	EIQNGNLHESDSESVPR	iTRAQ8plex@N-term; Deamidated(N)@4; Phospho(S)@10	Phospho(S)@75		0.00189833	2295.03	766.019	2295.03	766.018	3	16	1.1.1.1277.43	48.7476	15067.3	9398.52	48.52	0.39	2808.03	-0.670326	-1.1364	-0.67226	-0.211795	-0.672695	0.627334	0.0377071
6	48.15	48.15	85.67	81.79	80	sp|P04406|G3P_HUMAN	Glyceraldehyde-3-phosphate dehydrogenase OS=Homo sapiens OX=9606 GN=GAPDH PE=1 SV=3	0	auto - discordant peptide type	0	99	WGDAGAEYVVESTGVFTTMEK	iTRAQ8plex@N-term; Didehydro(S)@12; iTRAQ8plex(K)@21	Didehydro(S)@98		0.0141785	2882.44	721.617	2882.43	721.614	4	17	1.1.1.2438.3	105.704	1333.38	1139.39	105.7	0.69	6071.41	-0.610366	-0.0864247	-0.567274	-0.704462	-0.492132	0.710974	0.0378175
6	48.15	48.15	85.67	81.79	80	sp|P04406|G3P_HUMAN	Glyceraldehyde-3-phosphate dehydrogenase OS=Homo sapiens OX=9606 GN=GAPDH PE=1 SV=3	0	auto - discordant peptide type	0	97.67	WGDAGAEYVVESTGVFTTMEK	iTRAQ8plex@N-term; Didehydro(T)@13; iTRAQ8plex(K)@21			0.0141785	2882.44	721.617	2882.43	721.614	4	17	1.1.1.2438.3	105.704	1333.38	1139.39	105.7	0.69	6071.41	-0.610366	-0.0864247	-0.567274	-0.704462	-0.492132	0.710974	0.0378175
1	83.73	83.73	32.98	31.85	28.93	sp|P46821|MAP1B_HUMAN	Microtubule-associated protein 1B OS=Homo sapiens OX=9606 GN=MAP1B PE=1 SV=2	0	auto - discordant peptide type	0	99	AEEDMDEAIEKGEAEQSEEEADEEDKAEDAR	No iTRAQ8plex@N-term; iTRAQ8plex(K)@11; Phospho(S)@17; iTRAQ8plex(K)@26	Phospho(S)@1016	missed K-G@11; missed K-A@26	0.0132234	4184.8	837.967	4184.78	837.964	5	20	1.1.1.1790.23	73.8888	91829.8	90991.3	73.87	0.39	29185.3	-0.332829	-0.273963	-0.0405677	-0.276484	-0.230961	0.852067	0.0378585
140	5.26	5.38	44.85	44.85	28.68	sp|P68431|H31_HUMAN	Histone H3.1 OS=Homo sapiens OX=9606 GN=H3C12 PE=1 SV=2	1	auto	0.19382	60.65	YRPGTVALR	iTRAQ8plex@N-term			-0.000898198	1335.79	446.271	1335.79	446.272	3	7	1.1.1.912.6	30.8606	6449.15	4842.32	31	0.34	1602.9	2.30792	1.27173	1.3101	0.466557	1.33908	2.52989	0.0380322
69	9.48	9.51	17.96	17.96	17.96	sp|Q96TA1|NIBA2_HUMAN	Protein Niban 2 OS=Homo sapiens OX=9606 GN=NIBAN2 PE=1 SV=3	0	auto - discordant peptide type	0	99	GLLAQGLRPESPPPAGPLLNGAPAGESPQPK	iTRAQ8plex@N-term; Deamidated(Q)@5; Phospho(S)@11; iTRAQ8plex(K)@31	Phospho(S)@665		0.0081814	3704.98	742.004	3704.98	742.002	5	9	1.1.1.2013.14	84.8244	8966.22	3085.34	84.47	0.49	2304.99	-0.185937	-0.585853	-0.262424	-0.685268	-0.42987	0.742328	0.038405
69	9.48	9.51	17.96	17.96	17.96	sp|Q96TA1|NIBA2_HUMAN	Protein Niban 2 OS=Homo sapiens OX=9606 GN=NIBAN2 PE=1 SV=3	0	auto - discordant peptide type	0	22.9	GLLAQGLRPESPPPAGPLLNGAPAGESPQPK	iTRAQ8plex@N-term; Deamidated(Q)@5; Phospho(S)@27; iTRAQ8plex(K)@31	Phospho(S)@681		0.0081814	3704.98	742.004	3704.98	742.002	5	8	1.1.1.2013.14	84.8244	8966.22	3085.34	84.47	0.49	2304.99	-0.185937	-0.585853	-0.262424	-0.685268	-0.42987	0.742328	0.038405
4	54.8	54.61	94.93	90.93	87.73	sp|P63261|ACTG_HUMAN	Actin, cytoplasmic 2 OS=Homo sapiens OX=9606 GN=ACTG1 PE=1 SV=1	0	auto - discordant peptide type	0	99	YPIEHGIVTNWDDMEK	iTRAQ8plex@N-term; Methyl(H)@5; iTRAQ8plex(K)@16	Methyl(H)@73		0.00635039	2568.32	643.087	2568.31	643.086	4	14	1.1.1.1907.5	79.6157	21938	20395.9	79.56	0.44	5312.13	-0.187841	-1.53493	-1.23198	-1.45871	-1.10337	0.465429	0.038425
4	54.8	54.61	94.93	90.93	87.73	sp|P63261|ACTG_HUMAN	Actin, cytoplasmic 2 OS=Homo sapiens OX=9606 GN=ACTG1 PE=1 SV=1	0	auto - discordant peptide type	0	61.99	YPIEHGIVTNWDDMEK	iTRAQ8plex@N-term; Methyl(E)@4; iTRAQ8plex(K)@16	Methyl(E)@72		0.00635039	2568.32	643.087	2568.31	643.086	4	13	1.1.1.1907.5	79.6157	21938	20395.9	79.56	0.44	5312.13	-0.187841	-1.53493	-1.23198	-1.45871	-1.10337	0.465429	0.038425
4	54.8	54.61	94.93	90.93	87.73	sp|P63261|ACTG_HUMAN	Actin, cytoplasmic 2 OS=Homo sapiens OX=9606 GN=ACTG1 PE=1 SV=1	0	auto - discordant peptide type	0	29.66	YPIEHGIVTNWDDMEK	iTRAQ8plex@N-term; Methyl(I)@7; iTRAQ8plex(K)@16	Methyl(I)@75		0.00635039	2568.32	643.087	2568.31	643.086	4	13	1.1.1.1907.5	79.6157	21938	20395.9	79.56	0.44	5312.13	-0.187841	-1.53493	-1.23198	-1.45871	-1.10337	0.465429	0.038425
255	3	25.83	67.9	57.82	47.48	sp|P68032|ACTC_HUMAN	Actin, alpha cardiac muscle 1 OS=Homo sapiens OX=9606 GN=ACTC1 PE=1 SV=1	0	auto - shared MS/MS	0	99	YPIEHGIITNWDDMEK	iTRAQ8plex@N-term; iTRAQ8plex(K)@16			0.0063504	2568.32	643.087	2568.31	643.086	4	12	1.1.1.1907.5	79.6157	21938	20395.9	79.56	0.44	5312.13	-0.187841	-1.53493	-1.23198	-1.45871	-1.10337	0.465429	0.038425
597	1.68	54.59	94.93	90.93	87.73	sp|P60709|ACTB_HUMAN	Actin, cytoplasmic 1 OS=Homo sapiens OX=9606 GN=ACTB PE=1 SV=1	0	auto - discordant peptide type	0	99	YPIEHGIVTNWDDMEK	iTRAQ8plex@N-term; Methyl(H)@5; iTRAQ8plex(K)@16	Methyl(H)@73		0.00635039	2568.32	643.087	2568.31	643.086	4	14	1.1.1.1907.5	79.6157	21938	20395.9	79.56	0.44	5312.13	-0.187841	-1.53493	-1.23198	-1.45871	-1.10337	0.465429	0.038425
597	1.68	54.59	94.93	90.93	87.73	sp|P60709|ACTB_HUMAN	Actin, cytoplasmic 1 OS=Homo sapiens OX=9606 GN=ACTB PE=1 SV=1	0	auto - discordant peptide type	0	61.99	YPIEHGIVTNWDDMEK	iTRAQ8plex@N-term; Methyl(E)@4; iTRAQ8plex(K)@16	Methyl(E)@72		0.00635039	2568.32	643.087	2568.31	643.086	4	13	1.1.1.1907.5	79.6157	21938	20395.9	79.56	0.44	5312.13	-0.187841	-1.53493	-1.23198	-1.45871	-1.10337	0.465429	0.038425
597	1.68	54.59	94.93	90.93	87.73	sp|P60709|ACTB_HUMAN	Actin, cytoplasmic 1 OS=Homo sapiens OX=9606 GN=ACTB PE=1 SV=1	0	auto - discordant peptide type	0	29.66	YPIEHGIVTNWDDMEK	iTRAQ8plex@N-term; Methyl(I)@7; iTRAQ8plex(K)@16	Methyl(I)@75		0.00635039	2568.32	643.087	2568.31	643.086	4	13	1.1.1.1907.5	79.6157	21938	20395.9	79.56	0.44	5312.13	-0.187841	-1.53493	-1.23198	-1.45871	-1.10337	0.465429	0.038425
13	32.54	32.63	65.41	56.1	56.1	sp|Q71U36|TBA1A_HUMAN	Tubulin alpha-1A chain OS=Homo sapiens OX=9606 GN=TUBA1A PE=1 SV=1	0	auto - discordant peptide type	0	65.92	MLSNTTAIAEAWAR	No iTRAQ8plex@N-term		cleaved C-M@N-term	-0.00077307	1533.76	767.887	1533.76	767.888	2	10	1.1.1.1898.9	79.1902	1449.83	1449.36	79.22	0.54	1331.53	0.305908	0.380986	0.799339	0.258373	0.436151	1.35299	0.0387258
36	16.81	16.82	25.73	20.14	20.14	sp|Q9Y2D5|AKAP2_HUMAN	A-kinase anchor protein 2 OS=Homo sapiens OX=9606 GN=AKAP2 PE=1 SV=3	1	auto	0	99	VKPPPSPTTEGPSLQPDLAPEEAAGTQRPK	iTRAQ8plex@N-term; iTRAQ8plex(K)@2; Phospho(S)@6; iTRAQ8plex(K)@30	Phospho(S)@778		0.0133888	4087.19	818.445	4087.18	818.442	5	10	1.1.1.1591.41	64.1351	7145.84	1411	64.44	0.34	1417.63	-0.628105	-2.25637	-1.16814	-2.72482	-1.69436	0.308992	0.0391136
36	16.81	16.82	25.73	20.14	20.14	sp|Q9Y2D5|AKAP2_HUMAN	A-kinase anchor protein 2 OS=Homo sapiens OX=9606 GN=AKAP2 PE=1 SV=3	1	auto	0	56.66	VKPPPSPTTEGPSLQPDLAPEEAAGTQRPK	iTRAQ8plex@N-term; iTRAQ8plex(K)@2; Phospho(S)@13; iTRAQ8plex(K)@30	Phospho(S)@785		0.0133888	4087.19	818.445	4087.18	818.442	5	9	1.1.1.1591.41	64.1351	7145.84	1411	64.44	0.34	1417.63	-0.628105	-2.25637	-1.16814	-2.72482	-1.69436	0.308992	0.0391136
36	16.81	16.82	25.73	20.14	20.14	sp|Q9Y2D5|AKAP2_HUMAN	A-kinase anchor protein 2 OS=Homo sapiens OX=9606 GN=AKAP2 PE=1 SV=3	1	auto	0	53.74	VKPPPSPTTEGPSLQPDLAPEEAAGTQRPK	iTRAQ8plex@N-term; iTRAQ8plex(K)@2; Phospho(T)@9; iTRAQ8plex(K)@30	Phospho(T)@781		0.0133888	4087.19	818.445	4087.18	818.442	5	9	1.1.1.1591.41	64.1351	7145.84	1411	64.44	0.34	1417.63	-0.628105	-2.25637	-1.16814	-2.72482	-1.69436	0.308992	0.0391136
36	16.81	16.82	25.73	20.14	20.14	sp|Q9Y2D5|AKAP2_HUMAN	A-kinase anchor protein 2 OS=Homo sapiens OX=9606 GN=AKAP2 PE=1 SV=3	1	auto	0	53.74	VKPPPSPTTEGPSLQPDLAPEEAAGTQRPK	iTRAQ8plex@N-term; iTRAQ8plex(K)@2; Phospho(T)@8; iTRAQ8plex(K)@30	Phospho(T)@780		0.0133888	4087.19	818.445	4087.18	818.442	5	9	1.1.1.1591.41	64.1351	7145.84	1411	64.44	0.34	1417.63	-0.628105	-2.25637	-1.16814	-2.72482	-1.69436	0.308992	0.0391136
38	16.14	16.15	11.99	10.64	10.64	sp|P27824|CALX_HUMAN	Calnexin OS=Homo sapiens OX=9606 GN=CANX PE=1 SV=2	0	auto - discordant peptide type	0	49.28	SDAEEDGGTVSQEEEDRKPK	iTRAQ8plex@N-term; Phospho(D)@16; iTRAQ8plex(K)@18; iTRAQ8plex(K)@20	Phospho(D)@569	missed R-K@17	0.00272821	3197.55	800.395	3197.55	800.395	4	10	1.1.1.1008.38	35.5902	5192.51	3896.6	35.5	0.39	1802.08	-0.283613	-0.352334	-0.0666717	-0.459248	-0.290467	0.817637	0.0393586
38	16.14	16.15	11.99	10.64	10.64	sp|P27824|CALX_HUMAN	Calnexin OS=Homo sapiens OX=9606 GN=CANX PE=1 SV=2	0	auto - discordant peptide type	0	49.28	SDAEEDGGTVSQEEEDRKPK	iTRAQ8plex@N-term; Phospho(R)@17; iTRAQ8plex(K)@18; iTRAQ8plex(K)@20	Phospho(R)@570	missed R-K@17	0.00272821	3197.55	800.395	3197.55	800.395	4	10	1.1.1.1008.38	35.5902	5192.51	3896.6	35.5	0.39	1802.08	-0.283613	-0.352334	-0.0666717	-0.459248	-0.290467	0.817637	0.0393586
347	2.04	2.05	2.137	1.253	1.253	sp|Q86UP2|KTN1_HUMAN	Kinectin OS=Homo sapiens OX=9606 GN=KTN1 PE=1 SV=1	0	auto - discordant peptide type	0	99	EIQNGNLHESDSESVPR	iTRAQ8plex@N-term; Deamidated(N)@4; Phospho(S)@10	Phospho(S)@75		0.00189833	2295.03	766.019	2295.03	766.018	3	17	1.1.1.1271.45	48.4555	15067.3	13630.8	48.52	0.39	3458.48	-0.0762143	-0.0711788	-0.151694	-0.0377365	-0.084206	0.943304	0.0394933
347	2.04	2.05	2.137	1.253	1.253	sp|Q86UP2|KTN1_HUMAN	Kinectin OS=Homo sapiens OX=9606 GN=KTN1 PE=1 SV=1	0	auto - discordant peptide type	0	99	EIQNGNLHESDSESVPR	iTRAQ8plex@N-term; Deamidated(N)@4; Phospho(S)@12	Phospho(S)@77		0.00189833	2295.03	766.019	2295.03	766.018	3	18	1.1.1.1271.45	48.4555	15067.3	13630.8	48.52	0.39	3458.48	-0.0762143	-0.0711788	-0.151694	-0.0377365	-0.084206	0.943304	0.0394933
347	2.04	2.05	2.137	1.253	1.253	sp|Q86UP2|KTN1_HUMAN	Kinectin OS=Homo sapiens OX=9606 GN=KTN1 PE=1 SV=1	0	auto - discordant peptide type	0	61.28	EIQNGNLHESDSESVPR	iTRAQ8plex@N-term; Deamidated(Q)@3; Phospho(S)@12	Phospho(S)@77		0.00189833	2295.03	766.019	2295.03	766.018	3	18	1.1.1.1271.45	48.4555	15067.3	13630.8	48.52	0.39	3458.48	-0.0762143	-0.0711788	-0.151694	-0.0377365	-0.084206	0.943304	0.0394933
347	2.04	2.05	2.137	1.253	1.253	sp|Q86UP2|KTN1_HUMAN	Kinectin OS=Homo sapiens OX=9606 GN=KTN1 PE=1 SV=1	0	auto - discordant peptide type	0	61.28	EIQNGNLHESDSESVPR	iTRAQ8plex@N-term; Deamidated(Q)@3; Phospho(S)@10	Phospho(S)@75		0.00189833	2295.03	766.019	2295.03	766.018	3	17	1.1.1.1271.45	48.4555	15067.3	13630.8	48.52	0.39	3458.48	-0.0762143	-0.0711788	-0.151694	-0.0377365	-0.084206	0.943304	0.0394933
61	10.23	10.24	4.653	3.934	3.934	sp|Q01082|SPTB2_HUMAN	Spectrin beta chain, non-erythrocytic 1 OS=Homo sapiens OX=9606 GN=SPTBN1 PE=1 SV=2	0	auto - discordant peptide type	0	98.99	MAETVDTSEMVNGATEQR	iTRAQ8plex@N-term; Oxidation(M)@1; Deamidated(N)@12			0.00169565	2289.04	764.021	2289.04	764.021	3	17	1.1.1.1415.40	55.5019	7050.7	5291.09	55.66	0.49	1959.94	-0.317313	-0.613327	-0.205945	-0.207289	-0.335969	0.792252	0.039557
3	61.96	62.08	78.76	74.25	66.95	sp|P08670|VIME_HUMAN	Vimentin OS=Homo sapiens OX=9606 GN=VIM PE=1 SV=4	1	auto	2	99	EYQDLLNVK	iTRAQ8plex@N-term; iTRAQ8plex(K)@9			-0.00553672	1728.98	577.335	1728.99	577.336	3	8	1.1.1.1769.4	72.8412	10552.9	2558.52	73.18	0.39	1424.67	-3.95566	-0.544264	-4.76307	-4.68984	-3.48821	0.0891137	0.0396282
256	2.94	3.08	10.28	10.28	9.273	sp|Q9HB90|RRAGC_HUMAN	Ras-related GTP-binding protein C OS=Homo sapiens OX=9606 GN=RRAGC PE=1 SV=1	1	auto	1.95861	99	MSPNETLFLESTNK	iTRAQ8plex@N-term; Phospho(S)@11; iTRAQ8plex(K)@14	Phospho(S)@95		-0.000599177	2298.14	767.055	2298.14	767.055	3	10	1.1.1.1975.10	82.9591	2741.94	2602.91	82.99	0.49	1690.37	-0.741694	-0.732618	-0.14672	-1.07693	-0.67449	0.626554	0.0397873
256	2.94	3.08	10.28	10.28	9.273	sp|Q9HB90|RRAGC_HUMAN	Ras-related GTP-binding protein C OS=Homo sapiens OX=9606 GN=RRAGC PE=1 SV=1	1	auto	0	74.65	MSPNETLFLESTNK	iTRAQ8plex@N-term; Phospho(T)@12; iTRAQ8plex(K)@14	Phospho(T)@96		-0.000599177	2298.14	767.055	2298.14	767.055	3	9	1.1.1.1975.10	82.9591	2741.94	2602.91	82.99	0.49	1690.37	-0.741694	-0.732618	-0.14672	-1.07693	-0.67449	0.626554	0.0397873
610	1.48	1.82	1.238	1.238	1.238	sp|Q96MU7|YTDC1_HUMAN	YTH domain-containing protein 1 OS=Homo sapiens OX=9606 GN=YTHDC1 PE=1 SV=3	1	auto	1.48149	99	GISPIVFDR	iTRAQ8plex@N-term; Phospho(S)@3	Phospho(S)@308		-0.00695161	1386.71	694.365	1386.72	694.368	2	8	1.1.1.1936.13	81.0413	9903.08	9282.92	80.98	0.44	2315.35	-1.3264	-0.639109	-0.723611	-0.295222	-0.746086	0.596219	0.0400938
659	0.74	1.04	1.182	0.904	0.904	sp|P30622|CLIP1_HUMAN	CAP-Gly domain-containing linker protein 1 OS=Homo sapiens OX=9606 GN=CLIP1 PE=1 SV=2	1	auto	0	34.84	KISGTTALQEALK	iTRAQ8plex@N-term; iTRAQ8plex(K)@1; Phospho(S)@3; iTRAQ8plex(K)@13	Phospho(S)@348	missed K-I@1	-0.00192034	2351.36	588.847	2351.36	588.847	4	8	1.1.1.1753.5	72.0573	17101.6	10188.4	72.2	0.34	3848.43	-0.737904	-1.1981	-0.248197	-1.42782	-0.903005	0.534772	0.0407147
659	0.74	1.04	1.182	0.904	0.904	sp|P30622|CLIP1_HUMAN	CAP-Gly domain-containing linker protein 1 OS=Homo sapiens OX=9606 GN=CLIP1 PE=1 SV=2	1	auto	0	34.32	KISGTTALQEALK	iTRAQ8plex@N-term; iTRAQ8plex(K)@1; Phospho(T)@5; iTRAQ8plex(K)@13	Phospho(T)@350	missed K-I@1	-0.00192034	2351.36	588.847	2351.36	588.847	4	8	1.1.1.1753.5	72.0573	17101.6	10188.4	72.2	0.34	3848.43	-0.737904	-1.1981	-0.248197	-1.42782	-0.903005	0.534772	0.0407147
659	0.74	1.04	1.182	0.904	0.904	sp|P30622|CLIP1_HUMAN	CAP-Gly domain-containing linker protein 1 OS=Homo sapiens OX=9606 GN=CLIP1 PE=1 SV=2	1	auto	0	34.32	KISGTTALQEALK	iTRAQ8plex@N-term; iTRAQ8plex(K)@1; Phospho(T)@6; iTRAQ8plex(K)@13	Phospho(T)@351	missed K-I@1	-0.00192034	2351.36	588.847	2351.36	588.847	4	8	1.1.1.1753.5	72.0573	17101.6	10188.4	72.2	0.34	3848.43	-0.737904	-1.1981	-0.248197	-1.42782	-0.903005	0.534772	0.0407147
4	54.8	54.61	94.93	90.93	87.73	sp|P63261|ACTG_HUMAN	Actin, cytoplasmic 2 OS=Homo sapiens OX=9606 GN=ACTG1 PE=1 SV=1	0	auto - shared MS/MS	0	99	GYSFTTTAER	iTRAQ8plex@N-term			0.000731913	1435.73	718.87	1435.72	718.87	2	13	1.1.1.1170.43	43.5154	21282.2	17685.3	43.62	0.34	3377.05	0.305989	0.289681	0.0363936	0.358501	0.247641	1.18726	0.0411518
597	1.68	54.59	94.93	90.93	87.73	sp|P60709|ACTB_HUMAN	Actin, cytoplasmic 1 OS=Homo sapiens OX=9606 GN=ACTB PE=1 SV=1	0	auto - shared MS/MS	0	99	GYSFTTTAER	iTRAQ8plex@N-term			0.000731913	1435.73	718.87	1435.72	718.87	2	13	1.1.1.1170.43	43.5154	21282.2	17685.3	43.62	0.34	3377.05	0.305989	0.289681	0.0363936	0.358501	0.247641	1.18726	0.0411518
39	16.01	19.92	11.71	9.651	8.33	sp|Q14315|FLNC_HUMAN	Filamin-C OS=Homo sapiens OX=9606 GN=FLNC PE=1 SV=3	1	auto	0	37.02	LGSFGSITR	iTRAQ8plex@N-term; Phospho(S)@3	Phospho(S)@2233		-0.00124737	1320.67	661.344	1320.67	661.345	2	9	1.1.1.1888.6	78.6851	168410	61329.7	78.38	0.44	13423.6	-3.92083	-2.88076	-0.40859	-3.23467	-2.61121	0.163662	0.042087
22	22.86	24.91	28.87	22.1	20.72	sp|P08238|HS90B_HUMAN	Heat shock protein HSP 90-beta OS=Homo sapiens OX=9606 GN=HSP90AB1 PE=1 SV=4	1	auto	2	99	IEDVGSDEEDDSGK	iTRAQ8plex@N-term; Phospho(S)@6; iTRAQ8plex(K)@14	Phospho(S)@255		-0.00277707	2181.97	728.332	2181.98	728.333	3	13	1.1.1.1468.31	58.0947	7724.8	6942.47	58.16	0.74	2690.3	-0.504007	-2.12979	-1.22695	-2.68651	-1.63681	0.321566	0.0427476
27	19.06	19.06	43.07	43.07	42.77	sp|P29966|MARCS_HUMAN	Myristoylated alanine-rich C-kinase substrate OS=Homo sapiens OX=9606 GN=MARCKS PE=1 SV=4	1	auto	0	99	EAPAEGEAAEPGSPTAAEGEAASAASSTSSPK	iTRAQ8plex@N-term; Phospho(S)@13; iTRAQ8plex(K)@32	Phospho(S)@118		0.0143569	3602.69	901.679	3602.67	901.675	4	19	1.1.1.1648.47	66.9386	22539.9	21362.2	67.19	0.74	3913.61	-2.56232	-1.108	-0.759778	-3.03454	-1.86616	0.274303	0.0429537
27	19.06	19.06	43.07	43.07	42.77	sp|P29966|MARCS_HUMAN	Myristoylated alanine-rich C-kinase substrate OS=Homo sapiens OX=9606 GN=MARCKS PE=1 SV=4	1	auto	0	99	EAPAEGEAAEPGSPTAAEGEAASAASSTSSPK	iTRAQ8plex@N-term; Phospho(T)@15; iTRAQ8plex(K)@32	Phospho(T)@120		0.0143569	3602.69	901.679	3602.67	901.675	4	19	1.1.1.1648.47	66.9386	22539.9	21362.2	67.19	0.74	3913.61	-2.56232	-1.108	-0.759778	-3.03454	-1.86616	0.274303	0.0429537
27	19.06	19.06	43.07	43.07	42.77	sp|P29966|MARCS_HUMAN	Myristoylated alanine-rich C-kinase substrate OS=Homo sapiens OX=9606 GN=MARCKS PE=1 SV=4	1	auto	0	28.47	EAPAEGEAAEPGSPTAAEGEAASAASSTSSPK	iTRAQ8plex@N-term; Phospho(S)@23; iTRAQ8plex(K)@32	Phospho(S)@128		0.0143569	3602.69	901.679	3602.67	901.675	4	18	1.1.1.1648.47	66.9386	22539.9	21362.2	67.19	0.74	3913.61	-2.56232	-1.108	-0.759778	-3.03454	-1.86616	0.274303	0.0429537
132	5.54	5.86	33.33	23.03	19.39	sp|P62937|PPIA_HUMAN	Peptidyl-prolyl cis-trans isomerase A OS=Homo sapiens OX=9606 GN=PPIA PE=1 SV=2	0	auto - shared MS/MS	0	99	ALSTGEK	iTRAQ8plex@N-term; iTRAQ8plex(K)@7			0.000109392	1312.78	438.601	1312.78	438.601	3	8	1.1.1.827.9	26.704	2871.29	1580.11	26.84	0.39	969.093	1.08017	1.7684	0.636523	0.458782	0.985969	1.98064	0.0430913
375	2.01	2.1	3.042	2.646	1.984	sp|P07814|SYEP_HUMAN	Bifunctional glutamate/proline--tRNA ligase OS=Homo sapiens OX=9606 GN=EPRS1 PE=1 SV=5	0	auto - shared MS/MS	0	44.62	RDTGEK	iTRAQ8plex@N-term; iTRAQ8plex(K)@6		missed R-D@1	0.0252615	1312.78	438.601	1312.76	438.593	3	7	1.1.1.827.9	26.704	2871.29	1580.11	26.84	0.39	969.093	1.08017	1.7684	0.636523	0.458782	0.985969	1.98064	0.0430913
329	2.08	2.1	4.806	1.268	1.268	sp|Q08378|GOGA3_HUMAN	Golgin subfamily A member 3 OS=Homo sapiens OX=9606 GN=GOLGA3 PE=1 SV=2	1	auto	0.0195421	16.11	DGASAEQDGLQEDR	iTRAQ8plex@N-term		cleaved M-D@N-term	0.0912508	1793.92	598.982	1793.83	598.952	3	7	1.1.1.1556.16	62.398	1503.18	1154.67	62.63	0.59	1111.54	0.679699	0.716013	0.28493	0.174366	0.463752	1.37912	0.0431125
6	48.15	48.15	85.67	81.79	80	sp|P04406|G3P_HUMAN	Glyceraldehyde-3-phosphate dehydrogenase OS=Homo sapiens OX=9606 GN=GAPDH PE=1 SV=3	0	auto - discordant peptide type	0	99	GILGYTEHQVVSSDFNSDTH	iTRAQ8plex@N-term		cleaved H-S@C-term	0.00160483	2509.2	837.409	2509.2	837.408	3	15	1.1.1.1868.29	77.7224	26606.6	3879.89	78.04	0.39	2111.76	0.13572	0.325805	0.0983158	0.134483	0.173581	1.12785	0.0433476
6	48.15	48.15	85.67	81.79	80	sp|P04406|G3P_HUMAN	Glyceraldehyde-3-phosphate dehydrogenase OS=Homo sapiens OX=9606 GN=GAPDH PE=1 SV=3	0	auto - discordant peptide type	0	44.01	VIHDNFGIVEGL	iTRAQ8plex@N-term; Amidated@C-term		cleaved L-M@C-term	-0.0212385	1614.88	539.301	1614.9	539.308	3	9	1.1.1.2094.3	88.7883	1169.05	1006.16	88.88	0.25	3520.34	-0.610926	-0.273152	-0.462919	-0.114822	-0.365455	0.776224	0.0434001
21	23.03	23.03	57.53	50	44.28	sp|P00338|LDHA_HUMAN	L-lactate dehydrogenase A chain OS=Homo sapiens OX=9606 GN=LDHA PE=1 SV=2	1	auto	0	18.21	LNLVQR	iTRAQ8plex@N-term			-0.0074036	1045.65	523.831	1045.66	523.835	2	6	1.1.1.1291.8	49.4042	2526.91	2150.19	49.05	0.88	833.274	-1.28713	-1.78218	-2.19874	-4.5948	-2.46571	0.181029	0.0437187
22	22.86	24.91	28.87	22.1	20.72	sp|P08238|HS90B_HUMAN	Heat shock protein HSP 90-beta OS=Homo sapiens OX=9606 GN=HSP90AB1 PE=1 SV=4	1	auto	0	98.5	IEDVGSDEEDDSGK	iTRAQ8plex@N-term; Phospho(S)@6; iTRAQ8plex(K)@14	Phospho(S)@255		-0.00277707	2181.97	728.332	2181.98	728.333	3	10	1.1.1.1472.30	58.2899	7724.8	7100.33	58.16	0.74	1667.12	-2.55178	-0.836381	-0.96548	-1.04709	-1.35018	0.392243	0.0440137
13	32.54	32.63	65.41	56.1	56.1	sp|Q71U36|TBA1A_HUMAN	Tubulin alpha-1A chain OS=Homo sapiens OX=9606 GN=TUBA1A PE=1 SV=1	0	auto - discordant peptide type	0.00305076	98.88	LEFSIYPAPQ	iTRAQ8plex@N-term		cleaved Q-V@C-term	-0.00377398	1467.79	734.901	1467.79	734.903	2	11	1.1.1.2236.7	95.7766	15024.7	14834	95.77	0.44	3090.36	-1.28759	-1.02775	-0.762172	-0.155424	-0.808232	0.571081	0.0446671
31	18.34	18.4	58.23	55.02	46.59	sp|P60174|TPIS_HUMAN	Triosephosphate isomerase OS=Homo sapiens OX=9606 GN=TPI1 PE=1 SV=4	0	auto - discordant peptide type	0	49.09	IGTLNAAK	No iTRAQ8plex@N-term; iTRAQ8plex(K)@8		cleaved L-I@N-term	-0.00377235	1090.66	546.338	1090.67	546.34	2	6	1.1.1.838.15	27.248	5807.32	3692.28	27.09	0.39	1115.79	1.27459	1.51463	0.121762	1.21334	1.03108	2.04356	0.0448504
369	2.02	2.02	3.944	3.099	3.099	sp|P19338|NUCL_HUMAN	Nucleolin OS=Homo sapiens OX=9606 GN=NCL PE=1 SV=3	1	auto	0	99	TLVLSNLSYSATEETLQEVFEK	iTRAQ8plex@N-term; iTRAQ8plex(K)@22			0.00263951	3108.67	778.175	3108.67	778.175	4	17	1.1.1.2651.5	116.157	6137.58	6121.22	116.15	0.49	2142.37	-0.749576	-1.03147	-2.42981	-3.00395	-1.8037	0.286438	0.0450265
100	6.75	6.77	23.37	23.37	23.37	sp|Q14847|LASP1_HUMAN	LIM and SH3 domain protein 1 OS=Homo sapiens OX=9606 GN=LASP1 PE=1 SV=2	0	auto - discordant peptide type	0	27.17	MGPSGGEGMEPER	iTRAQ8plex@N-term; Oxidation(M)@1			0.00136289	1652.75	551.922	1652.74	551.922	3	6	1.1.1.966.21	33.5118	1031.88	786.4	33.64	0.59	1104.79	-0.53049	-0.573272	-1.79602	-0.977844	-0.969405	0.510717	0.0455909
1	83.73	83.73	32.98	31.85	28.93	sp|P46821|MAP1B_HUMAN	Microtubule-associated protein 1B OS=Homo sapiens OX=9606 GN=MAP1B PE=1 SV=2	0	auto - discordant peptide type	0	99	VSAEAEVAPVSPEVTQEVVEEHCASPEDK	iTRAQ8plex@N-term; Phospho(S)@11; Methylthio(C)@23; Phospho(S)@25; iTRAQ8plex(K)@29	Phospho(S)@1298; Phospho(S)@1312		-0.0013796	3878.75	970.694	3878.75	970.695	4	10	1.1.1.2202.35	94.1284	2457.47	2104.85	93.9	0.94	2626.62	0.0531322	0.562539	0.381407	0.496644	0.373431	1.29543	0.0457091
1	83.73	83.73	32.98	31.85	28.93	sp|P46821|MAP1B_HUMAN	Microtubule-associated protein 1B OS=Homo sapiens OX=9606 GN=MAP1B PE=1 SV=2	0	auto - discordant peptide type	0	99	VSAEAEVAPVSPEVTQEVVEEHCASPEDK	iTRAQ8plex@N-term; Phospho(T)@15; Methylthio(C)@23; Phospho(S)@25; iTRAQ8plex(K)@29	Phospho(T)@1302; Phospho(S)@1312		-0.0013796	3878.75	970.694	3878.75	970.695	4	10	1.1.1.2202.35	94.1284	2457.47	2104.85	93.9	0.94	2626.62	0.0531322	0.562539	0.381407	0.496644	0.373431	1.29543	0.0457091
1	83.73	83.73	32.98	31.85	28.93	sp|P46821|MAP1B_HUMAN	Microtubule-associated protein 1B OS=Homo sapiens OX=9606 GN=MAP1B PE=1 SV=2	0	auto - discordant peptide type	0	99	VSAEAEVAPVSPEVTQEVVEEHCASPEDK	iTRAQ8plex@N-term; Phospho(S)@11; Phospho(T)@15; Methylthio(C)@23; iTRAQ8plex(K)@29	Phospho(S)@1298; Phospho(T)@1302		-0.0013796	3878.75	970.694	3878.75	970.695	4	10	1.1.1.2202.35	94.1284	2457.47	2104.85	93.9	0.94	2626.62	0.0531322	0.562539	0.381407	0.496644	0.373431	1.29543	0.0457091
589	1.74	2	3.879	3.879	3.879	sp|O00461|GOLI4_HUMAN	Golgi integral membrane protein 4 OS=Homo sapiens OX=9606 GN=GOLIM4 PE=1 SV=1	1	auto	0	99	AAVEDINPADDPNNQGEDEFEEAEQVR	iTRAQ8plex@N-term			0.000406955	3304.49	1102.5	3304.49	1102.5	3	23	1.1.1.1925.40	80.533	7230.3	6363.68	80.44	0.29	2226.6	1.132	2.00558	1.18705	0.285326	1.15249	2.22297	0.0464195
12	32.59	32.62	57.52	54.28	54.28	sp|P07355|ANXA2_HUMAN	Annexin A2 OS=Homo sapiens OX=9606 GN=ANXA2 PE=1 SV=2	0	auto - discordant peptide type	0	97.2	AEDGSVIDYELIDQDAR	No iTRAQ8plex@N-term			-0.00170931	1907.87	954.944	1907.87	954.945	2	8	1.1.1.1936.41	81.0646	3621.9	2137.27	81.22	0.29	1623.4	0.894933	0.336091	1.37296	0.45962	0.765901	1.70043	0.0472505
344	2.04	2.05	4.696	2.635	2.062	sp|Q5H9R7|PP6R3_HUMAN	Serine/threonine-protein phosphatase 6 regulatory subunit 3 OS=Homo sapiens OX=9606 GN=PPP6R3 PE=1 SV=2	1	auto	2	99	IQQFDDGGSDEEDIWEEK	iTRAQ8plex@N-term; Phospho(S)@9; iTRAQ8plex(K)@18	Phospho(S)@617		-0.000259996	2827.27	943.43	2827.27	943.43	3	8	1.1.1.2225.25	95.251	2390.56	1683.12	95.08	0.69	1313.42	-0.997383	-1.23791	-0.232847	-0.49533	-0.740869	0.598379	0.048206
12	32.59	32.62	57.52	54.28	54.28	sp|P07355|ANXA2_HUMAN	Annexin A2 OS=Homo sapiens OX=9606 GN=ANXA2 PE=1 SV=2	1	auto	2	99	TPAQYDASELK	iTRAQ8plex@N-term; iTRAQ8plex(K)@11			-0.0107592	1829.99	611.003	1830	611.007	3	13	1.1.1.1321.14	50.8773	6631.33	4623.43	50.72	0.39	1866.35	-0.784085	-5.2915	-2.58019	-4.78106	-3.35921	0.097449	0.048281
523	2	2	5.83	5.83	5.83	sp|Q8WV35|LRC29_HUMAN	Leucine-rich repeat-containing protein 29 OS=Homo sapiens OX=9606 GN=LRRC29 PE=1 SV=1	1	auto	2	99	SRPELEHQASGTK	iTRAQ8plex@N-term; iTRAQ8plex(K)@13			0.0126952	2047.14	512.792	2047.13	512.789	4	6	1.1.1.837.21	27.204	2005.83	460.96	26.89	0.49	937.13	-1.32321	-0.174886	-1.52301	-0.834561	-0.963917	0.512663	0.0488965
57	10.62	10.63	34.29	24.94	23.02	sp|P27797|CALR_HUMAN	Calreticulin OS=Homo sapiens OX=9606 GN=CALR PE=1 SV=1	1	auto	0	99	SGTIFDNFLITNDEAYAEEFGNETWGVTK	iTRAQ8plex@N-term; iTRAQ8plex(K)@29			-0.0027961	3875.9	969.981	3875.9	969.982	4	17	1.1.1.2713.21	119.221	8624.68	8304.35	119.25	0.34	2307.39	-0.87709	-6.64386	-3.35835	-5.76735	-4.16166	0.0558747	0.048966
440	2	2	4.988	3.741	3.741	sp|Q96I25|SPF45_HUMAN	Splicing factor 45 OS=Homo sapiens OX=9606 GN=RBM17 PE=1 SV=1	1	auto	2	99	AAIPPPVYEEQDRPR	iTRAQ8plex@N-term			-0.00324227	2041.09	681.37	2041.09	681.371	3	11	1.1.1.1222.14	46.0404	2088.18	1476.45	46.17	0.64	1113.28	0.132339	0.705925	1.14585	0.65462	0.659683	1.57973	0.0501176
451	2	2	6.512	6.512	6.512	sp|O75396|SC22B_HUMAN	Vesicle-trafficking protein SEC22b OS=Homo sapiens OX=9606 GN=SEC22B PE=1 SV=5	1	auto	0	64.35	NLGSINTELQDVQR	iTRAQ8plex@N-term; Phospho(S)@4	Phospho(S)@137		0.00425201	1969.98	657.668	1969.98	657.667	3	8	1.1.1.1895.9	79.0307	20144.5	12439.9	78.88	0.24	2146.42	0.515593	4.823	3.2958	2.6698	2.82605	7.0913	0.0506995
13	32.54	32.63	65.41	56.1	56.1	sp|Q71U36|TBA1A_HUMAN	Tubulin alpha-1A chain OS=Homo sapiens OX=9606 GN=TUBA1A PE=1 SV=1	0	auto - discordant peptide type	0	60.94	NLDIER	iTRAQ8plex@N-term		cleaved R-P@C-term	-0.00399365	1062.59	532.304	1062.6	532.306	2	6	1.1.1.974.22	33.9039	2322.06	1249.98	33.64	0.54	1010.95	-0.63311	-0.513137	-0.391631	-1.42956	-0.741859	0.597968	0.0507165
168	4.11	5.18	1.909	0.6226	0.5414	sp|Q9UPN3|MACF1_HUMAN	Microtubule-actin cross-linking factor 1, isoforms 1/2/3/4/5 OS=Homo sapiens OX=9606 GN=MACF1 PE=1 SV=4	0	auto - shared MS/MS	0	74.66	NLDLER	iTRAQ8plex@N-term			-0.00399365	1062.59	532.304	1062.6	532.306	2	6	1.1.1.974.22	33.9039	2322.06	1249.98	33.64	0.54	1010.95	-0.63311	-0.513137	-0.391631	-1.42956	-0.741859	0.597968	0.0507165
54	10.95	12.99	17.08	17.08	13.66	sp|P04264|K2C1_HUMAN; contam_sp|K2C1_HUMAN|	Keratin, type II cytoskeletal 1 OS=Homo sapiens OX=9606 GN=KRT1 PE=1 SV=6; contam_sp|K2C1_HUMAN|	0	auto - discordant peptide type	0	99	TLLEGEESR	No iTRAQ8plex@N-term			0.000715016	1032.51	517.262	1032.51	517.262	2	10	1.1.1.814.24	26.0797	11907	11881.6	26.11	0.44	2561.71	1.53336	0.0885894	1.21501	1.11902	0.988995	1.9848	0.0508514
4	54.8	54.61	94.93	90.93	87.73	sp|P63261|ACTG_HUMAN	Actin, cytoplasmic 2 OS=Homo sapiens OX=9606 GN=ACTG1 PE=1 SV=1	0	auto - shared MS/MS	0	99	DSYVGDEAQSK	iTRAQ8plex@N-term; iTRAQ8plex(K)@11			-0.00246598	1805.92	602.982	1805.93	602.982	3	12	1.1.1.1018.33	36.0663	23319.5	7135.93	36.38	0.44	2539.43	-0.635665	-0.775371	-0.219655	-1.37155	-0.75056	0.594373	0.0512668
255	3	25.83	67.9	57.82	47.48	sp|P68032|ACTC_HUMAN	Actin, alpha cardiac muscle 1 OS=Homo sapiens OX=9606 GN=ACTC1 PE=1 SV=1	0	auto - shared MS/MS	0	99	DSYVGDEAQSK	iTRAQ8plex@N-term; iTRAQ8plex(K)@11			-0.00246598	1805.92	602.982	1805.93	602.982	3	12	1.1.1.1018.33	36.0663	23319.5	7135.93	36.38	0.44	2539.43	-0.635665	-0.775371	-0.219655	-1.37155	-0.75056	0.594373	0.0512668
597	1.68	54.59	94.93	90.93	87.73	sp|P60709|ACTB_HUMAN	Actin, cytoplasmic 1 OS=Homo sapiens OX=9606 GN=ACTB PE=1 SV=1	0	auto - shared MS/MS	0	99	DSYVGDEAQSK	iTRAQ8plex@N-term; iTRAQ8plex(K)@11			-0.00246598	1805.92	602.982	1805.93	602.982	3	12	1.1.1.1018.33	36.0663	23319.5	7135.93	36.38	0.44	2539.43	-0.635665	-0.775371	-0.219655	-1.37155	-0.75056	0.594373	0.0512668
160	4.32	4.41	5.946	5.811	4.189	sp|P51812|KS6A3_HUMAN	Ribosomal protein S6 kinase alpha-3 OS=Homo sapiens OX=9606 GN=RPS6KA3 PE=1 SV=1	1	auto	0.37366	96.18	EIHPPFKPATGR	iTRAQ8plex@N-term; iTRAQ8plex(K)@7		cleaved R-P@C-term	-0.00289381	1957.13	490.291	1957.14	490.291	4	8	1.1.1.1038.13	37.0274	5022.99	4262.35	36.92	0.54	1592.75	-1.50977	-6.64386	-3.15304	-2.63463	-3.48533	0.089292	0.0513604
110	6.22	6.29	7.705	6.803	5.902	sp|O94979|SC31A_HUMAN	Protein transport protein Sec31A OS=Homo sapiens OX=9606 GN=SEC31A PE=1 SV=3	0	auto - discordant peptide type	0	99	VQTQQYYPHGENPPPPGFIMHGNVNPN	iTRAQ8plex@N-term		cleaved N-A@C-term	0.0107846	3335.62	834.912	3335.61	834.909	4	9	1.1.1.1716.34	70.2644	12893.7	12186.3	70.33	0.49	2758.82	1.1488	0.819649	0.803113	0.0760405	0.7119	1.63796	0.0514908
5	51.69	51.69	17.16	11.68	11.26	sp|Q09666|AHNK_HUMAN	Neuroblast differentiation-associated protein AHNAK OS=Homo sapiens OX=9606 GN=AHNAK PE=1 SV=2	1	auto	0	99	VSMPDVELNLKSPK	iTRAQ8plex@N-term; iTRAQ8plex(K)@11; Phospho(S)@12; iTRAQ8plex(K)@14	Phospho(S)@3426	missed K-S@11	0.000973365	2548.41	850.478	2548.41	850.477	3	8	1.1.1.1887.25	78.6521	4094.68	3300.09	78.58	0.39	1758.71	-1.9411	-3.57165	-0.518629	-1.80913	-1.96013	0.257006	0.051958
188	4.02	4.02	5.094	3.396	3.396	sp|Q14498|RBM39_HUMAN	RNA-binding protein 39 OS=Homo sapiens OX=9606 GN=RBM39 PE=1 SV=2	1	auto	0	99	DKSPVREPIDNLTPEER	iTRAQ8plex@N-term; iTRAQ8plex(K)@2; Phospho(S)@3	Phospho(S)@136	missed K-S@2; missed R-E@6	-0.000684736	2682.38	671.603	2682.38	671.603	4	11	1.1.1.1305.31	50.108	17194	4704.08	50.42	0.44	1615.4	1.22302	0.532348	0.88125	0.169214	0.701458	1.62615	0.0534864
158	4.38	4.41	7.905	5.295	3.579	sp|Q641Q2|WAC2A_HUMAN	WASH complex subunit 2A OS=Homo sapiens OX=9606 GN=WASHC2A PE=1 SV=3	1	auto	0.176526	60.8	TPSDDEEDNLFAPPK	iTRAQ8plex@N-term; Phospho(S)@3; iTRAQ8plex(K)@15	Phospho(S)@333		-0.0194941	2362.1	788.374	2362.12	788.38	3	6	1.1.1.1895.20	79.0399	1961.62	1652.81	78.92	0.74	1498.55	-1.14269	-0.468517	-1.93918	-2.91698	-1.61684	0.326049	0.0547463
110	6.22	6.29	7.705	6.803	5.902	sp|O94979|SC31A_HUMAN	Protein transport protein Sec31A OS=Homo sapiens OX=9606 GN=SEC31A PE=1 SV=3	1	auto	2	99	AQGEPVAGHESPKIPYEK	iTRAQ8plex@N-term; Phospho(S)@11; iTRAQ8plex(K)@13; iTRAQ8plex(K)@18	Phospho(S)@799	missed K-I@13	-0.00462795	2928.55	733.144	2928.55	733.145	4	15	1.1.1.1236.38	46.7354	13951.3	13475	46.7	0.44	3712.41	-0.116184	-1.05396	-0.764494	-1.40656	-0.835299	0.560467	0.0551498
633	1.12	1.46	0.7584	0.7584	0.7584	sp|Q8N163|CCAR2_HUMAN	Cell cycle and apoptosis regulator protein 2 OS=Homo sapiens OX=9606 GN=CCAR2 PE=1 SV=2	1	auto	0	99	LEDSEVR	iTRAQ8plex@N-term			-0.00517685	1150.61	576.312	1150.61	576.314	2	10	1.1.1.919.31	31.2236	28558	5031.21	30.81	0.49	1510.46	1.58618	0.807516	0.250413	0.725786	0.842475	1.79312	0.0556392
18	25.75	25.75	47.4	40.48	40.48	sp|P68104|EF1A1_HUMAN	Elongation factor 1-alpha 1 OS=Homo sapiens OX=9606 GN=EEF1A1 PE=1 SV=1	0	auto - discordant peptide type	0	40.92	SVEMHHEALSEALPGDNVGFNVK	iTRAQ8plex@N-term; GlycerylPE(E)@11; iTRAQ8plex(K)@23	GlycerylPE(E)@301		0.00707986	3284.64	822.168	3284.64	822.166	4	11	1.1.1.1796.29	74.1875	121645	117863	74.16	0.29	3975.58	-1.36635	-1.42064	-0.0178892	-1.54442	-1.08733	0.470633	0.0561482
69	9.48	9.51	17.96	17.96	17.96	sp|Q96TA1|NIBA2_HUMAN	Protein Niban 2 OS=Homo sapiens OX=9606 GN=NIBAN2 PE=1 SV=3	0	auto - discordant peptide type	0	99	AAPEASSPPASPLQHLLPGK	iTRAQ8plex@N-term; Phospho(S)@6; Phospho(S)@7; iTRAQ8plex(K)@20	Phospho(S)@691; Phospho(S)@692		0.00896003	2735.4	684.857	2735.39	684.855	4	11	1.1.1.2038.8	86.047	14849.5	13041	86.24	0.83	4440.84	-0.595173	-1.39013	-0.276114	-0.612321	-0.718436	0.607756	0.056175
69	9.48	9.51	17.96	17.96	17.96	sp|Q96TA1|NIBA2_HUMAN	Protein Niban 2 OS=Homo sapiens OX=9606 GN=NIBAN2 PE=1 SV=3	0	auto - discordant peptide type	0	90.17	AAPEASSPPASPLQHLLPGK	iTRAQ8plex@N-term; Phospho(S)@6; Phospho(S)@11; iTRAQ8plex(K)@20	Phospho(S)@691; Phospho(S)@696		0.00896003	2735.4	684.857	2735.39	684.855	4	11	1.1.1.2038.8	86.047	14849.5	13041	86.24	0.83	4440.84	-0.595173	-1.39013	-0.276114	-0.612321	-0.718436	0.607756	0.056175
69	9.48	9.51	17.96	17.96	17.96	sp|Q96TA1|NIBA2_HUMAN	Protein Niban 2 OS=Homo sapiens OX=9606 GN=NIBAN2 PE=1 SV=3	0	auto - discordant peptide type	0	90.17	AAPEASSPPASPLQHLLPGK	iTRAQ8plex@N-term; Phospho(S)@7; Phospho(S)@11; iTRAQ8plex(K)@20	Phospho(S)@692; Phospho(S)@696		0.00896003	2735.4	684.857	2735.39	684.855	4	11	1.1.1.2038.8	86.047	14849.5	13041	86.24	0.83	4440.84	-0.595173	-1.39013	-0.276114	-0.612321	-0.718436	0.607756	0.056175
115	6.07	6.08	7.183	5.986	5.347	sp|Q86SQ0|PHLB2_HUMAN	Pleckstrin homology-like domain family B member 2 OS=Homo sapiens OX=9606 GN=PHLDB2 PE=1 SV=2	1	auto	0.0467237	21.16	NDELLSDLTR	iTRAQ8plex@N-term			-0.00749373	1478.78	493.934	1478.79	493.937	3	5	1.1.1.1223.6	46.0734	1207.61	776.43	46.26	0.59	1020.97	-0.535272	-0.503758	-0.00894555	-0.437872	-0.371462	0.772999	0.0562402
4	54.8	54.61	94.93	90.93	87.73	sp|P63261|ACTG_HUMAN	Actin, cytoplasmic 2 OS=Homo sapiens OX=9606 GN=ACTG1 PE=1 SV=1	0	auto - discordant peptide type	0	98.2	QEYDESGPSIVHR	iTRAQ8plex@N-term; iTRAQ8plex(S)@9			-0.00239762	2124.1	532.033	2124.11	532.034	4	11	1.1.1.885.22	29.5533	3869.7	3670.75	29.53	0.49	1377.75	0.0832488	0.539635	0.859087	1.02556	0.626882	1.54422	0.0566213
597	1.68	54.59	94.93	90.93	87.73	sp|P60709|ACTB_HUMAN	Actin, cytoplasmic 1 OS=Homo sapiens OX=9606 GN=ACTB PE=1 SV=1	0	auto - discordant peptide type	0	98.2	QEYDESGPSIVHR	iTRAQ8plex@N-term; iTRAQ8plex(S)@9			-0.00239762	2124.1	532.033	2124.11	532.034	4	11	1.1.1.885.22	29.5533	3869.7	3670.75	29.53	0.49	1377.75	0.0832488	0.539635	0.859087	1.02556	0.626882	1.54422	0.0566213
119	6	6.08	10	10	6.164	sp|Q8N556|AFAP1_HUMAN	Actin filament-associated protein 1 OS=Homo sapiens OX=9606 GN=AFAP1 PE=1 SV=2	1	auto	0	60.94	TGSNAAQYK	iTRAQ8plex@N-term; Phospho(S)@3; iTRAQ8plex(K)@9	Phospho(S)@548		-0.000118607	1626.82	543.282	1626.82	543.282	3	7	1.1.1.968.17	33.6063	27094.7	4714.37	34.03	0.39	1798.14	-1.07183	-2.74828	-0.400262	-1.80215	-1.50563	0.352176	0.0581147
63	10.06	10.06	37.95	30.72	30.72	sp|P23528|COF1_HUMAN	Cofilin-1 OS=Homo sapiens OX=9606 GN=CFL1 PE=1 SV=3	0	auto - discordant peptide type	0	99	ASGVAVSDGVIK	Acetyl@N-term; Phospho(S)@2; iTRAQ8plex(K)@12	Acetyl@2; Phospho(S)@3	cleaved M-A@N-term	-0.00604758	1527.78	764.897	1527.79	764.9	2	11	1.1.1.2013.18	84.8277	4946.18	4536.51	84.91	0.39	1878.65	-0.0595399	-0.473896	-0.68033	-0.877948	-0.522928	0.695958	0.0583005
4	54.8	54.61	94.93	90.93	87.73	sp|P63261|ACTG_HUMAN	Actin, cytoplasmic 2 OS=Homo sapiens OX=9606 GN=ACTG1 PE=1 SV=1	0	auto - shared MS/MS	0	20.66	GYSFTTTAER	iTRAQ8plex@N-term			0.000731913	1435.73	718.87	1435.72	718.87	2	6	1.1.1.1182.35	44.0965	21282.2	1456.43	43.62	0.34	898.901	1.12995	0.359627	0.587149	0.25212	0.582211	1.49714	0.0586731
597	1.68	54.59	94.93	90.93	87.73	sp|P60709|ACTB_HUMAN	Actin, cytoplasmic 1 OS=Homo sapiens OX=9606 GN=ACTB PE=1 SV=1	0	auto - shared MS/MS	0	20.66	GYSFTTTAER	iTRAQ8plex@N-term			0.000731913	1435.73	718.87	1435.72	718.87	2	6	1.1.1.1182.35	44.0965	21282.2	1456.43	43.62	0.34	898.901	1.12995	0.359627	0.587149	0.25212	0.582211	1.49714	0.0586731
23	22.28	22.31	63.51	59.46	56.98	sp|P07437|TBB5_HUMAN	Tubulin beta chain OS=Homo sapiens OX=9606 GN=TUBB PE=1 SV=2	0	auto - discordant peptide type	0.00744649	99	EIVHIQAGQCGN	iTRAQ8plex@N-term; Methylthio(C)@10		cleaved N-Q@C-term	-0.00185535	1617.79	540.27	1617.79	540.271	3	12	1.1.1.1541.7	61.6542	20710.5	20552.7	61.65	0.34	4204.65	-0.553893	-0.0269173	-0.83173	-0.792529	-0.551267	0.68242	0.0587951
394	2	14.05	49.89	46.07	43.6	sp|P68371|TBB4B_HUMAN	Tubulin beta-4B chain OS=Homo sapiens OX=9606 GN=TUBB4B PE=1 SV=1	0	auto - discordant peptide type	0	99	EIVHLQAGQCGN	iTRAQ8plex@N-term; Methylthio(C)@10		cleaved N-Q@C-term	-0.00185535	1617.79	540.27	1617.79	540.271	3	12	1.1.1.1541.7	61.6542	20710.5	20552.7	61.65	0.34	4204.65	-0.553893	-0.0269173	-0.83173	-0.792529	-0.551267	0.68242	0.0587951
262	2.84	2.94	10.95	6.752	4.197	sp|P50548|ERF_HUMAN	ETS domain-containing transcription factor ERF OS=Homo sapiens OX=9606 GN=ERF PE=1 SV=2	0	auto - discordant peptide type	0.000434506	39.7	YLQAH	iTRAQ8plex@N-term		cleaved H-T@C-term	-0.00123578	934.517	468.266	934.518	468.266	2	5	1.1.1.839.14	27.2962	1863.62	1840.59	27.33	0.98	761.186	-1.15896	-1.20339	-0.251604	-0.374182	-0.747033	0.595828	0.0593667
428	2	2.01	6.606	4.556	4.556	sp|Q07960|RHG01_HUMAN	Rho GTPase-activating protein 1 OS=Homo sapiens OX=9606 GN=ARHGAP1 PE=1 SV=1	0	auto - discordant peptide type	0	39.7	YLQAH	iTRAQ8plex@N-term		cleaved A-Y@N-term; cleaved H-A@C-term	-0.00123578	934.517	468.266	934.518	468.266	2	5	1.1.1.839.14	27.2962	1863.62	1840.59	27.33	0.98	761.186	-1.15896	-1.20339	-0.251604	-0.374182	-0.747033	0.595828	0.0593667
6	48.15	48.15	85.67	81.79	80	sp|P04406|G3P_HUMAN	Glyceraldehyde-3-phosphate dehydrogenase OS=Homo sapiens OX=9606 GN=GAPDH PE=1 SV=3	0	auto - discordant peptide type	0	99	GILGYTEHQVVSSDFNSDTH	iTRAQ8plex@N-term; iTRAQ8plex(S)@17		cleaved H-S@C-term	0.000302704	2813.41	704.359	2813.41	704.359	4	12	1.1.1.1749.22	71.8749	5267.87	2630.19	72.15	0.44	1627.75	0.120958	0.369864	0.801675	0.942942	0.55886	1.4731	0.0605685
6	48.15	48.15	85.67	81.79	80	sp|P04406|G3P_HUMAN	Glyceraldehyde-3-phosphate dehydrogenase OS=Homo sapiens OX=9606 GN=GAPDH PE=1 SV=3	0	auto - discordant peptide type	0	31.07	GILGYTEHQVVSSDFNSDTH	iTRAQ8plex@N-term; iTRAQ8plex(S)@12		cleaved H-S@C-term	0.000302704	2813.41	704.359	2813.41	704.359	4	11	1.1.1.1749.22	71.8749	5267.87	2630.19	72.15	0.44	1627.75	0.120958	0.369864	0.801675	0.942942	0.55886	1.4731	0.0605685
6	48.15	48.15	85.67	81.79	80	sp|P04406|G3P_HUMAN	Glyceraldehyde-3-phosphate dehydrogenase OS=Homo sapiens OX=9606 GN=GAPDH PE=1 SV=3	0	auto - discordant peptide type	0	31.07	GILGYTEHQVVSSDFNSDTH	iTRAQ8plex@N-term; iTRAQ8plex(S)@13		cleaved H-S@C-term	0.000302704	2813.41	704.359	2813.41	704.359	4	11	1.1.1.1749.22	71.8749	5267.87	2630.19	72.15	0.44	1627.75	0.120958	0.369864	0.801675	0.942942	0.55886	1.4731	0.0605685
18	25.75	25.75	47.4	40.48	40.48	sp|P68104|EF1A1_HUMAN	Elongation factor 1-alpha 1 OS=Homo sapiens OX=9606 GN=EEF1A1 PE=1 SV=1	0	auto - discordant peptide type	0	99	EFEAGISK	Glu->pyro-Glu@N-term; iTRAQ8plex(K)@8		cleaved G-E@N-term	-0.00492419	1165.62	583.819	1165.63	583.822	2	9	1.1.1.1619.7	65.4813	5722.55	5713.99	65.52	0.44	1583.44	-0.0713906	-0.62141	-0.400774	-0.264261	-0.339459	0.790338	0.0608658
26	19.69	19.69	49.25	49.25	45.27	sp|Q01995|TAGL_HUMAN	Transgelin OS=Homo sapiens OX=9606 GN=TAGLN PE=1 SV=4	1	auto	0	99	AAEDYGVIK	iTRAQ8plex@N-term; iTRAQ8plex(K)@9			-0.00175164	1572.9	525.306	1572.9	525.306	3	11	1.1.1.1311.10	50.3843	3033.57	2977.89	50.38	0.44	1412.62	-0.957654	-1.27307	-0.139031	-1.89323	-1.06575	0.477725	0.0614805
4	54.8	54.61	94.93	90.93	87.73	sp|P63261|ACTG_HUMAN	Actin, cytoplasmic 2 OS=Homo sapiens OX=9606 GN=ACTG1 PE=1 SV=1	0	auto - shared MS/MS	0	99	VAPEEHPVLLTEAPLNPK	iTRAQ8plex@N-term; iTRAQ8plex(K)@18			0.00208565	2561.47	641.375	2561.47	641.374	4	8	1.1.1.1695.11	69.2154	60443.6	58156.4	69.16	0.39	2405.64	-0.263128	-0.80626	-0.173785	-0.886189	-0.532341	0.691432	0.0619411
597	1.68	54.59	94.93	90.93	87.73	sp|P60709|ACTB_HUMAN	Actin, cytoplasmic 1 OS=Homo sapiens OX=9606 GN=ACTB PE=1 SV=1	0	auto - shared MS/MS	0	99	VAPEEHPVLLTEAPLNPK	iTRAQ8plex@N-term; iTRAQ8plex(K)@18			0.00208565	2561.47	641.375	2561.47	641.374	4	8	1.1.1.1695.11	69.2154	60443.6	58156.4	69.16	0.39	2405.64	-0.263128	-0.80626	-0.173785	-0.886189	-0.532341	0.691432	0.0619411
187	4.02	4.02	6.773	5.179	5.179	sp|Q92688|AN32B_HUMAN	Acidic leucine-rich nuclear phosphoprotein 32 family member B OS=Homo sapiens OX=9606 GN=ANP32B PE=1 SV=1	1	auto	0	99	LLPQLTYLDGYDR	iTRAQ8plex@N-term			0.00366218	1870.02	624.347	1870.01	624.345	3	18	1.1.1.2284.2	98.1315	155485	142216	98.08	0.44	29381.9	1.62273	0.887811	0.101081	1.03854	0.912539	1.88236	0.0619516
273	2.6	2.63	11.79	11.79	10.26	sp|O00264|PGRC1_HUMAN	Membrane-associated progesterone receptor component 1 OS=Homo sapiens OX=9606 GN=PGRMC1 PE=1 SV=3	1	auto	0	20.38	EGEEPTVYSDEEEPKDESAR	iTRAQ8plex@N-term; Phospho(S)@9; iTRAQ8plex(K)@15	Phospho(S)@181	missed K-D@15	-0.00327415	2983.34	746.842	2983.34	746.843	4	14	1.1.1.1262.44	48.0138	57390.1	6071.28	47.34	0.49	2136.67	-0.9452	-1.55202	-0.917325	-3.41075	-1.70632	0.30644	0.0620818
57	10.62	10.63	34.29	24.94	23.02	sp|P27797|CALR_HUMAN	Calreticulin OS=Homo sapiens OX=9606 GN=CALR PE=1 SV=1	0	auto - discordant peptide type	0.0282604	99	GTWIHPEIDNPEYSPDPS	iTRAQ8plex@N-term		cleaved S-I@C-term	-0.00569651	2357.11	786.709	2357.11	786.711	3	9	1.1.1.1886.23	78.6014	6255.58	3591.8	78.78	0.29	1743.45	0.338235	0.0418037	0.461575	0.205434	0.261762	1.19894	0.0621702
446	2	2	3.585	1.921	1.921	sp|P35222|CTNB1_HUMAN	Catenin beta-1 OS=Homo sapiens OX=9606 GN=CTNNB1 PE=1 SV=1	0	auto - discordant peptide type	0	99	TSMGGTQQQFVEGVR	No iTRAQ8plex@N-term; Phospho(S)@2	Phospho(S)@552		0.00507112	1703.74	852.877	1703.73	852.874	2	10	1.1.1.1589.32	64.0321	8017.75	1648.98	63.66	0.49	1247.28	-0.324236	-1.15597	-1.02645	-0.236504	-0.685791	0.621665	0.0623518
4	54.8	54.61	94.93	90.93	87.73	sp|P63261|ACTG_HUMAN	Actin, cytoplasmic 2 OS=Homo sapiens OX=9606 GN=ACTG1 PE=1 SV=1	0	auto - discordant peptide type	0	32.09	TAASSSSLEK	No iTRAQ8plex@N-term; iTRAQ8plex(K)@10		cleaved A-T@N-term	-0.000714231	1283.69	428.903	1283.69	428.903	3	9	1.1.1.700.6	20.4922	44375.8	16934	20.29	0.34	2373.1	-0.642255	-0.129843	-0.174876	-0.49764	-0.361153	0.778542	0.0623996
255	3	25.83	67.9	57.82	47.48	sp|P68032|ACTC_HUMAN	Actin, alpha cardiac muscle 1 OS=Homo sapiens OX=9606 GN=ACTC1 PE=1 SV=1	0	auto - discordant peptide type	0	32.09	TAASSSSLEK	No iTRAQ8plex@N-term; iTRAQ8plex(K)@10		cleaved A-T@N-term	-0.000714231	1283.69	428.903	1283.69	428.903	3	9	1.1.1.700.6	20.4922	44375.8	16934	20.29	0.34	2373.1	-0.642255	-0.129843	-0.174876	-0.49764	-0.361153	0.778542	0.0623996
597	1.68	54.59	94.93	90.93	87.73	sp|P60709|ACTB_HUMAN	Actin, cytoplasmic 1 OS=Homo sapiens OX=9606 GN=ACTB PE=1 SV=1	0	auto - discordant peptide type	0	32.09	TAASSSSLEK	No iTRAQ8plex@N-term; iTRAQ8plex(K)@10		cleaved A-T@N-term	-0.000714231	1283.69	428.903	1283.69	428.903	3	9	1.1.1.700.6	20.4922	44375.8	16934	20.29	0.34	2373.1	-0.642255	-0.129843	-0.174876	-0.49764	-0.361153	0.778542	0.0623996
569	2	2	3.69	3.69	3.69	sp|O95394|AGM1_HUMAN	Phosphoacetylglucosamine mutase OS=Homo sapiens OX=9606 GN=PGM3 PE=1 SV=1	0	auto - discordant peptide type	0	99	STIGVMVTASHNPEEDNGVK	iTRAQ8plex@N-term; Phospho(S)@10; Deamidated(N)@17; iTRAQ8plex(K)@20	Phospho(S)@64		0.00824233	2773.35	694.346	2773.35	694.344	4	14	1.1.1.1623.27	65.6943	8844.46	4019.6	65.33	0.49	2107.55	-0.834656	-0.326357	-0.460505	-1.5434	-0.79123	0.577851	0.0624895
569	2	2	3.69	3.69	3.69	sp|O95394|AGM1_HUMAN	Phosphoacetylglucosamine mutase OS=Homo sapiens OX=9606 GN=PGM3 PE=1 SV=1	0	auto - discordant peptide type	0	99	STIGVMVTASHNPEEDNGVK	iTRAQ8plex@N-term; Phospho(T)@8; Deamidated(N)@17; iTRAQ8plex(K)@20	Phospho(T)@62		0.00824233	2773.35	694.346	2773.35	694.344	4	14	1.1.1.1623.27	65.6943	8844.46	4019.6	65.33	0.49	2107.55	-0.834656	-0.326357	-0.460505	-1.5434	-0.79123	0.577851	0.0624895
168	4.11	5.18	1.909	0.6226	0.5414	sp|Q9UPN3|MACF1_HUMAN	Microtubule-actin cross-linking factor 1, isoforms 1/2/3/4/5 OS=Homo sapiens OX=9606 GN=MACF1 PE=1 SV=4	0	auto - discordant peptide type	0	39.28	QISEQLNALNK	Carbamyl@N-term; Deamidated(Q)@5; Deamidated(N)@7; iTRAQ8plex(K)@11			0.0169432	1605.87	536.297	1605.85	536.291	3	10	1.1.1.1508.9	60.0353	12744.4	12315.1	60.07	0.34	2364.81	-0.518576	-0.416041	-0.802052	-0.0542423	-0.447728	0.733197	0.0625972
28	18.86	18.88	80	80	80	sp|P09382|LEG1_HUMAN	Galectin-1 OS=Homo sapiens OX=9606 GN=LGALS1 PE=1 SV=2	0	auto - discordant peptide type	0	99	EAVFPFQPGSVAEVC	iTRAQ8plex@N-term; Methylthio(C)@15		cleaved C-I@C-term	-0.00372668	1928.93	965.471	1928.93	965.473	2	15	1.1.1.2606.13	113.955	161602	107078	113.79	0.39	22549	-0.269608	-0.045269	-0.51202	-0.572842	-0.349935	0.78462	0.0627157
6	48.15	48.15	85.67	81.79	80	sp|P04406|G3P_HUMAN	Glyceraldehyde-3-phosphate dehydrogenase OS=Homo sapiens OX=9606 GN=GAPDH PE=1 SV=3	0	auto - discordant peptide type	0	99	GILGYTEHQVVS	iTRAQ8plex@N-term		cleaved S-S@C-term	0.00263972	1605.87	536.297	1605.87	536.296	3	11	1.1.1.1708.6	69.8482	18542.4	11701.4	69.64	0.34	2661.09	0.404143	0.370755	1.13689	0.323088	0.558719	1.47296	0.0630986
607	1.51	1.85	2.769	1.744	1.744	sp|Q96PU5|NED4L_HUMAN	E3 ubiquitin-protein ligase NEDD4-like OS=Homo sapiens OX=9606 GN=NEDD4L PE=1 SV=2	1	auto	1.50864	99	SLSSPTVTLSAPLEGAK	iTRAQ8plex@N-term; Phospho(S)@3; iTRAQ8plex(K)@17	Phospho(S)@448		-0.0062538	2345.26	782.762	2345.27	782.764	3	10	1.1.1.1988.25	83.6041	4247.74	4023.88	83.63	0.34	1922.07	0.380539	0.311301	0.415292	1.14413	0.562816	1.47715	0.0631865
607	1.51	1.85	2.769	1.744	1.744	sp|Q96PU5|NED4L_HUMAN	E3 ubiquitin-protein ligase NEDD4-like OS=Homo sapiens OX=9606 GN=NEDD4L PE=1 SV=2	1	auto	0	99	SLSSPTVTLSAPLEGAK	iTRAQ8plex@N-term; Phospho(T)@6; iTRAQ8plex(K)@17	Phospho(T)@451		-0.0062538	2345.26	782.762	2345.27	782.764	3	10	1.1.1.1988.25	83.6041	4247.74	4023.88	83.63	0.34	1922.07	0.380539	0.311301	0.415292	1.14413	0.562816	1.47715	0.0631865
607	1.51	1.85	2.769	1.744	1.744	sp|Q96PU5|NED4L_HUMAN	E3 ubiquitin-protein ligase NEDD4-like OS=Homo sapiens OX=9606 GN=NEDD4L PE=1 SV=2	1	auto	0	99	SLSSPTVTLSAPLEGAK	iTRAQ8plex@N-term; Phospho(S)@4; iTRAQ8plex(K)@17	Phospho(S)@449		-0.0062538	2345.26	782.762	2345.27	782.764	3	10	1.1.1.1988.25	83.6041	4247.74	4023.88	83.63	0.34	1922.07	0.380539	0.311301	0.415292	1.14413	0.562816	1.47715	0.0631865
560	2	2	3.244	3.244	3.244	sp|P16298|PP2BB_HUMAN	Serine/threonine-protein phosphatase 2B catalytic subunit beta isoform OS=Homo sapiens OX=9606 GN=PPP3CB PE=1 SV=2	1	auto	0	99	AAPPPPPPPPPPPGADR	iTRAQ8plex@N-term			-0.0156368	1931.04	644.688	1931.06	644.693	3	8	1.1.1.1191.24	44.528	2140.66	1230.8	44.31	0.73	1603.05	0.292011	0.831534	1.75147	0.684299	0.889829	1.85296	0.0635236
4	54.8	54.61	94.93	90.93	87.73	sp|P63261|ACTG_HUMAN	Actin, cytoplasmic 2 OS=Homo sapiens OX=9606 GN=ACTG1 PE=1 SV=1	0	auto - shared MS/MS	0	99	SYELPDGQVITIGNER	iTRAQ8plex@N-term			0.00162012	2094.09	699.038	2094.09	699.037	3	19	1.1.1.2019.15	85.1199	37878.2	36794.8	85.15	0.49	8411.89	-0.0801259	-0.79192	-0.41228	-0.386691	-0.417754	0.748589	0.0642687
255	3	25.83	67.9	57.82	47.48	sp|P68032|ACTC_HUMAN	Actin, alpha cardiac muscle 1 OS=Homo sapiens OX=9606 GN=ACTC1 PE=1 SV=1	0	auto - shared MS/MS	0	99	SYELPDGQVITIGNER	iTRAQ8plex@N-term			0.00162012	2094.09	699.038	2094.09	699.037	3	19	1.1.1.2019.15	85.1199	37878.2	36794.8	85.15	0.49	8411.89	-0.0801259	-0.79192	-0.41228	-0.386691	-0.417754	0.748589	0.0642687
597	1.68	54.59	94.93	90.93	87.73	sp|P60709|ACTB_HUMAN	Actin, cytoplasmic 1 OS=Homo sapiens OX=9606 GN=ACTB PE=1 SV=1	0	auto - shared MS/MS	0	99	SYELPDGQVITIGNER	iTRAQ8plex@N-term			0.00162012	2094.09	699.038	2094.09	699.037	3	19	1.1.1.2019.15	85.1199	37878.2	36794.8	85.15	0.49	8411.89	-0.0801259	-0.79192	-0.41228	-0.386691	-0.417754	0.748589	0.0642687
362	2.02	2.03	13.26	8.069	8.069	sp|O14828|SCAM3_HUMAN	Secretory carrier-associated membrane protein 3 OS=Homo sapiens OX=9606 GN=SCAMP3 PE=1 SV=3	1	auto	0	99	DGGNPFAEPSELDNPFQDPAVIQHRPSR	iTRAQ8plex@N-term; Phospho(S)@10	Phospho(S)@15		0.00910289	3473.64	869.417	3473.63	869.415	4	9	1.1.1.2035.18	85.9172	13311.8	5373.25	86.14	0.34	2349.34	0.851854	1.565	0.259313	0.539754	0.803981	1.74591	0.0645477
362	2.02	2.03	13.26	8.069	8.069	sp|O14828|SCAM3_HUMAN	Secretory carrier-associated membrane protein 3 OS=Homo sapiens OX=9606 GN=SCAMP3 PE=1 SV=3	1	auto	0	99	DGGNPFAEPSELDNPFQDPAVIQHRPSR	iTRAQ8plex@N-term; Phospho(S)@27	Phospho(S)@32		0.00910289	3473.64	869.417	3473.63	869.415	4	9	1.1.1.2035.18	85.9172	13311.8	5373.25	86.14	0.34	2349.34	0.851854	1.565	0.259313	0.539754	0.803981	1.74591	0.0645477
362	2.02	2.03	13.26	8.069	8.069	sp|O14828|SCAM3_HUMAN	Secretory carrier-associated membrane protein 3 OS=Homo sapiens OX=9606 GN=SCAMP3 PE=1 SV=3	0	auto - discordant peptide type	0	90.17	DGGNPFAEPSELDNPFQDPAVIQHRPSR	iTRAQ8plex@N-term; Phospho(R)@25	Phospho(R)@30		0.00910289	3473.64	869.417	3473.63	869.415	4	10	1.1.1.2035.18	85.9172	13311.8	5373.25	86.14	0.34	2349.34	0.851854	1.565	0.259313	0.539754	0.803981	1.74591	0.0645477
362	2.02	2.03	13.26	8.069	8.069	sp|O14828|SCAM3_HUMAN	Secretory carrier-associated membrane protein 3 OS=Homo sapiens OX=9606 GN=SCAMP3 PE=1 SV=3	0	auto - discordant peptide type	0	90.17	DGGNPFAEPSELDNPFQDPAVIQHRPSR	iTRAQ8plex@N-term; Phospho(D)@18	Phospho(D)@23		0.00910289	3473.64	869.417	3473.63	869.415	4	10	1.1.1.2035.18	85.9172	13311.8	5373.25	86.14	0.34	2349.34	0.851854	1.565	0.259313	0.539754	0.803981	1.74591	0.0645477
362	2.02	2.03	13.26	8.069	8.069	sp|O14828|SCAM3_HUMAN	Secretory carrier-associated membrane protein 3 OS=Homo sapiens OX=9606 GN=SCAMP3 PE=1 SV=3	0	auto - discordant peptide type	0	90.17	DGGNPFAEPSELDNPFQDPAVIQHRPSR	iTRAQ8plex@N-term; Phospho(H)@24	Phospho(H)@29		0.00910289	3473.64	869.417	3473.63	869.415	4	10	1.1.1.2035.18	85.9172	13311.8	5373.25	86.14	0.34	2349.34	0.851854	1.565	0.259313	0.539754	0.803981	1.74591	0.0645477
362	2.02	2.03	13.26	8.069	8.069	sp|O14828|SCAM3_HUMAN	Secretory carrier-associated membrane protein 3 OS=Homo sapiens OX=9606 GN=SCAMP3 PE=1 SV=3	0	auto - discordant peptide type	0	17.87	DGGNPFAEPSELDNPFQDPAVIQHRPSR	iTRAQ8plex@N-term; Phospho(R)@28	Phospho(R)@33		0.00910289	3473.64	869.417	3473.63	869.415	4	9	1.1.1.2035.18	85.9172	13311.8	5373.25	86.14	0.34	2349.34	0.851854	1.565	0.259313	0.539754	0.803981	1.74591	0.0645477
362	2.02	2.03	13.26	8.069	8.069	sp|O14828|SCAM3_HUMAN	Secretory carrier-associated membrane protein 3 OS=Homo sapiens OX=9606 GN=SCAMP3 PE=1 SV=3	0	auto - discordant peptide type	0	17.87	DGGNPFAEPSELDNPFQDPAVIQHRPSR	iTRAQ8plex@N-term; Phospho(D)@13	Phospho(D)@18		0.00910289	3473.64	869.417	3473.63	869.415	4	9	1.1.1.2035.18	85.9172	13311.8	5373.25	86.14	0.34	2349.34	0.851854	1.565	0.259313	0.539754	0.803981	1.74591	0.0645477
1	83.73	83.73	32.98	31.85	28.93	sp|P46821|MAP1B_HUMAN	Microtubule-associated protein 1B OS=Homo sapiens OX=9606 GN=MAP1B PE=1 SV=2	0	auto - discordant peptide type	0	78.74	AEEDMDEAIEK	No iTRAQ8plex@N-term; Oxidation(M)@5; iTRAQ8plex(K)@11			0.00342346	1598.73	533.918	1598.73	533.917	3	9	1.1.1.910.29	30.7821	13993.7	7372.46	30.61	0.34	1860.94	-0.956628	-1.09466	-0.174594	-0.349063	-0.643737	0.640053	0.0646038
108	6.24	6.3	12.76	9.266	6.469	sp|Q16555|DPYL2_HUMAN	Dihydropyrimidinase-related protein 2 OS=Homo sapiens OX=9606 GN=DPYSL2 PE=1 SV=1	1	auto	2	99	TVTPASSAK	iTRAQ8plex@N-term; Phospho(T)@3; iTRAQ8plex(K)@9	Phospho(T)@514		0.00114714	1548.84	517.287	1548.84	517.286	3	6	1.1.1.868.20	28.7191	1732.12	898.34	28.55	0.73	987.738	-0.26057	-0.174274	-0.931376	-0.799445	-0.541416	0.687096	0.0649769
108	6.24	6.3	12.76	9.266	6.469	sp|Q16555|DPYL2_HUMAN	Dihydropyrimidinase-related protein 2 OS=Homo sapiens OX=9606 GN=DPYSL2 PE=1 SV=1	1	auto	0	36.08	TVTPASSAK	iTRAQ8plex@N-term; Phospho(T)@1; iTRAQ8plex(K)@9	Phospho(T)@512		0.00114714	1548.84	517.287	1548.84	517.286	3	5	1.1.1.868.20	28.7191	1732.12	898.34	28.55	0.73	987.738	-0.26057	-0.174274	-0.931376	-0.799445	-0.541416	0.687096	0.0649769
6	48.15	48.15	85.67	81.79	80	sp|P04406|G3P_HUMAN	Glyceraldehyde-3-phosphate dehydrogenase OS=Homo sapiens OX=9606 GN=GAPDH PE=1 SV=3	0	auto - discordant peptide type	0.00130485	64.12	GALQN	iTRAQ8plex@N-term		cleaved N-I@C-term	-0.00343221	805.457	403.736	805.46	403.737	2	7	1.1.1.674.3	19.2203	9935.08	9298.45	19.22	0.63	2654.6	-0.556237	-0.443885	-0.795722	-0.0280789	-0.455981	0.729014	0.065493
666	0.65	0.93	3.425	3.425	2.854	sp|Q9BXP5|SRRT_HUMAN	Serrate RNA effector molecule homolog OS=Homo sapiens OX=9606 GN=SRRT PE=1 SV=1	0	auto - shared MS/MS	0	64.12	GALQN	iTRAQ8plex@N-term		cleaved N-R@C-term	-0.00343221	805.457	403.736	805.46	403.737	2	7	1.1.1.674.3	19.2203	9935.08	9298.45	19.22	0.63	2654.6	-0.556237	-0.443885	-0.795722	-0.0280789	-0.455981	0.729014	0.065493
30	18.71	18.72	10.34	9.566	9.566	sp|Q8WWI1|LMO7_HUMAN	LIM domain only protein 7 OS=Homo sapiens OX=9606 GN=LMO7 PE=1 SV=3	1	auto	0	99	EVAATEEDVTR	iTRAQ8plex@N-term			-0.00103468	1522.78	508.6	1522.78	508.6	3	13	1.1.1.1157.7	42.8486	8481.8	8265.18	42.84	0.24	2773.94	-3.88297	-0.87052	-1.95769	-1.07863	-1.94745	0.259274	0.0658967
295	2.28	2.32	15.5	15.5	5.426	sp|Q9BTM1|H2AJ_HUMAN; sp|Q99878|H2A1J_HUMAN; sp|Q96QV6|H2A1A_HUMAN; sp|Q96KK5|H2A1H_HUMAN; sp|Q93077|H2A1C_HUMAN; sp|Q8IUE6|H2A2B_HUMAN; sp|Q7L7L0|H2A3_HUMAN; sp|Q6FI13|H2A2A_HUMAN; sp|Q16777|H2A2C_HUMAN; sp|P20671|H2A1D_HUMAN; sp|P16104|H2AX_HUMAN; sp|P0C0S8|H2A1_HUMAN; sp|P04908|H2A1B_HUMAN	Histone H2A.J OS=Homo sapiens OX=9606 GN=H2AJ PE=1 SV=1; Histone H2A type 1-J OS=Homo sapiens OX=9606 GN=H2AC14 PE=1 SV=3; Histone H2A type 1-A OS=Homo sapiens OX=9606 GN=H2AC1 PE=1 SV=3; Histone H2A type 1-H OS=Homo sapiens OX=9606 GN=H2AC12 PE=1 SV=3; Histone H2A type 1-C OS=Homo sapiens OX=9606 GN=H2AC6 PE=1 SV=3; Histone H2A type 2-B OS=Homo sapiens OX=9606 GN=H2AC21 PE=1 SV=3; Histone H2A ty…	1	auto	0	75.25	AGLQFPVGR	iTRAQ8plex@N-term			-0.00492329	1247.72	416.915	1247.73	416.917	3	7	1.1.1.1494.3	59.3451	1307.23	1289.28	59.39	0.34	1015.96	0.31712	0.241424	0.799276	0.203927	0.390437	1.31079	0.0665646
360	2.02	2.03	12.24	7.483	7.483	sp|Q9Y2V2|CHSP1_HUMAN	Calcium-regulated heat-stable protein 1 OS=Homo sapiens OX=9606 GN=CARHSP1 PE=1 SV=2	1	auto	0	24.73	GNVVPSPLPTR	iTRAQ8plex@N-term; Phospho(S)@6	Phospho(S)@41		-0.0100428	1519.8	760.906	1519.81	760.911	2	7	1.1.1.1445.34	56.9688	4214.92	4213.72	56.94	0.98	1318.68	0.995641	3.95307	2.70133	0.781933	2.10799	4.31091	0.0672807
99	6.76	6.79	11.65	11.65	11.65	sp|Q1KMD3|HNRL2_HUMAN	Heterogeneous nuclear ribonucleoprotein U-like protein 2 OS=Homo sapiens OX=9606 GN=HNRNPUL2 PE=1 SV=1	1	auto	0	99	EEDEPEER	iTRAQ8plex@N-term			-0.00304473	1335.61	668.811	1335.61	668.812	2	13	1.1.1.640.30	17.5947	7192.31	6890.27	17.56	0.49	1276.75	2.09851	1.38833	0.687192	0.289826	1.11597	2.1674	0.0678423
42	14.83	14.91	21.75	17.49	14.01	sp|P12814|ACTN1_HUMAN	Alpha-actinin-1 OS=Homo sapiens OX=9606 GN=ACTN1 PE=1 SV=2	0	auto - discordant peptide type	0.772113	99	DLLLDPAWEK	No iTRAQ8plex@N-term; iTRAQ8plex(K)@10			-0.00843868	1502.82	752.417	1502.83	752.422	2	7	1.1.1.2071.8	87.6674	2640.15	1469.82	87.46	0.44	1174.03	-0.702195	-0.450424	-1.35773	-0.22659	-0.684236	0.622335	0.0680102
373	2.01	7.41	13.5	10.65	5.708	sp|O43707|ACTN4_HUMAN	Alpha-actinin-4 OS=Homo sapiens OX=9606 GN=ACTN4 PE=1 SV=2	0	auto - discordant peptide type	0	99	DLLLDPAWEK	No iTRAQ8plex@N-term; iTRAQ8plex(K)@10			-0.00843868	1502.82	752.417	1502.83	752.422	2	7	1.1.1.2071.8	87.6674	2640.15	1469.82	87.46	0.44	1174.03	-0.702195	-0.450424	-1.35773	-0.22659	-0.684236	0.622335	0.0680102
155	4.47	16.42	10.83	7.794	5.364	sp|P35580|MYH10_HUMAN	Myosin-10 OS=Homo sapiens OX=9606 GN=MYH10 PE=1 SV=3	1	auto	0	69.8	QLHLEGASLELSDDDTESK	iTRAQ8plex@N-term; Phospho(S)@12; iTRAQ8plex(K)@19	Phospho(S)@1956		0.0216839	2774.37	694.6	2774.35	694.594	4	6	1.1.1.1847.20	76.6839	2299.65	2205.08	76.86	0.64	1791.47	-1.38603	-1.57535	0.0590243	-1.82847	-1.18271	0.440524	0.0683464
4	54.8	54.61	94.93	90.93	87.73	sp|P63261|ACTG_HUMAN	Actin, cytoplasmic 2 OS=Homo sapiens OX=9606 GN=ACTG1 PE=1 SV=1	0	auto - shared MS/MS	0	87.46	IIAPPER	iTRAQ8plex@N-term			-0.00477497	1098.67	550.34	1098.67	550.342	2	9	1.1.1.1095.19	39.8248	25202.1	24951.8	39.81	0.49	4902.16	0.0646718	0.886177	0.602737	0.384173	0.48444	1.39904	0.068388
255	3	25.83	67.9	57.82	47.48	sp|P68032|ACTC_HUMAN	Actin, alpha cardiac muscle 1 OS=Homo sapiens OX=9606 GN=ACTC1 PE=1 SV=1	0	auto - shared MS/MS	0	87.46	IIAPPER	iTRAQ8plex@N-term			-0.00477497	1098.67	550.34	1098.67	550.342	2	9	1.1.1.1095.19	39.8248	25202.1	24951.8	39.81	0.49	4902.16	0.0646718	0.886177	0.602737	0.384173	0.48444	1.39904	0.068388
597	1.68	54.59	94.93	90.93	87.73	sp|P60709|ACTB_HUMAN	Actin, cytoplasmic 1 OS=Homo sapiens OX=9606 GN=ACTB PE=1 SV=1	0	auto - shared MS/MS	0	87.46	IIAPPER	iTRAQ8plex@N-term			-0.00477497	1098.67	550.34	1098.67	550.342	2	9	1.1.1.1095.19	39.8248	25202.1	24951.8	39.81	0.49	4902.16	0.0646718	0.886177	0.602737	0.384173	0.48444	1.39904	0.068388
612	1.43	1.78	5.897	3.59	3.59	sp|P08559|ODPA_HUMAN	Pyruvate dehydrogenase E1 component subunit alpha, somatic form, mitochondrial OS=Homo sapiens OX=9606 GN=PDHA1 PE=1 SV=3	1	auto	0.0172766	23.88	YGMGTSVER	iTRAQ8plex@N-term; Phospho(S)@6	Phospho(S)@232		0.00117908	1382.62	692.318	1382.62	692.318	2	5	1.1.1.1217.41	45.8094	8495.53	6369.45	45.92	0.54	1693.63	-2.32953	-0.383805	-1.76626	-0.651422	-1.28276	0.41101	0.0684052
612	1.43	1.78	5.897	3.59	3.59	sp|P08559|ODPA_HUMAN	Pyruvate dehydrogenase E1 component subunit alpha, somatic form, mitochondrial OS=Homo sapiens OX=9606 GN=PDHA1 PE=1 SV=3	1	auto	0	23.85	YGMGTSVER	iTRAQ8plex@N-term; Phospho(T)@5	Phospho(T)@231		0.00117908	1382.62	692.318	1382.62	692.318	2	5	1.1.1.1217.41	45.8094	8495.53	6369.45	45.92	0.54	1693.63	-2.32953	-0.383805	-1.76626	-0.651422	-1.28276	0.41101	0.0684052
496	2	2	3.428	3.428	1.937	sp|O60504|VINEX_HUMAN	Vinexin OS=Homo sapiens OX=9606 GN=SORBS3 PE=1 SV=2	1	auto	0	99	LCDDGPQLPTSPR	iTRAQ8plex@N-term; Methylthio(C)@2; Phospho(T)@10	Phospho(T)@529		0.00158119	1827.82	610.281	1827.82	610.281	3	9	1.1.1.2017.2	85.0109	10392.5	7710.24	84.86	0.39	2008.16	-1.35487	-0.0769456	-2.28708	-1.33224	-1.26278	0.416739	0.0687552
496	2	2	3.428	3.428	1.937	sp|O60504|VINEX_HUMAN	Vinexin OS=Homo sapiens OX=9606 GN=SORBS3 PE=1 SV=2	1	auto	0	99	LCDDGPQLPTSPR	iTRAQ8plex@N-term; Methylthio(C)@2; Phospho(S)@11	Phospho(S)@530		0.00158119	1827.82	610.281	1827.82	610.281	3	9	1.1.1.2017.2	85.0109	10392.5	7710.24	84.86	0.39	2008.16	-1.35487	-0.0769456	-2.28708	-1.33224	-1.26278	0.416739	0.0687552
333	2.07	2.09	6.407	4.119	4.119	sp|O43493|TGON2_HUMAN	Trans-Golgi network integral membrane protein 2 OS=Homo sapiens OX=9606 GN=TGOLN2 PE=1 SV=4	1	auto	0	15.47	TESGEETDLISPPQEEVK	iTRAQ8plex@N-term; Phospho(S)@3; iTRAQ8plex(K)@18	Phospho(S)@298		-0.00206977	2675.3	892.775	2675.3	892.775	3	7	1.1.1.1794.26	74.0897	2853.9	2553.79	74.02	0.24	1532.46	1.87027	0.0114713	1.0758	1.64421	1.15044	2.21981	0.0693701
210	4	4	9.333	8.267	8.267	sp|Q99733|NP1L4_HUMAN	Nucleosome assembly protein 1-like 4 OS=Homo sapiens OX=9606 GN=NAP1L4 PE=1 SV=1	1	auto	0	99	EFITGDVEPTDAESEWHSENEEEEK	iTRAQ8plex@N-term; Phospho(T)@10; iTRAQ8plex(K)@25	Phospho(T)@117		0.00765421	3623.6	906.907	3623.59	906.905	4	15	1.1.1.1906.35	79.5915	42781.6	35777.3	79.66	0.34	9843.94	-1.72793	-2.38354	-0.185275	-3.6303	-1.98176	0.25318	0.0699442
210	4	4	9.333	8.267	8.267	sp|Q99733|NP1L4_HUMAN	Nucleosome assembly protein 1-like 4 OS=Homo sapiens OX=9606 GN=NAP1L4 PE=1 SV=1	1	auto	0	99	EFITGDVEPTDAESEWHSENEEEEK	iTRAQ8plex@N-term; Phospho(S)@14; iTRAQ8plex(K)@25	Phospho(S)@121		0.00765421	3623.6	906.907	3623.59	906.905	4	15	1.1.1.1906.35	79.5915	42781.6	35777.3	79.66	0.34	9843.94	-1.72793	-2.38354	-0.185275	-3.6303	-1.98176	0.25318	0.0699442
210	4	4	9.333	8.267	8.267	sp|Q99733|NP1L4_HUMAN	Nucleosome assembly protein 1-like 4 OS=Homo sapiens OX=9606 GN=NAP1L4 PE=1 SV=1	1	auto	0	71.33	EFITGDVEPTDAESEWHSENEEEEK	iTRAQ8plex@N-term; Phospho(S)@18; iTRAQ8plex(K)@25	Phospho(S)@125		0.00765421	3623.6	906.907	3623.59	906.905	4	15	1.1.1.1906.35	79.5915	42781.6	35777.3	79.66	0.34	9843.94	-1.72793	-2.38354	-0.185275	-3.6303	-1.98176	0.25318	0.0699442
251	3.07	3.3	15.06	7.056	7.056	sp|O00469|PLOD2_HUMAN	Procollagen-lysine,2-oxoglutarate 5-dioxygenase 2 OS=Homo sapiens OX=9606 GN=PLOD2 PE=1 SV=2	0	auto - discordant peptide type	0.330683	99	LLSTAN	iTRAQ8plex@N-term		cleaved N-Y@C-term	-0.00537473	921.538	461.776	921.544	461.779	2	7	1.1.1.1328.4	51.2121	4236.61	3076.63	51.36	0.59	1026.02	-0.858109	-0.345403	-0.898511	-0.0854506	-0.546868	0.684504	0.070651
1	83.73	83.73	32.98	31.85	28.93	sp|P46821|MAP1B_HUMAN	Microtubule-associated protein 1B OS=Homo sapiens OX=9606 GN=MAP1B PE=1 SV=2	1	auto	0	22.56	DVMSDETNNEETESPSQEFVNITK	iTRAQ8plex@N-term; Phospho(T)@12; iTRAQ8plex(K)@24	Phospho(T)@1152		0.00595305	3430.56	858.648	3430.56	858.647	4	7	1.1.1.2057.25	86.9951	6498.6	2108.66	87.27	0.34	1431.72	-1.95021	-4.53427	-0.976114	-6.64386	-3.52611	0.086803	0.0707156
1	83.73	83.73	32.98	31.85	28.93	sp|P46821|MAP1B_HUMAN	Microtubule-associated protein 1B OS=Homo sapiens OX=9606 GN=MAP1B PE=1 SV=2	1	auto	0	22.56	DVMSDETNNEETESPSQEFVNITK	iTRAQ8plex@N-term; Phospho(S)@16; iTRAQ8plex(K)@24	Phospho(S)@1156		0.00595305	3430.56	858.648	3430.56	858.647	4	7	1.1.1.2057.25	86.9951	6498.6	2108.66	87.27	0.34	1431.72	-1.95021	-4.53427	-0.976114	-6.64386	-3.52611	0.086803	0.0707156
1	83.73	83.73	32.98	31.85	28.93	sp|P46821|MAP1B_HUMAN	Microtubule-associated protein 1B OS=Homo sapiens OX=9606 GN=MAP1B PE=1 SV=2	1	auto	0	22.56	DVMSDETNNEETESPSQEFVNITK	iTRAQ8plex@N-term; Phospho(S)@14; iTRAQ8plex(K)@24	Phospho(S)@1154		0.00595305	3430.56	858.648	3430.56	858.647	4	7	1.1.1.2057.25	86.9951	6498.6	2108.66	87.27	0.34	1431.72	-1.95021	-4.53427	-0.976114	-6.64386	-3.52611	0.086803	0.0707156
106	6.31	6.33	12.63	10	8.421	sp|Q14195|DPYL3_HUMAN	Dihydropyrimidinase-related protein 3 OS=Homo sapiens OX=9606 GN=DPYSL3 PE=1 SV=1	1	auto	0.0655015	26.99	GSPTRPNPPVR	iTRAQ8plex@N-term; Phospho(T)@4	Phospho(T)@524		0.000875999	1560.81	521.277	1560.81	521.277	3	8	1.1.1.717.26	21.3396	77868.1	18262	22.39	0.83	4148.81	5.29037	2.92697	2.85262	0.24708	2.82926	7.10709	0.0709547
146	4.98	5.05	36.19	32.38	32.38	sp|P31949|S10AB_HUMAN	Protein S100-A11 OS=Homo sapiens OX=9606 GN=S100A11 PE=1 SV=2	0	auto - shared MS/MS	2	99	ISSPTETER	iTRAQ8plex@N-term			-0.000398116	1322.7	441.907	1322.7	441.907	3	8	1.1.1.810.8	25.8706	3413.83	2192.13	25.62	0.39	1394.12	0.353875	1.30928	0.585286	2.11527	1.09093	2.13011	0.0710625
348	2.03	4.06	4.693	3.799	3.799	sp|Q13435|SF3B2_HUMAN	Splicing factor 3B subunit 2 OS=Homo sapiens OX=9606 GN=SF3B2 PE=1 SV=2	0	auto - shared MS/MS	2	99	TEEEEIDR	iTRAQ8plex@N-term			0.00393313	1323.65	442.224	1323.65	442.223	3	8	1.1.1.810.8	25.8706	9493.54	4134.02	25.67	0.34	1394.12	0.353875	1.30928	0.585286	2.11527	1.09093	2.13011	0.0710625
180	4.05	4.1	19.29	19.29	16.14	sp|P18669|PGAM1_HUMAN	Phosphoglycerate mutase 1 OS=Homo sapiens OX=9606 GN=PGAM1 PE=1 SV=2	1	auto	1.92082	99	SYDVPPPPMEPDHPFYSNISK	iTRAQ8plex@N-term; Phospho(S)@1; iTRAQ8plex(K)@21	Phospho(S)@118		0.00407059	3104.49	777.129	3104.48	777.128	4	12	1.1.1.1957.25	82.0824	13434.6	13068.7	82.11	0.44	3990.85	-0.747528	-0.0565053	-0.327643	-0.437522	-0.392299	0.761914	0.0710652
223	4	4	3.201	3.201	3.201	sp|P35606|COPB2_HUMAN	Coatomer subunit beta' OS=Homo sapiens OX=9606 GN=COPB2 PE=1 SV=2	1	auto	0	93.35	STAQQELDGKPASPTPVIVASHTANK	iTRAQ8plex@N-term; iTRAQ8plex(K)@10; Phospho(T)@15; iTRAQ8plex(K)@26	Phospho(T)@861		0.0143464	3638.96	728.799	3638.94	728.796	5	11	1.1.1.1436.30	56.5237	5011.3	2164.76	56.35	0.44	2156.22	-0.139549	-0.623352	-0.168701	-0.718926	-0.412632	0.751252	0.0713828
223	4	4	3.201	3.201	3.201	sp|P35606|COPB2_HUMAN	Coatomer subunit beta' OS=Homo sapiens OX=9606 GN=COPB2 PE=1 SV=2	1	auto	0	93.35	STAQQELDGKPASPTPVIVASHTANK	iTRAQ8plex@N-term; iTRAQ8plex(K)@10; Phospho(S)@13; iTRAQ8plex(K)@26	Phospho(S)@859		0.0143464	3638.96	728.799	3638.94	728.796	5	11	1.1.1.1436.30	56.5237	5011.3	2164.76	56.35	0.44	2156.22	-0.139549	-0.623352	-0.168701	-0.718926	-0.412632	0.751252	0.0713828
604	1.55	2.19	2.596	1.484	1.298	sp|Q13459|MYO9B_HUMAN	Unconventional myosin-IXb OS=Homo sapiens OX=9606 GN=MYO9B PE=1 SV=3	1	auto	0	67.8	VQEKPDSPGGSTQIQR	iTRAQ8plex@N-term; iTRAQ8plex(K)@4; Phospho(S)@7	Phospho(S)@1290		-0.000746861	2414.24	604.567	2414.24	604.568	4	7	1.1.1.1046.28	37.4314	4328.83	737.51	37.06	0.49	1028.56	3.55721	0.556905	1.2467	4.13021	2.37276	5.1793	0.0718677
84	8.01	8.01	19.93	19.93	19.93	sp|P07910|HNRPC_HUMAN	Heterogeneous nuclear ribonucleoproteins C1/C2 OS=Homo sapiens OX=9606 GN=HNRNPC PE=1 SV=4	0	auto - discordant peptide type	0.00612308	45.86	GDDQLELIK	No iTRAQ8plex@N-term; iTRAQ8plex(K)@9			-0.000686815	1333.74	445.587	1333.74	445.587	3	8	1.1.1.1502.3	59.7361	10563.1	9534.88	59.64	0.34	1670.34	-0.662958	-1.2002	-0.00293613	-1.00119	-0.716821	0.608436	0.0719135
104	6.45	6.5	4.62	2.358	2.358	sp|E9PAV3|NACAM_HUMAN	Nascent polypeptide-associated complex subunit alpha, muscle-specific form OS=Homo sapiens OX=9606 GN=NACA PE=1 SV=1	0	auto - discordant peptide type	0	55.58	AAAAEIDEEPVSK	No iTRAQ8plex@N-term; iTRAQ8plex(K)@13		cleaved L-A@N-term	6.56842e-05	1632.85	545.291	1632.85	545.291	3	8	1.1.1.1101.13	40.1133	4396.05	3732.38	40	0.39	1436.47	-0.797897	-0.567513	-0.821685	0.0280514	-0.539761	0.687885	0.0719766
26	19.69	19.69	49.25	49.25	45.27	sp|Q01995|TAGL_HUMAN	Transgelin OS=Homo sapiens OX=9606 GN=TAGLN PE=1 SV=4	1	auto	0.809668	91.1	KYDEELEER	iTRAQ8plex@N-term; iTRAQ8plex(K)@1		missed K-Y@1	-0.0132212	1817.95	606.99	1817.96	606.995	3	7	1.1.1.1036.30	36.9439	2949.67	1615.74	36.68	0.83	1163.41	-2.8186	-1.62733	-0.0843722	-1.57941	-1.52743	0.346895	0.0720676
12	32.59	32.62	57.52	54.28	54.28	sp|P07355|ANXA2_HUMAN	Annexin A2 OS=Homo sapiens OX=9606 GN=ANXA2 PE=1 SV=2	0	auto - discordant peptide type	0.0798767	99	GVDEVTIVN	iTRAQ8plex@N-term		cleaved N-I@C-term	-0.00583203	1248.68	625.348	1248.69	625.351	2	10	1.1.1.1544.17	61.8097	3761.2	3571.89	61.84	0.49	1228.7	-1.77194	-0.278232	-0.612381	-0.811769	-0.868581	0.547685	0.0732136
3	61.96	62.08	78.76	74.25	66.95	sp|P08670|VIME_HUMAN	Vimentin OS=Homo sapiens OX=9606 GN=VIM PE=1 SV=4	1	auto	0	99	EEAENTLQSFR	iTRAQ8plex@N-term			-0.00578247	1626.81	543.277	1626.82	543.279	3	13	1.1.1.1552.11	62.1973	8589.11	6183.88	61.94	0.59	1444.22	3.29295	1.79391	6.64386	1.29631	3.25676	9.55832	0.0737755
18	25.75	25.75	47.4	40.48	40.48	sp|P68104|EF1A1_HUMAN	Elongation factor 1-alpha 1 OS=Homo sapiens OX=9606 GN=EEF1A1 PE=1 SV=1	0	auto - discordant peptide type	0	99	SVEMHHEALSEALPGDNVGFNVK	iTRAQ8plex@N-term; GlycerylPE(E)@11; iTRAQ8plex(K)@23	GlycerylPE(E)@301		0.0085946	3284.64	657.936	3284.64	657.935	5	16	1.1.1.1797.5	74.2163	73541.7	69645.5	74.16	0.29	16959.1	-0.673655	-0.651458	-0.365681	-0.00190547	-0.423175	0.745782	0.0740292
6	48.15	48.15	85.67	81.79	80	sp|P04406|G3P_HUMAN	Glyceraldehyde-3-phosphate dehydrogenase OS=Homo sapiens OX=9606 GN=GAPDH PE=1 SV=3	0	auto - discordant peptide type	0	99	VPTANVSVVDLTCR	No iTRAQ8plex@N-term; Methylthio(C)@13			0.000212002	1518.75	760.384	1518.75	760.384	2	10	1.1.1.1903.13	79.4263	3031.98	2748.66	79.46	0.44	1418.13	0.115941	1.17715	0.422298	1.16065	0.71901	1.64605	0.074349
12	32.59	32.62	57.52	54.28	54.28	sp|P07355|ANXA2_HUMAN	Annexin A2 OS=Homo sapiens OX=9606 GN=ANXA2 PE=1 SV=2	1	auto	0	73.58	LSLEGDHSTPPSAYGSVK	iTRAQ8plex@N-term; Phospho(S)@16; iTRAQ8plex(K)@18	Phospho(S)@26		-0.00204612	2532.27	634.075	2532.27	634.075	4	9	1.1.1.1466.15	57.9834	6136.35	2464.8	58.36	0.69	1573.18	-1.42165	-6.12335	-3.85945	-1.12062	-3.13127	0.114129	0.075398
12	32.59	32.62	57.52	54.28	54.28	sp|P07355|ANXA2_HUMAN	Annexin A2 OS=Homo sapiens OX=9606 GN=ANXA2 PE=1 SV=2	1	auto	0	73.58	LSLEGDHSTPPSAYGSVK	iTRAQ8plex@N-term; Phospho(S)@12; iTRAQ8plex(K)@18	Phospho(S)@22		-0.00204612	2532.27	634.075	2532.27	634.075	4	9	1.1.1.1466.15	57.9834	6136.35	2464.8	58.36	0.69	1573.18	-1.42165	-6.12335	-3.85945	-1.12062	-3.13127	0.114129	0.075398
1	83.73	83.73	32.98	31.85	28.93	sp|P46821|MAP1B_HUMAN	Microtubule-associated protein 1B OS=Homo sapiens OX=9606 GN=MAP1B PE=1 SV=2	0	auto - discordant peptide type	0	74.84	AYQKPEETTR	No iTRAQ8plex@N-term; iTRAQ8plex(K)@4		cleaved Y-A@N-term	0.000871829	1525.81	509.609	1525.8	509.609	3	11	1.1.1.657.23	18.4065	47568.5	44642.3	18.48	0.44	9733.48	-0.262289	-0.401844	-0.0433869	-0.650187	-0.339427	0.790355	0.0757458
156	4.42	4.45	7.94	7.94	7.94	sp|P06576|ATPB_HUMAN	ATP synthase subunit beta, mitochondrial OS=Homo sapiens OX=9606 GN=ATP5F1B PE=1 SV=3	1	auto	2	99	QFAPIHAEAPEFMEM	iTRAQ8plex@N-term		cleaved M-S@C-term	0.00284279	2050.98	684.668	2050.98	684.667	3	11	1.1.1.2128.8	90.4652	18021.5	15306.6	90.36	0.34	2936.33	-1.0856	-0.508945	-1.54813	-0.151745	-0.823606	0.565028	0.075854
113	6.09	6.1	2.675	1.623	1.44	sp|Q7Z6Z7|HUWE1_HUMAN	E3 ubiquitin-protein ligase HUWE1 OS=Homo sapiens OX=9606 GN=HUWE1 PE=1 SV=3	0	auto - discordant peptide type	0.00833099	99	VVTVF	iTRAQ8plex@N-term		cleaved E-V@N-term; cleaved F-V@C-term	-0.000293384	867.537	434.776	867.537	434.776	2	6	1.1.1.1907.2	79.6132	3566.42	2987.79	79.66	0.29	664.103	0.19515	0.427289	1.3603	0.683086	0.666456	1.58717	0.0772285
137	5.35	5.77	19.47	13.86	13.37	sp|O75083|WDR1_HUMAN	WD repeat-containing protein 1 OS=Homo sapiens OX=9606 GN=WDR1 PE=1 SV=4	0	auto - discordant peptide type	0	99	VVTVF	iTRAQ8plex@N-term		cleaved F-S@C-term	-0.000293384	867.537	434.776	867.537	434.776	2	6	1.1.1.1907.2	79.6132	3566.42	2987.79	79.66	0.29	664.103	0.19515	0.427289	1.3603	0.683086	0.666456	1.58717	0.0772285
54	10.95	12.99	17.08	17.08	13.66	sp|P04264|K2C1_HUMAN; contam_sp|K2C1_HUMAN|	Keratin, type II cytoskeletal 1 OS=Homo sapiens OX=9606 GN=KRT1 PE=1 SV=6; contam_sp|K2C1_HUMAN|	1	auto	0	24.79	NSKIEISELNR	iTRAQ8plex@N-term; iTRAQ8plex(K)@3		missed K-I@3	0.00263832	1910.11	637.71	1910.1	637.709	3	6	1.1.1.1225.21	46.1853	6199.14	4546.73	46.07	0.29	1240.33	6.64386	0.369458	6.64386	2.72153	4.09468	17.0852	0.0773263
290	2.38	2.42	31.4	16.28	10.47	sp|P24844|MYL9_HUMAN; sp|P19105|ML12A_HUMAN; sp|O14950|ML12B_HUMAN	Myosin regulatory light polypeptide 9 OS=Homo sapiens OX=9606 GN=MYL9 PE=1 SV=4; Myosin regulatory light chain 12A OS=Homo sapiens OX=9606 GN=MYL12A PE=1 SV=2; Myosin regulatory light chain 12B OS=Homo sapiens OX=9606 GN=MYL12B PE=1 SV=2	1	auto	0	99	ATSNVFAMFDQSQIQEFK	iTRAQ8plex@N-term; Phospho(S)@3; iTRAQ8plex(K)@18	Phospho(S)@20		0.00376197	2778.36	927.127	2778.35	927.126	3	20	1.1.1.2541.10	110.772	169717	167409	110.8	0.39	50550.1	-6.64386	-6.64386	-0.346803	-2.73611	-4.09266	0.0586121	0.0778071
290	2.38	2.42	31.4	16.28	10.47	sp|P24844|MYL9_HUMAN; sp|P19105|ML12A_HUMAN; sp|O14950|ML12B_HUMAN	Myosin regulatory light polypeptide 9 OS=Homo sapiens OX=9606 GN=MYL9 PE=1 SV=4; Myosin regulatory light chain 12A OS=Homo sapiens OX=9606 GN=MYL12A PE=1 SV=2; Myosin regulatory light chain 12B OS=Homo sapiens OX=9606 GN=MYL12B PE=1 SV=2	1	auto	0	99	ATSNVFAMFDQSQIQEFK	iTRAQ8plex@N-term; Phospho(T)@2; iTRAQ8plex(K)@18	Phospho(T)@19		0.00376197	2778.36	927.127	2778.35	927.126	3	19	1.1.1.2541.10	110.772	169717	167409	110.8	0.39	50550.1	-6.64386	-6.64386	-0.346803	-2.73611	-4.09266	0.0586121	0.0778071
364	2.02	2.03	27.33	27.33	27.33	sp|P13693|TCTP_HUMAN	Translationally-controlled tumor protein OS=Homo sapiens OX=9606 GN=TPT1 PE=1 SV=1	1	auto	0	99	TEGNIDDSLIGGNASAEGPEGEGTESTVITGVDIVMNHHLQETSFTK	iTRAQ8plex@N-term; iTRAQ8plex(K)@47			0.0128621	5464.68	911.787	5464.67	911.785	6	8	1.1.1.2297.23	98.7876	2255.4	1661.01	98.91	0.49	2018.57	-0.652099	-0.193724	-0.765277	-0.109017	-0.430029	0.742247	0.0782622
114	6.09	6.1	28.76	24.68	24.68	sp|Q13283|G3BP1_HUMAN	Ras GTPase-activating protein-binding protein 1 OS=Homo sapiens OX=9606 GN=G3BP1 PE=1 SV=1	0	auto - discordant peptide type	0	99	SSSPAPADIAQTVQEDLR	iTRAQ8plex@N-term; Phospho(S)@2; iTRAQ8plex(S)@3	Phospho(S)@231		-0.000214419	2572.3	858.44	2572.3	858.44	3	11	1.1.1.1933.30	80.9081	3735.86	1091.05	80.59	0.39	1305.27	-0.477679	-0.802322	0.00719837	-0.472893	-0.436424	0.738964	0.0792024
114	6.09	6.1	28.76	24.68	24.68	sp|Q13283|G3BP1_HUMAN	Ras GTPase-activating protein-binding protein 1 OS=Homo sapiens OX=9606 GN=G3BP1 PE=1 SV=1	0	auto - discordant peptide type	0	99	SSSPAPADIAQTVQEDLR	iTRAQ8plex@N-term; iTRAQ8plex(S)@2; Phospho(S)@3	Phospho(S)@232		-0.000214419	2572.3	858.44	2572.3	858.44	3	11	1.1.1.1933.30	80.9081	3735.86	1091.05	80.59	0.39	1305.27	-0.477679	-0.802322	0.00719837	-0.472893	-0.436424	0.738964	0.0792024
114	6.09	6.1	28.76	24.68	24.68	sp|Q13283|G3BP1_HUMAN	Ras GTPase-activating protein-binding protein 1 OS=Homo sapiens OX=9606 GN=G3BP1 PE=1 SV=1	0	auto - discordant peptide type	0	63.35	SSSPAPADIAQTVQEDLR	iTRAQ8plex@N-term; iTRAQ8plex(S)@1; Phospho(S)@2	Phospho(S)@231		-0.000214419	2572.3	858.44	2572.3	858.44	3	10	1.1.1.1933.30	80.9081	3735.86	1091.05	80.59	0.39	1305.27	-0.477679	-0.802322	0.00719837	-0.472893	-0.436424	0.738964	0.0792024
114	6.09	6.1	28.76	24.68	24.68	sp|Q13283|G3BP1_HUMAN	Ras GTPase-activating protein-binding protein 1 OS=Homo sapiens OX=9606 GN=G3BP1 PE=1 SV=1	0	auto - discordant peptide type	0	63.35	SSSPAPADIAQTVQEDLR	iTRAQ8plex@N-term; iTRAQ8plex(S)@1; Phospho(S)@3	Phospho(S)@232		-0.000214419	2572.3	858.44	2572.3	858.44	3	10	1.1.1.1933.30	80.9081	3735.86	1091.05	80.59	0.39	1305.27	-0.477679	-0.802322	0.00719837	-0.472893	-0.436424	0.738964	0.0792024
114	6.09	6.1	28.76	24.68	24.68	sp|Q13283|G3BP1_HUMAN	Ras GTPase-activating protein-binding protein 1 OS=Homo sapiens OX=9606 GN=G3BP1 PE=1 SV=1	0	auto - discordant peptide type	0	63.35	SSSPAPADIAQTVQEDLR	iTRAQ8plex@N-term; Phospho(S)@1; iTRAQ8plex(S)@2	Phospho(S)@230		-0.000214419	2572.3	858.44	2572.3	858.44	3	10	1.1.1.1933.30	80.9081	3735.86	1091.05	80.59	0.39	1305.27	-0.477679	-0.802322	0.00719837	-0.472893	-0.436424	0.738964	0.0792024
114	6.09	6.1	28.76	24.68	24.68	sp|Q13283|G3BP1_HUMAN	Ras GTPase-activating protein-binding protein 1 OS=Homo sapiens OX=9606 GN=G3BP1 PE=1 SV=1	0	auto - discordant peptide type	0	63.35	SSSPAPADIAQTVQEDLR	iTRAQ8plex@N-term; Phospho(S)@1; iTRAQ8plex(S)@3	Phospho(S)@230		-0.000214419	2572.3	858.44	2572.3	858.44	3	10	1.1.1.1933.30	80.9081	3735.86	1091.05	80.59	0.39	1305.27	-0.477679	-0.802322	0.00719837	-0.472893	-0.436424	0.738964	0.0792024
76	8.7	9.1	9.68	9.352	6.973	sp|Q5T1M5|FKB15_HUMAN	FK506-binding protein 15 OS=Homo sapiens OX=9606 GN=FKBP15 PE=1 SV=2	1	auto	0	99	EVAPDGPLQESSTR	iTRAQ8plex@N-term			0.00201987	1788.92	597.313	1788.92	597.313	3	15	1.1.1.1163.24	43.1566	12942.4	4519.12	42.84	0.49	1653.57	1.76992	1.73451	1.12356	-0.0887051	1.13482	2.19591	0.0793502
508	2	2	1.35	1.35	1.35	sp|Q9P0V3|SH3B4_HUMAN	SH3 domain-binding protein 4 OS=Homo sapiens OX=9606 GN=SH3BP4 PE=1 SV=1	1	auto	2	99	SYSLSELSVLQAK	iTRAQ8plex@N-term; Phospho(S)@3; iTRAQ8plex(K)@13	Phospho(S)@246		-0.000534028	2112.13	705.051	2112.13	705.052	3	9	1.1.1.2172.7	92.6284	8018.07	6038.84	92.72	0.34	1876.11	-0.988587	-0.199385	-0.542962	-0.20969	-0.485156	0.71442	0.0796198
508	2	2	1.35	1.35	1.35	sp|Q9P0V3|SH3B4_HUMAN	SH3 domain-binding protein 4 OS=Homo sapiens OX=9606 GN=SH3BP4 PE=1 SV=1	1	auto	0	99	SYSLSELSVLQAK	iTRAQ8plex@N-term; Phospho(S)@5; iTRAQ8plex(K)@13	Phospho(S)@248		-0.000534028	2112.13	705.051	2112.13	705.052	3	9	1.1.1.2172.7	92.6284	8018.07	6038.84	92.72	0.34	1876.11	-0.988587	-0.199385	-0.542962	-0.20969	-0.485156	0.71442	0.0796198
223	4	4	3.201	3.201	3.201	sp|P35606|COPB2_HUMAN	Coatomer subunit beta' OS=Homo sapiens OX=9606 GN=COPB2 PE=1 SV=2	1	auto	0	28.49	STAQQELDGKPASPTPVIVASHTANK	iTRAQ8plex@N-term; iTRAQ8plex(K)@10; Phospho(T)@15; iTRAQ8plex(K)@26	Phospho(T)@861		-0.00163155	3638.94	910.743	3638.94	910.743	4	9	1.1.1.1431.47	56.2925	814.59	750.19	56.35	0.64	1256.66	-0.000513402	-1.72298	-1.22248	-0.845154	-0.947783	0.518428	0.0797893
223	4	4	3.201	3.201	3.201	sp|P35606|COPB2_HUMAN	Coatomer subunit beta' OS=Homo sapiens OX=9606 GN=COPB2 PE=1 SV=2	1	auto	0	28.49	STAQQELDGKPASPTPVIVASHTANK	iTRAQ8plex@N-term; iTRAQ8plex(K)@10; Phospho(S)@13; iTRAQ8plex(K)@26	Phospho(S)@859		-0.00163155	3638.94	910.743	3638.94	910.743	4	9	1.1.1.1431.47	56.2925	814.59	750.19	56.35	0.64	1256.66	-0.000513402	-1.72298	-1.22248	-0.845154	-0.947783	0.518428	0.0797893
16	28.32	28.33	36.36	29.27	23.54	sp|P14625|ENPL_HUMAN	Endoplasmin OS=Homo sapiens OX=9606 GN=HSP90B1 PE=1 SV=1	1	auto	0	99	LSLNIDPDAKVEEEPEEEPEETAEDTTEDTEQDEDEEMDVGTDEEEETAK	iTRAQ8plex@N-term; iTRAQ8plex(K)@10; iTRAQ8plex(K)@50		missed K-V@10	-0.000403752	6594.94	1319.99	6594.94	1320	5	12	1.1.1.2083.39	88.29	2765.06	2706.27	88.3	0.24	1496.19	-1.43132	-2.09265	0.0671086	-2.63367	-1.52263	0.34805	0.0799242
506	2	2	4	4	4	sp|Q9P2K5|MYEF2_HUMAN	Myelin expression factor 2 OS=Homo sapiens OX=9606 GN=MYEF2 PE=1 SV=3	1	auto	0	98.3	AEVPGATGGDSPHLQPAEPPGEPR	iTRAQ8plex@N-term; Phospho(S)@11	Phospho(S)@17		-0.00153258	2749.3	917.441	2749.3	917.441	3	11	1.1.1.1453.49	57.374	2447.14	1306.85	57.53	0.39	1593	-0.591988	-0.560178	-0.392968	0.0369759	-0.37704	0.770016	0.0800366
506	2	2	4	4	4	sp|Q9P2K5|MYEF2_HUMAN	Myelin expression factor 2 OS=Homo sapiens OX=9606 GN=MYEF2 PE=1 SV=3	1	auto	0	98.08	AEVPGATGGDSPHLQPAEPPGEPR	iTRAQ8plex@N-term; Phospho(T)@7	Phospho(T)@13		-0.00153258	2749.3	917.441	2749.3	917.441	3	11	1.1.1.1453.49	57.374	2447.14	1306.85	57.53	0.39	1593	-0.591988	-0.560178	-0.392968	0.0369759	-0.37704	0.770016	0.0800366
299	2.26	2.29	7.727	5.909	5.909	sp|Q13501|SQSTM_HUMAN	Sequestosome-1 OS=Homo sapiens OX=9606 GN=SQSTM1 PE=1 SV=1	0	auto - discordant peptide type	0.00174067	15.49	IALESEGR	iTRAQ8plex@N-term		cleaved R-P@C-term	-0.0756548	1177.59	589.8	1177.66	589.838	2	7	1.1.1.1074.25	38.8015	1868.9	1193.64	38.39	0.98	1263.65	0.350032	0.05253	0.655167	0.946345	0.501018	1.41521	0.0804608
191	4.01	4.01	8.094	6.914	6.914	sp|O00499|BIN1_HUMAN	Myc box-dependent-interacting protein 1 OS=Homo sapiens OX=9606 GN=BIN1 PE=1 SV=1	1	auto	0	99	VNHEPEPAGGATPGATLPKSPSQLR	iTRAQ8plex@N-term; Phospho(T)@12; iTRAQ8plex(K)@19	Phospho(T)@323	missed K-S@19	0.00336104	3198.67	800.674	3198.66	800.673	4	10	1.1.1.1376.43	53.5983	7346.78	2884.8	53.31	0.59	1409.28	-0.565651	-3.3484	-0.947956	-1.53786	-1.59997	0.329885	0.0806068
65	9.92	9.96	60.71	57.14	47.14	sp|P07737|PROF1_HUMAN	Profilin-1 OS=Homo sapiens OX=9606 GN=PFN1 PE=1 SV=2	0	auto - discordant peptide type	2	99	SSFYVNGLTLGGQK	iTRAQ8plex@N-term; Deamidated(N)@6; iTRAQ8plex(K)@14			-0.0040387	2079.14	694.055	2079.15	694.056	3	12	1.1.1.1884.9	78.4916	1709.02	1692.72	78.43	0.44	1503.1	0.29216	0.62205	0.597296	1.70992	0.805357	1.74758	0.0809356
37	16.45	16.48	13.67	11.74	11.07	sp|Q9NQC3|RTN4_HUMAN	Reticulon-4 OS=Homo sapiens OX=9606 GN=RTN4 PE=1 SV=2	1	auto	0	98.31	AYLESEVAISEELVQK	iTRAQ8plex@N-term; iTRAQ8plex(K)@16			-0.0252811	2415.31	806.111	2415.34	806.119	3	8	1.1.1.2251.21	96.5255	3372.39	1413.86	96.21	0.44	1421.92	0.23292	3.20527	2.37733	1.06185	1.71934	3.29286	0.0809797
116	6.05	6.06	6.719	5.665	5.665	sp|Q9UHB6|LIMA1_HUMAN	LIM domain and actin-binding protein 1 OS=Homo sapiens OX=9606 GN=LIMA1 PE=1 SV=1	1	auto	0	25.75	ETPHSPGVEDAPIAK	iTRAQ8plex@N-term; Phospho(S)@5; iTRAQ8plex(K)@15	Phospho(S)@490		0.00323547	2235.14	559.793	2235.14	559.792	4	5	1.1.1.1210.14	45.4455	32646.9	3815.02	45.82	0.44	1162.62	-0.647489	-0.664664	-3.30826	-3.30094	-1.98034	0.25343	0.0810654
6	48.15	48.15	85.67	81.79	80	sp|P04406|G3P_HUMAN	Glyceraldehyde-3-phosphate dehydrogenase OS=Homo sapiens OX=9606 GN=GAPDH PE=1 SV=3	0	auto - discordant peptide type	0	98.98	GILGYTEH	iTRAQ8plex@N-term		cleaved H-Q@C-term	-0.00279943	1192.64	597.326	1192.64	597.327	2	14	1.1.1.1405.16	54.9927	79866.6	47912	54.78	0.44	7384.37	-0.32836	-1.2148	-1.29121	-0.177491	-0.752965	0.593383	0.0810957
32	17.92	17.98	36.36	30.86	27.03	sp|P50454|SERPH_HUMAN	Serpin H1 OS=Homo sapiens OX=9606 GN=SERPINH1 PE=1 SV=2	1	auto	1.60206	98.71	GVVEVTHDLQK	iTRAQ8plex@N-term; iTRAQ8plex(K)@11			-0.00988019	1832.05	611.691	1832.06	611.695	3	9	1.1.1.1317.19	50.6858	1375.69	1232.32	50.62	0.59	2240.61	0.0423095	-0.441527	-0.684894	-0.57945	-0.41589	0.749557	0.0811638
424	2	2.03	5.005	3.003	3.003	sp|Q9Y4L1|HYOU1_HUMAN	Hypoxia up-regulated protein 1 OS=Homo sapiens OX=9606 GN=HYOU1 PE=1 SV=1	0	auto - discordant peptide type	0	97.17	AEPPLNASASDQGEK	iTRAQ8plex@N-term; Hex(3)HexNAc(4)(N)@6; Phospho(S)@8; iTRAQ8plex(K)@15	Hex(3)HexNAc(4)(N)@931; Phospho(S)@933		0.0438265	3499.6	875.908	3499.56	875.897	4	11	1.1.1.1011.47	35.7353	13755.3	12034.8	35.84	0.49	3673.61	-0.56387	-1.29981	-0.0248322	-1.24966	-0.784542	0.580536	0.0816203
19	25.42	25.43	57.81	55	47.5	sp|P08758|ANXA5_HUMAN	Annexin A5 OS=Homo sapiens OX=9606 GN=ANXA5 PE=1 SV=2	0	auto - discordant peptide type	0	97.19	TISGFQIEETIDR	No iTRAQ8plex@N-term		cleaved M-T@N-term	0.00123382	1507.75	754.884	1507.75	754.883	2	8	1.1.1.1825.19	75.6019	5460.15	2823.77	75.83	0.54	1783.28	-0.056832	0.938871	0.634643	1.06023	0.644227	1.5629	0.0821764
12	32.59	32.62	57.52	54.28	54.28	sp|P07355|ANXA2_HUMAN	Annexin A2 OS=Homo sapiens OX=9606 GN=ANXA2 PE=1 SV=2	1	auto	2	99	DLYDAGVK	iTRAQ8plex@N-term; iTRAQ8plex(K)@8			-0.0121897	1487.83	496.951	1487.84	496.955	3	11	1.1.1.1277.9	48.7193	4752.9	4692.05	48.71	0.29	1608.9	-1.3803	-6.64386	-1.07982	-5.49749	-3.65037	0.0796398	0.0822044
4	54.8	54.61	94.93	90.93	87.73	sp|P63261|ACTG_HUMAN	Actin, cytoplasmic 2 OS=Homo sapiens OX=9606 GN=ACTG1 PE=1 SV=1	0	auto - shared MS/MS	0	98.95	AGFAGDDAPR	iTRAQ8plex@N-term			0.000442802	1279.65	427.556	1279.65	427.556	3	13	1.1.1.930.5	31.7401	14356.7	13068.9	31.83	0.39	13012.5	-0.347496	-0.645386	-0.432232	0.0131592	-0.352989	0.78296	0.0822859
255	3	25.83	67.9	57.82	47.48	sp|P68032|ACTC_HUMAN	Actin, alpha cardiac muscle 1 OS=Homo sapiens OX=9606 GN=ACTC1 PE=1 SV=1	0	auto - shared MS/MS	0	98.95	AGFAGDDAPR	iTRAQ8plex@N-term			0.000442802	1279.65	427.556	1279.65	427.556	3	13	1.1.1.930.5	31.7401	14356.7	13068.9	31.83	0.39	13012.5	-0.347496	-0.645386	-0.432232	0.0131592	-0.352989	0.78296	0.0822859
597	1.68	54.59	94.93	90.93	87.73	sp|P60709|ACTB_HUMAN	Actin, cytoplasmic 1 OS=Homo sapiens OX=9606 GN=ACTB PE=1 SV=1	0	auto - shared MS/MS	0	98.95	AGFAGDDAPR	iTRAQ8plex@N-term			0.000442802	1279.65	427.556	1279.65	427.556	3	13	1.1.1.930.5	31.7401	14356.7	13068.9	31.83	0.39	13012.5	-0.347496	-0.645386	-0.432232	0.0131592	-0.352989	0.78296	0.0822859
6	48.15	48.15	85.67	81.79	80	sp|P04406|G3P_HUMAN	Glyceraldehyde-3-phosphate dehydrogenase OS=Homo sapiens OX=9606 GN=GAPDH PE=1 SV=3	1	auto	0	99	WGDAGAEYVVESTGVFTTMEK	iTRAQ8plex@N-term; iTRAQ8plex(K)@21			0.00356907	2884.45	722.119	2884.44	722.118	4	18	1.1.1.2874.3	127.129	27984.9	25785.7	127.22	0.59	6485.59	-2.28196	-1.65405	-1.71253	-6.64386	-3.0731	0.118824	0.0829389
26	19.69	19.69	49.25	49.25	45.27	sp|Q01995|TAGL_HUMAN	Transgelin OS=Homo sapiens OX=9606 GN=TAGLN PE=1 SV=4	1	auto	2	99	LVNSLYPDGSKPVK	iTRAQ8plex@N-term; iTRAQ8plex(K)@11; iTRAQ8plex(K)@14			-0.0049596	2428.44	608.117	2428.45	608.119	4	7	1.1.1.1575.15	63.3299	772.92	612.13	63.12	0.54	991.14	-1.77907	-1.40953	0.0642151	-0.963059	-1.02186	0.49248	0.0829563
39	16.01	19.92	11.71	9.651	8.33	sp|Q14315|FLNC_HUMAN	Filamin-C OS=Homo sapiens OX=9606 GN=FLNC PE=1 SV=3	0	auto - discordant peptide type	0	99	AIAYGPGIEPQGN	iTRAQ8plex@N-term		cleaved N-T@C-term	0.00200554	1589.84	795.926	1589.84	795.925	2	11	1.1.1.1679.31	68.4465	5530.69	5299.2	68.52	0.44	1787.98	0.486124	-0.0553166	0.588212	0.459262	0.36957	1.29197	0.083167
7	44.66	43.81	25.39	21.8	16.17	sp|P21333|FLNA_HUMAN	Filamin-A OS=Homo sapiens OX=9606 GN=FLNA PE=1 SV=4	0	auto - shared MS/MS	0	42.41	DIIR	iTRAQ8plex@N-term		cleaved F-D@N-term	-0.00372768	819.508	410.762	819.512	410.763	2	4	1.1.1.787.3	24.7416	9379.68	6731.96	24.54	0.39	1494.95	0.39686	1.25387	1.28596	0.114969	0.762913	1.69691	0.0834488
40	15.71	17.85	5.764	3.629	3.309	sp|Q15149|PLEC_HUMAN	Plectin OS=Homo sapiens OX=9606 GN=PLEC PE=1 SV=3	0	auto - shared MS/MS	0	42.41	DLLR	iTRAQ8plex@N-term			-0.00372768	819.508	410.762	819.512	410.763	2	4	1.1.1.787.3	24.7416	9379.68	6731.96	24.54	0.39	1494.95	0.39686	1.25387	1.28596	0.114969	0.762913	1.69691	0.0834488
46	13.38	13.78	11.94	10.87	10.03	sp|Q00610|CLH1_HUMAN	Clathrin heavy chain 1 OS=Homo sapiens OX=9606 GN=CLTC PE=1 SV=5	0	auto - shared MS/MS	0	42.41	DLLR	iTRAQ8plex@N-term		cleaved Y-D@N-term; cleaved R-P@C-term	-0.00372768	819.508	410.762	819.512	410.763	2	4	1.1.1.787.3	24.7416	9379.68	6731.96	24.54	0.39	1494.95	0.39686	1.25387	1.28596	0.114969	0.762913	1.69691	0.0834488
60	10.26	10.74	17.66	14.96	13.11	sp|Q04446|GLGB_HUMAN	1,4-alpha-glucan-branching enzyme OS=Homo sapiens OX=9606 GN=GBE1 PE=1 SV=3	0	auto - shared MS/MS	0	42.41	DLLR	iTRAQ8plex@N-term		cleaved D-D@N-term	-0.00372768	819.508	410.762	819.512	410.763	2	4	1.1.1.787.3	24.7416	9379.68	6731.96	24.54	0.39	1494.95	0.39686	1.25387	1.28596	0.114969	0.762913	1.69691	0.0834488
72	9.27	9.45	9.965	7.76	5.996	sp|P18206|VINC_HUMAN	Vinculin OS=Homo sapiens OX=9606 GN=VCL PE=1 SV=4	0	auto - shared MS/MS	0	42.41	DILR	iTRAQ8plex@N-term		cleaved D-D@N-term	-0.00372768	819.508	410.762	819.512	410.763	2	4	1.1.1.787.3	24.7416	9379.68	6731.96	24.54	0.39	1494.95	0.39686	1.25387	1.28596	0.114969	0.762913	1.69691	0.0834488
76	8.7	9.1	9.68	9.352	6.973	sp|Q5T1M5|FKB15_HUMAN	FK506-binding protein 15 OS=Homo sapiens OX=9606 GN=FKBP15 PE=1 SV=2	0	auto - shared MS/MS	0	42.41	DLLR	iTRAQ8plex@N-term		cleaved T-D@N-term	-0.00372768	819.508	410.762	819.512	410.763	2	4	1.1.1.787.3	24.7416	9379.68	6731.96	24.54	0.39	1494.95	0.39686	1.25387	1.28596	0.114969	0.762913	1.69691	0.0834488
77	8.23	8.31	8.876	6.778	6.616	sp|Q92538|GBF1_HUMAN	Golgi-specific brefeldin A-resistance guanine nucleotide exchange factor 1 OS=Homo sapiens OX=9606 GN=GBF1 PE=1 SV=2	0	auto - shared MS/MS	0	42.41	DILR	iTRAQ8plex@N-term		cleaved G-D@N-term	-0.00372768	819.508	410.762	819.512	410.763	2	4	1.1.1.787.3	24.7416	9379.68	6731.96	24.54	0.39	1494.95	0.39686	1.25387	1.28596	0.114969	0.762913	1.69691	0.0834488
90	7.68	8.08	7.04	5.155	2.162	sp|O43166|SI1L1_HUMAN	Signal-induced proliferation-associated 1-like protein 1 OS=Homo sapiens OX=9606 GN=SIPA1L1 PE=1 SV=4	0	auto - shared MS/MS	0	42.41	DLLR	iTRAQ8plex@N-term		cleaved I-D@N-term	-0.00372768	819.508	410.762	819.512	410.763	2	4	1.1.1.787.3	24.7416	9379.68	6731.96	24.54	0.39	1494.95	0.39686	1.25387	1.28596	0.114969	0.762913	1.69691	0.0834488
98	6.84	7.34	17.61	14.99	13.25	sp|P21980|TGM2_HUMAN	Protein-glutamine gamma-glutamyltransferase 2 OS=Homo sapiens OX=9606 GN=TGM2 PE=1 SV=2	0	auto - shared MS/MS	0	42.41	DILR	iTRAQ8plex@N-term		cleaved V-D@N-term	-0.00372768	819.508	410.762	819.512	410.763	2	4	1.1.1.787.3	24.7416	9379.68	6731.96	24.54	0.39	1494.95	0.39686	1.25387	1.28596	0.114969	0.762913	1.69691	0.0834488
133	5.48	7.57	8.319	7.876	7.876	sp|Q8IZL8|PELP1_HUMAN	Proline-, glutamic acid- and leucine-rich protein 1 OS=Homo sapiens OX=9606 GN=PELP1 PE=1 SV=2	0	auto - shared MS/MS	0	42.41	DLLR	iTRAQ8plex@N-term			-0.00372768	819.508	410.762	819.512	410.763	2	4	1.1.1.787.3	24.7416	9379.68	6731.96	24.54	0.39	1494.95	0.39686	1.25387	1.28596	0.114969	0.762913	1.69691	0.0834488
141	5.23	5.49	1.242	1.173	1.173	sp|Q8IVF2|AHNK2_HUMAN	Protein AHNAK2 OS=Homo sapiens OX=9606 GN=AHNAK2 PE=1 SV=2	0	auto - shared MS/MS	0	42.41	DILR	iTRAQ8plex@N-term		cleaved T-D@N-term	-0.00372768	819.508	410.762	819.512	410.763	2	4	1.1.1.787.3	24.7416	9379.68	6731.96	24.54	0.39	1494.95	0.39686	1.25387	1.28596	0.114969	0.762913	1.69691	0.0834488
168	4.11	5.18	1.909	0.6226	0.5414	sp|Q9UPN3|MACF1_HUMAN	Microtubule-actin cross-linking factor 1, isoforms 1/2/3/4/5 OS=Homo sapiens OX=9606 GN=MACF1 PE=1 SV=4	0	auto - shared MS/MS	0	42.41	DIIR	iTRAQ8plex@N-term		cleaved I-D@N-term	-0.00372768	819.508	410.762	819.512	410.763	2	4	1.1.1.787.3	24.7416	9379.68	6731.96	24.54	0.39	1494.95	0.39686	1.25387	1.28596	0.114969	0.762913	1.69691	0.0834488
185	4.02	4.54	6.369	5.096	5.096	sp|Q16512|PKN1_HUMAN	Serine/threonine-protein kinase N1 OS=Homo sapiens OX=9606 GN=PKN1 PE=1 SV=2	0	auto - shared MS/MS	0	42.41	DIIR	iTRAQ8plex@N-term		cleaved I-D@N-term	-0.00372768	819.508	410.762	819.512	410.763	2	4	1.1.1.787.3	24.7416	9379.68	6731.96	24.54	0.39	1494.95	0.39686	1.25387	1.28596	0.114969	0.762913	1.69691	0.0834488
196	4	6	24.62	24.62	24.62	sp|Q15121|PEA15_HUMAN	Astrocytic phosphoprotein PEA-15 OS=Homo sapiens OX=9606 GN=PEA15 PE=1 SV=2	0	auto - shared MS/MS	0	42.41	DIIR	iTRAQ8plex@N-term			-0.00372768	819.508	410.762	819.512	410.763	2	4	1.1.1.787.3	24.7416	9379.68	6731.96	24.54	0.39	1494.95	0.39686	1.25387	1.28596	0.114969	0.762913	1.69691	0.0834488
244	3.28	3.74	3.618	3.07	3.07	sp|Q92888|ARHG1_HUMAN	Rho guanine nucleotide exchange factor 1 OS=Homo sapiens OX=9606 GN=ARHGEF1 PE=1 SV=2	0	auto - shared MS/MS	0	42.41	DLLR	iTRAQ8plex@N-term		cleaved E-D@N-term	-0.00372768	819.508	410.762	819.512	410.763	2	4	1.1.1.787.3	24.7416	9379.68	6731.96	24.54	0.39	1494.95	0.39686	1.25387	1.28596	0.114969	0.762913	1.69691	0.0834488
284	2.43	4.44	13.39	11.4	6.553	sp|P22694|KAPCB_HUMAN	cAMP-dependent protein kinase catalytic subunit beta OS=Homo sapiens OX=9606 GN=PRKACB PE=1 SV=2	0	auto - shared MS/MS	0	42.41	DLLR	iTRAQ8plex@N-term			-0.00372768	819.508	410.762	819.512	410.763	2	4	1.1.1.787.3	24.7416	9379.68	6731.96	24.54	0.39	1494.95	0.39686	1.25387	1.28596	0.114969	0.762913	1.69691	0.0834488
288	2.39	3.58	2.608	1.819	1.819	sp|Q9P1Y6|PHRF1_HUMAN	PHD and RING finger domain-containing protein 1 OS=Homo sapiens OX=9606 GN=PHRF1 PE=1 SV=3	0	auto - shared MS/MS	0	42.41	DILR	iTRAQ8plex@N-term			-0.00372768	819.508	410.762	819.512	410.763	2	4	1.1.1.787.3	24.7416	9379.68	6731.96	24.54	0.39	1494.95	0.39686	1.25387	1.28596	0.114969	0.762913	1.69691	0.0834488
296	2.26	4.37	2.835	1.777	0.931	sp|P12270|TPR_HUMAN	Nucleoprotein TPR OS=Homo sapiens OX=9606 GN=TPR PE=1 SV=3	0	auto - shared MS/MS	0	42.41	DLIR	iTRAQ8plex@N-term			-0.00372768	819.508	410.762	819.512	410.763	2	4	1.1.1.787.3	24.7416	9379.68	6731.96	24.54	0.39	1494.95	0.39686	1.25387	1.28596	0.114969	0.762913	1.69691	0.0834488
297	2.26	2.48	3.345	2.982	2.982	sp|Q8IY17|PLPL6_HUMAN	Patatin-like phospholipase domain-containing protein 6 OS=Homo sapiens OX=9606 GN=PNPLA6 PE=1 SV=3	0	auto - shared MS/MS	0	42.41	DIIR	iTRAQ8plex@N-term		cleaved S-D@N-term	-0.00372768	819.508	410.762	819.512	410.763	2	4	1.1.1.787.3	24.7416	9379.68	6731.96	24.54	0.39	1494.95	0.39686	1.25387	1.28596	0.114969	0.762913	1.69691	0.0834488
328	2.08	2.79	5.86	4.915	1.796	sp|P22314|UBA1_HUMAN	Ubiquitin-like modifier-activating enzyme 1 OS=Homo sapiens OX=9606 GN=UBA1 PE=1 SV=3	0	auto - shared MS/MS	0	42.41	DLIR	iTRAQ8plex@N-term		cleaved E-D@N-term	-0.00372768	819.508	410.762	819.512	410.763	2	4	1.1.1.787.3	24.7416	9379.68	6731.96	24.54	0.39	1494.95	0.39686	1.25387	1.28596	0.114969	0.762913	1.69691	0.0834488
338	2.05	3.97	3.807	1.983	1.983	sp|Q52LW3|RHG29_HUMAN	Rho GTPase-activating protein 29 OS=Homo sapiens OX=9606 GN=ARHGAP29 PE=1 SV=2	0	auto - shared MS/MS	0	42.41	DLLR	iTRAQ8plex@N-term			-0.00372768	819.508	410.762	819.512	410.763	2	4	1.1.1.787.3	24.7416	9379.68	6731.96	24.54	0.39	1494.95	0.39686	1.25387	1.28596	0.114969	0.762913	1.69691	0.0834488
395	2	6.06	2.117	1.105	1.105	sp|Q14789|GOGB1_HUMAN	Golgin subfamily B member 1 OS=Homo sapiens OX=9606 GN=GOLGB1 PE=1 SV=2	0	auto - shared MS/MS	0	42.41	DIIR	iTRAQ8plex@N-term			-0.00372768	819.508	410.762	819.512	410.763	2	4	1.1.1.787.3	24.7416	9379.68	6731.96	24.54	0.39	1494.95	0.39686	1.25387	1.28596	0.114969	0.762913	1.69691	0.0834488
396	2	4.64	3.394	3.394	3.394	sp|P15056|BRAF_HUMAN	Serine/threonine-protein kinase B-raf OS=Homo sapiens OX=9606 GN=BRAF PE=1 SV=4	0	auto - shared MS/MS	0	42.41	DLIR	iTRAQ8plex@N-term		cleaved D-D@N-term	-0.00372768	819.508	410.762	819.512	410.763	2	4	1.1.1.787.3	24.7416	9379.68	6731.96	24.54	0.39	1494.95	0.39686	1.25387	1.28596	0.114969	0.762913	1.69691	0.0834488
405	2	3.96	6.208	6.208	6.208	sp|Q9Y616|IRAK3_HUMAN	Interleukin-1 receptor-associated kinase 3 OS=Homo sapiens OX=9606 GN=IRAK3 PE=1 SV=2	0	auto - shared MS/MS	0	42.41	DLLR	iTRAQ8plex@N-term			-0.00372768	819.508	410.762	819.512	410.763	2	4	1.1.1.787.3	24.7416	9379.68	6731.96	24.54	0.39	1494.95	0.39686	1.25387	1.28596	0.114969	0.762913	1.69691	0.0834488
406	2	3.19	6.069	6.069	6.069	sp|P27361|MK03_HUMAN	Mitogen-activated protein kinase 3 OS=Homo sapiens OX=9606 GN=MAPK3 PE=1 SV=4	0	auto - shared MS/MS	0	42.41	DILR	iTRAQ8plex@N-term			-0.00372768	819.508	410.762	819.512	410.763	2	4	1.1.1.787.3	24.7416	9379.68	6731.96	24.54	0.39	1494.95	0.39686	1.25387	1.28596	0.114969	0.762913	1.69691	0.0834488
407	2	3.08	2.641	2.641	2.641	sp|Q6IN85|P4R3A_HUMAN	Serine/threonine-protein phosphatase 4 regulatory subunit 3A OS=Homo sapiens OX=9606 GN=PPP4R3A PE=1 SV=1	0	auto - shared MS/MS	0	42.41	DILR	iTRAQ8plex@N-term			-0.00372768	819.508	410.762	819.512	410.763	2	4	1.1.1.787.3	24.7416	9379.68	6731.96	24.54	0.39	1494.95	0.39686	1.25387	1.28596	0.114969	0.762913	1.69691	0.0834488
408	2	3.01	3.2	3.2	3.2	sp|P42224|STAT1_HUMAN	Signal transducer and activator of transcription 1-alpha/beta OS=Homo sapiens OX=9606 GN=STAT1 PE=1 SV=2	0	auto - shared MS/MS	0	42.41	DIIR	iTRAQ8plex@N-term		cleaved P-D@N-term	-0.00372768	819.508	410.762	819.512	410.763	2	4	1.1.1.787.3	24.7416	9379.68	6731.96	24.54	0.39	1494.95	0.39686	1.25387	1.28596	0.114969	0.762913	1.69691	0.0834488
410	2	2.55	3.965	3.965	2.643	sp|Q9H788|SH24A_HUMAN	SH2 domain-containing protein 4A OS=Homo sapiens OX=9606 GN=SH2D4A PE=1 SV=1	0	auto - shared MS/MS	0	42.41	DIIR	iTRAQ8plex@N-term		cleaved E-D@N-term	-0.00372768	819.508	410.762	819.512	410.763	2	4	1.1.1.787.3	24.7416	9379.68	6731.96	24.54	0.39	1494.95	0.39686	1.25387	1.28596	0.114969	0.762913	1.69691	0.0834488
412	2	2.52	3.532	3.532	3.532	sp|Q8WUX9|CHMP7_HUMAN	Charged multivesicular body protein 7 OS=Homo sapiens OX=9606 GN=CHMP7 PE=1 SV=1	0	auto - shared MS/MS	0	42.41	DLLR	iTRAQ8plex@N-term		cleaved Q-D@N-term	-0.00372768	819.508	410.762	819.512	410.763	2	4	1.1.1.787.3	24.7416	9379.68	6731.96	24.54	0.39	1494.95	0.39686	1.25387	1.28596	0.114969	0.762913	1.69691	0.0834488
413	2	2.39	17.62	14.34	9.836	sp|Q6IQ22|RAB12_HUMAN	Ras-related protein Rab-12 OS=Homo sapiens OX=9606 GN=RAB12 PE=1 SV=3	0	auto - shared MS/MS	0	42.41	DILR	iTRAQ8plex@N-term		cleaved L-D@N-term	-0.00372768	819.508	410.762	819.512	410.763	2	4	1.1.1.787.3	24.7416	9379.68	6731.96	24.54	0.39	1494.95	0.39686	1.25387	1.28596	0.114969	0.762913	1.69691	0.0834488
414	2	2.3	1.574	0.8655	0.7081	sp|Q9Y4G6|TLN2_HUMAN	Talin-2 OS=Homo sapiens OX=9606 GN=TLN2 PE=1 SV=4	0	auto - shared MS/MS	0	42.41	DLLR	iTRAQ8plex@N-term		cleaved E-D@N-term	-0.00372768	819.508	410.762	819.512	410.763	2	4	1.1.1.787.3	24.7416	9379.68	6731.96	24.54	0.39	1494.95	0.39686	1.25387	1.28596	0.114969	0.762913	1.69691	0.0834488
415	2	2.3	6.389	6.389	6.389	sp|P28482|MK01_HUMAN	Mitogen-activated protein kinase 1 OS=Homo sapiens OX=9606 GN=MAPK1 PE=1 SV=3	0	auto - shared MS/MS	0	42.41	DIIR	iTRAQ8plex@N-term		cleaved N-D@N-term	-0.00372768	819.508	410.762	819.512	410.763	2	4	1.1.1.787.3	24.7416	9379.68	6731.96	24.54	0.39	1494.95	0.39686	1.25387	1.28596	0.114969	0.762913	1.69691	0.0834488
416	2	2.24	3.212	2.482	2.482	sp|Q68D10|SPT2_HUMAN	Protein SPT2 homolog OS=Homo sapiens OX=9606 GN=SPTY2D1 PE=1 SV=3	0	auto - shared MS/MS	0	42.41	DLLR	iTRAQ8plex@N-term		cleaved T-D@N-term	-0.00372768	819.508	410.762	819.512	410.763	2	4	1.1.1.787.3	24.7416	9379.68	6731.96	24.54	0.39	1494.95	0.39686	1.25387	1.28596	0.114969	0.762913	1.69691	0.0834488
417	2	2.18	3.563	3.563	3.563	sp|Q8TBX8|PI42C_HUMAN	Phosphatidylinositol 5-phosphate 4-kinase type-2 gamma OS=Homo sapiens OX=9606 GN=PIP4K2C PE=1 SV=3	0	auto - shared MS/MS	0	42.41	DIIR	iTRAQ8plex@N-term		cleaved H-D@N-term	-0.00372768	819.508	410.762	819.512	410.763	2	4	1.1.1.787.3	24.7416	9379.68	6731.96	24.54	0.39	1494.95	0.39686	1.25387	1.28596	0.114969	0.762913	1.69691	0.0834488
420	2	2.13	2.212	1.068	1.068	sp|O14976|GAK_HUMAN	Cyclin-G-associated kinase OS=Homo sapiens OX=9606 GN=GAK PE=1 SV=2	0	auto - shared MS/MS	0	42.41	DILR	iTRAQ8plex@N-term		cleaved L-D@N-term	-0.00372768	819.508	410.762	819.512	410.763	2	4	1.1.1.787.3	24.7416	9379.68	6731.96	24.54	0.39	1494.95	0.39686	1.25387	1.28596	0.114969	0.762913	1.69691	0.0834488
422	2	2.06	4.049	4.049	4.049	sp|P54578|UBP14_HUMAN	Ubiquitin carboxyl-terminal hydrolase 14 OS=Homo sapiens OX=9606 GN=USP14 PE=1 SV=3	0	auto - shared MS/MS	0	42.41	DILR	iTRAQ8plex@N-term		cleaved E-D@N-term	-0.00372768	819.508	410.762	819.512	410.763	2	4	1.1.1.787.3	24.7416	9379.68	6731.96	24.54	0.39	1494.95	0.39686	1.25387	1.28596	0.114969	0.762913	1.69691	0.0834488
585	1.82	2.42	1.957	0.7711	0.7711	sp|O00443|P3C2A_HUMAN	Phosphatidylinositol 4-phosphate 3-kinase C2 domain-containing subunit alpha OS=Homo sapiens OX=9606 GN=PIK3C2A PE=1 SV=2	0	auto - shared MS/MS	0	42.41	DLLR	iTRAQ8plex@N-term		cleaved Y-D@N-term	-0.00372768	819.508	410.762	819.512	410.763	2	4	1.1.1.787.3	24.7416	9379.68	6731.96	24.54	0.39	1494.95	0.39686	1.25387	1.28596	0.114969	0.762913	1.69691	0.0834488
559	2	2	5.57	5.57	5.57	sp|P16333|NCK1_HUMAN	Cytoplasmic protein NCK1 OS=Homo sapiens OX=9606 GN=NCK1 PE=1 SV=1	1	auto	2	99	KPSVPDSASPADDSFVDPGER	iTRAQ8plex@N-term; iTRAQ8plex(K)@1; Phospho(S)@9	Phospho(S)@91		0.00893281	2860.38	716.103	2860.37	716.101	4	10	1.1.1.1675.22	68.2423	6858.38	6505.4	68.22	0.44	2465.47	-0.64412	-0.0360088	-1.43553	-0.821879	-0.734384	0.601074	0.0839288
559	2	2	5.57	5.57	5.57	sp|P16333|NCK1_HUMAN	Cytoplasmic protein NCK1 OS=Homo sapiens OX=9606 GN=NCK1 PE=1 SV=1	1	auto	0	99	KPSVPDSASPADDSFVDPGER	iTRAQ8plex@N-term; iTRAQ8plex(K)@1; Phospho(S)@3	Phospho(S)@85		0.00893281	2860.38	716.103	2860.37	716.101	4	10	1.1.1.1675.22	68.2423	6858.38	6505.4	68.22	0.44	2465.47	-0.64412	-0.0360088	-1.43553	-0.821879	-0.734384	0.601074	0.0839288
559	2	2	5.57	5.57	5.57	sp|P16333|NCK1_HUMAN	Cytoplasmic protein NCK1 OS=Homo sapiens OX=9606 GN=NCK1 PE=1 SV=1	1	auto	0	99	KPSVPDSASPADDSFVDPGER	iTRAQ8plex@N-term; iTRAQ8plex(K)@1; Phospho(S)@7	Phospho(S)@89		0.00893281	2860.38	716.103	2860.37	716.101	4	10	1.1.1.1675.22	68.2423	6858.38	6505.4	68.22	0.44	2465.47	-0.64412	-0.0360088	-1.43553	-0.821879	-0.734384	0.601074	0.0839288
6	48.15	48.15	85.67	81.79	80	sp|P04406|G3P_HUMAN	Glyceraldehyde-3-phosphate dehydrogenase OS=Homo sapiens OX=9606 GN=GAPDH PE=1 SV=3	1	auto	0	99	GILGYTEHQVVSSDFNSDTHSSTFDAGAGIALNDHFVK	iTRAQ8plex@N-term; iTRAQ8plex(K)@38			0.006017	4644.3	929.868	4644.3	929.867	5	15	1.1.1.6712.9	150.735	10071.6	2211.02	150.42	0.15	1639.35	-2.49256	-1.65542	-1.51793	-6.64386	-3.07744	0.118467	0.0841462
290	2.38	2.42	31.4	16.28	10.47	sp|P24844|MYL9_HUMAN; sp|P19105|ML12A_HUMAN; sp|O14950|ML12B_HUMAN	Myosin regulatory light polypeptide 9 OS=Homo sapiens OX=9606 GN=MYL9 PE=1 SV=4; Myosin regulatory light chain 12A OS=Homo sapiens OX=9606 GN=MYL12A PE=1 SV=2; Myosin regulatory light chain 12B OS=Homo sapiens OX=9606 GN=MYL12B PE=1 SV=2	1	auto	0	99	ATSNVFAMFDQSQIQEFK	iTRAQ8plex@N-term; Phospho(S)@3; iTRAQ8plex(K)@18	Phospho(S)@20		0.00376197	2778.36	927.127	2778.35	927.126	3	14	1.1.1.2546.15	111.015	169717	90373.3	110.8	0.39	7951.5	-6.64386	-4.91847	-0.773986	-1.66854	-3.50121	0.0883141	0.0841863
290	2.38	2.42	31.4	16.28	10.47	sp|P24844|MYL9_HUMAN; sp|P19105|ML12A_HUMAN; sp|O14950|ML12B_HUMAN	Myosin regulatory light polypeptide 9 OS=Homo sapiens OX=9606 GN=MYL9 PE=1 SV=4; Myosin regulatory light chain 12A OS=Homo sapiens OX=9606 GN=MYL12A PE=1 SV=2; Myosin regulatory light chain 12B OS=Homo sapiens OX=9606 GN=MYL12B PE=1 SV=2	1	auto	0	99	ATSNVFAMFDQSQIQEFK	iTRAQ8plex@N-term; Phospho(T)@2; iTRAQ8plex(K)@18	Phospho(T)@19		0.00376197	2778.36	927.127	2778.35	927.126	3	13	1.1.1.2546.15	111.015	169717	90373.3	110.8	0.39	7951.5	-6.64386	-4.91847	-0.773986	-1.66854	-3.50121	0.0883141	0.0841863
458	2	2	1.217	1.217	1.217	sp|Q9UBG0|MRC2_HUMAN	C-type mannose receptor 2 OS=Homo sapiens OX=9606 GN=MRC2 PE=1 SV=2	1	auto	0	94.96	SSSSPTEATEK	iTRAQ8plex@N-term; Phospho(T)@6; iTRAQ8plex(K)@11	Phospho(T)@1460		-0.00122465	1810.88	604.634	1810.88	604.634	3	6	1.1.1.809.41	25.8493	2675.09	2502.36	25.81	0.44	1241.84	-0.945943	-2.14307	-0.234641	-0.770136	-1.02345	0.49194	0.0845678
458	2	2	1.217	1.217	1.217	sp|Q9UBG0|MRC2_HUMAN	C-type mannose receptor 2 OS=Homo sapiens OX=9606 GN=MRC2 PE=1 SV=2	1	auto	0	94.96	SSSSPTEATEK	iTRAQ8plex@N-term; Phospho(S)@3; iTRAQ8plex(K)@11	Phospho(S)@1457		-0.00122465	1810.88	604.634	1810.88	604.634	3	6	1.1.1.809.41	25.8493	2675.09	2502.36	25.81	0.44	1241.84	-0.945943	-2.14307	-0.234641	-0.770136	-1.02345	0.49194	0.0845678
458	2	2	1.217	1.217	1.217	sp|Q9UBG0|MRC2_HUMAN	C-type mannose receptor 2 OS=Homo sapiens OX=9606 GN=MRC2 PE=1 SV=2	1	auto	0	94.96	SSSSPTEATEK	iTRAQ8plex@N-term; Phospho(S)@4; iTRAQ8plex(K)@11	Phospho(S)@1458		-0.00122465	1810.88	604.634	1810.88	604.634	3	6	1.1.1.809.41	25.8493	2675.09	2502.36	25.81	0.44	1241.84	-0.945943	-2.14307	-0.234641	-0.770136	-1.02345	0.49194	0.0845678
210	4	4	9.333	8.267	8.267	sp|Q99733|NP1L4_HUMAN	Nucleosome assembly protein 1-like 4 OS=Homo sapiens OX=9606 GN=NAP1L4 PE=1 SV=1	1	auto	0	47.77	EFITGDVEPTDAESEWHSENEEEEK	iTRAQ8plex@N-term; Phospho(S)@14; iTRAQ8plex(K)@25	Phospho(S)@121		0.00325969	3623.6	906.906	3623.59	906.905	4	7	1.1.1.1863.23	77.479	1889.7	851.47	77.7	0.59	1377.54	2.31184	0.860078	0.45702	3.55224	1.79529	3.47086	0.0850614
158	4.38	4.41	7.905	5.295	3.579	sp|Q641Q2|WAC2A_HUMAN	WASH complex subunit 2A OS=Homo sapiens OX=9606 GN=WASHC2A PE=1 SV=3	0	auto - discordant peptide type	0	46.87	VELILEPK	No iTRAQ8plex@N-term; iTRAQ8plex(K)@8			-0.00269835	1243.77	415.596	1243.77	415.597	3	7	1.1.1.1534.2	61.3062	25515.5	11072.4	61.55	0.44	1613.86	-0.450169	-0.115195	-0.0835227	-0.558412	-0.301824	0.811226	0.0851715
4	54.8	54.61	94.93	90.93	87.73	sp|P63261|ACTG_HUMAN	Actin, cytoplasmic 2 OS=Homo sapiens OX=9606 GN=ACTG1 PE=1 SV=1	0	auto - discordant peptide type	0	31.26	TTGIVMDSGDGVTHTVPIYEGYALPH	iTRAQ8plex@N-term		cleaved H-A@C-term	0.00653893	3033.51	759.385	3033.51	759.384	4	7	1.1.1.2050.19	86.6458	28473.2	26080.9	86.58	0.39	1983.97	-0.0705236	0.741242	1.08978	0.719943	0.62011	1.53699	0.0855948
597	1.68	54.59	94.93	90.93	87.73	sp|P60709|ACTB_HUMAN	Actin, cytoplasmic 1 OS=Homo sapiens OX=9606 GN=ACTB PE=1 SV=1	0	auto - discordant peptide type	0	31.26	TTGIVMDSGDGVTHTVPIYEGYALPH	iTRAQ8plex@N-term		cleaved H-A@C-term	0.00653893	3033.51	759.385	3033.51	759.384	4	7	1.1.1.2050.19	86.6458	28473.2	26080.9	86.58	0.39	1983.97	-0.0705236	0.741242	1.08978	0.719943	0.62011	1.53699	0.0855948
8	37.85	37.85	16.66	14.31	13.74	sp|P78559|MAP1A_HUMAN	Microtubule-associated protein 1A OS=Homo sapiens OX=9606 GN=MAP1A PE=1 SV=6	0	auto - discordant peptide type	0	88.4	TIQLLPAQDK	No iTRAQ8plex@N-term; iTRAQ8plex(K)@10		cleaved C-T@N-term	-0.000534954	1429.84	477.622	1429.84	477.622	3	9	1.1.1.1441.6	56.749	32229.8	4507.8	56.2	0.49	1083.04	-0.326304	-1.11923	-1.18184	-0.117519	-0.686223	0.621479	0.0857759
5	51.69	51.69	17.16	11.68	11.26	sp|Q09666|AHNK_HUMAN	Neuroblast differentiation-associated protein AHNAK OS=Homo sapiens OX=9606 GN=AHNAK PE=1 SV=2	1	auto	0	98.32	AEAPLPSPK	iTRAQ8plex@N-term; Phospho(S)@7; iTRAQ8plex(K)@9	Phospho(S)@5110		-0.00516929	1596.87	533.297	1596.87	533.299	3	9	1.1.1.1269.9	48.3274	8931.86	7223.05	48.47	0.59	2686.9	-1.95061	-3.4141	-0.776409	-6.64386	-3.19624	0.109102	0.0863551
104	6.45	6.5	4.62	2.358	2.358	sp|E9PAV3|NACAM_HUMAN	Nascent polypeptide-associated complex subunit alpha, muscle-specific form OS=Homo sapiens OX=9606 GN=NACA PE=1 SV=1	0	auto - discordant peptide type	0	99	LAAAAEIDEEPVSK	No iTRAQ8plex@N-term; iTRAQ8plex(K)@14		cleaved Q-L@N-term	-0.0015398	1745.93	582.985	1745.94	582.986	3	11	1.1.1.1339.15	51.7608	66065.5	10175.9	51.26	0.39	2292.17	-0.997765	-1.18849	-0.0794626	-0.362613	-0.657082	0.63416	0.086521
95	7	9.15	21.17	19.87	19.87	sp|P61978|HNRPK_HUMAN	Heterogeneous nuclear ribonucleoprotein K OS=Homo sapiens OX=9606 GN=HNRNPK PE=1 SV=1	1	auto	1.61979	99	DYDDMSPR	iTRAQ8plex@N-term; Phospho(S)@6	Phospho(S)@284		-0.00570759	1381.55	691.781	1381.55	691.784	2	10	1.1.1.1104.35	40.2781	8954.83	8832.72	40.3	0.64	2005.22	1.62755	0.403355	2.36954	0.429723	1.20754	2.30944	0.0869709
25	21.59	27.78	41.49	37.46	27.71	sp|P11142|HSP7C_HUMAN	Heat shock cognate 71 kDa protein OS=Homo sapiens OX=9606 GN=HSPA8 PE=1 SV=1	0	auto - discordant peptide type	0.0118872	98.03	SENVQDLL	iTRAQ8plex@N-term		cleaved L-L@C-term	-0.00292706	1220.65	611.334	1220.66	611.335	2	6	1.1.1.1870.9	77.8041	5172.99	4871.09	77.85	0.34	1424.16	0.576343	1.4331	0.00802786	1.16072	0.794547	1.73453	0.0873835
37	16.45	16.48	13.67	11.74	11.07	sp|Q9NQC3|RTN4_HUMAN	Reticulon-4 OS=Homo sapiens OX=9606 GN=RTN4 PE=1 SV=2	0	auto - discordant peptide type	0	53.11	QPSWDPSPVSSTVPAPSPLSAAAVSPSK	iTRAQ8plex@N-term; Phospho(D)@5; iTRAQ8plex(K)@28	Phospho(D)@109		0.00258363	3434.76	859.697	3434.76	859.697	4	9	1.1.1.2112.22	89.6893	46297.8	3135.61	90.11	0.39	1882.07	-0.0817869	-0.834154	-0.624512	-0.212965	-0.438355	0.737976	0.0877894
23	22.28	22.31	63.51	59.46	56.98	sp|P07437|TBB5_HUMAN	Tubulin beta chain OS=Homo sapiens OX=9606 GN=TUBB PE=1 SV=2	0	auto - shared MS/MS	2	99	EVDEQMLNVQNK	iTRAQ8plex@N-term; iTRAQ8plex(K)@12			-0.00192086	2054.09	685.704	2054.09	685.705	3	13	1.1.1.1537.25	61.4729	3645.4	3533.42	61.45	0.34	1230.2	-0.38533	-0.501591	-0.65853	0.0430841	-0.375592	0.770789	0.0878713
394	2	14.05	49.89	46.07	43.6	sp|P68371|TBB4B_HUMAN	Tubulin beta-4B chain OS=Homo sapiens OX=9606 GN=TUBB4B PE=1 SV=1	0	auto - shared MS/MS	0	99	EVDEQMLNVQNK	iTRAQ8plex@N-term; iTRAQ8plex(K)@12			-0.00192086	2054.09	685.704	2054.09	685.705	3	13	1.1.1.1537.25	61.4729	3645.4	3533.42	61.45	0.34	1230.2	-0.38533	-0.501591	-0.65853	0.0430841	-0.375592	0.770789	0.0878713
3	61.96	62.08	78.76	74.25	66.95	sp|P08670|VIME_HUMAN	Vimentin OS=Homo sapiens OX=9606 GN=VIM PE=1 SV=4	1	auto	2	99	VELQELNDR	iTRAQ8plex@N-term			-0.00867576	1418.76	473.927	1418.77	473.93	3	10	1.1.1.1382.3	53.859	5313.13	4607.74	53.91	0.29	1293.27	-2.70447	-0.0781148	-4.41323	-6.64386	-3.45992	0.0908784	0.0879975
12	32.59	32.62	57.52	54.28	54.28	sp|P07355|ANXA2_HUMAN	Annexin A2 OS=Homo sapiens OX=9606 GN=ANXA2 PE=1 SV=2	1	auto	2	99	AYTNFDAER	iTRAQ8plex@N-term			0.00251317	1389.69	695.85	1389.68	695.849	2	10	1.1.1.1192.36	44.587	5503.4	5429.72	44.65	0.44	1377.1	-1.40441	-1.1141	-0.121492	-0.370708	-0.752679	0.593501	0.0887678
38	16.14	16.15	11.99	10.64	10.64	sp|P27824|CALX_HUMAN	Calnexin OS=Homo sapiens OX=9606 GN=CANX PE=1 SV=2	1	auto	0	96.18	SDAEEDGGTVSQEEEDRKPK	iTRAQ8plex@N-term; Phospho(S)@11; iTRAQ8plex(K)@18; iTRAQ8plex(K)@20	Phospho(S)@564	missed R-K@17	0.00327912	3197.55	640.518	3197.55	640.517	5	8	1.1.1.1010.22	35.6655	7145.9	4628.28	35.55	0.39	1732.15	-2.15162	-2.44967	0.186999	-1.44507	-1.46484	0.362276	0.0888943
38	16.14	16.15	11.99	10.64	10.64	sp|P27824|CALX_HUMAN	Calnexin OS=Homo sapiens OX=9606 GN=CANX PE=1 SV=2	1	auto	0	96.18	SDAEEDGGTVSQEEEDRKPK	iTRAQ8plex@N-term; Phospho(T)@9; iTRAQ8plex(K)@18; iTRAQ8plex(K)@20	Phospho(T)@562	missed R-K@17	0.00327912	3197.55	640.518	3197.55	640.517	5	8	1.1.1.1010.22	35.6655	7145.9	4628.28	35.55	0.39	1732.15	-2.15162	-2.44967	0.186999	-1.44507	-1.46484	0.362276	0.0888943
6	48.15	48.15	85.67	81.79	80	sp|P04406|G3P_HUMAN	Glyceraldehyde-3-phosphate dehydrogenase OS=Homo sapiens OX=9606 GN=GAPDH PE=1 SV=3	1	auto	0	59.37	TVDGPSGK	iTRAQ8plex@N-term; iTRAQ8plex(K)@8			-0.0161067	1367.77	456.931	1367.79	456.936	3	7	1.1.1.678.12	19.4228	1063.2	824.25	19.51	0.49	1011.75	6.64386	-0.177141	6.64386	3.13343	4.061	16.691	0.0892323
478	2	2	2.509	2.031	2.031	sp|Q5VSL9|STRP1_HUMAN	Striatin-interacting protein 1 OS=Homo sapiens OX=9606 GN=STRIP1 PE=1 SV=1	1	auto	0	99	AASPPASASDLIEQQQK	iTRAQ8plex@N-term; Phospho(S)@9; iTRAQ8plex(K)@17	Phospho(S)@341		-0.00197865	2428.24	810.422	2428.25	810.423	3	8	1.1.1.1673.27	68.1482	3352.97	2318.76	68.27	0.59	1570.18	-0.671272	-0.335017	-2.90277	-2.00677	-1.47896	0.358749	0.0892499
478	2	2	2.509	2.031	2.031	sp|Q5VSL9|STRP1_HUMAN	Striatin-interacting protein 1 OS=Homo sapiens OX=9606 GN=STRIP1 PE=1 SV=1	1	auto	0	99	AASPPASASDLIEQQQK	iTRAQ8plex@N-term; Phospho(S)@7; iTRAQ8plex(K)@17	Phospho(S)@339		-0.00197865	2428.24	810.422	2428.25	810.423	3	8	1.1.1.1673.27	68.1482	3352.97	2318.76	68.27	0.59	1570.18	-0.671272	-0.335017	-2.90277	-2.00677	-1.47896	0.358749	0.0892499
478	2	2	2.509	2.031	2.031	sp|Q5VSL9|STRP1_HUMAN	Striatin-interacting protein 1 OS=Homo sapiens OX=9606 GN=STRIP1 PE=1 SV=1	1	auto	0	99	AASPPASASDLIEQQQK	iTRAQ8plex@N-term; Phospho(S)@3; iTRAQ8plex(K)@17	Phospho(S)@335		-0.00197865	2428.24	810.422	2428.25	810.423	3	8	1.1.1.1673.27	68.1482	3352.97	2318.76	68.27	0.59	1570.18	-0.671272	-0.335017	-2.90277	-2.00677	-1.47896	0.358749	0.0892499
139	5.29	5.35	27.14	24.94	22.74	sp|P54727|RD23B_HUMAN	UV excision repair protein RAD23 homolog B OS=Homo sapiens OX=9606 GN=RAD23B PE=1 SV=1	1	auto	0	99	QEKPAEKPAETPVATSPTATDSTSGDSSR	iTRAQ8plex@N-term; iTRAQ8plex(K)@3; iTRAQ8plex(K)@7; Phospho(S)@16	Phospho(S)@160		0.0138413	3936.99	788.404	3936.97	788.402	5	20	1.1.1.1065.48	38.3797	17798.3	12181.6	38.53	0.34	4676.39	-0.781705	-2.0864	-0.0276375	-1.64201	-1.13444	0.455512	0.0893609
139	5.29	5.35	27.14	24.94	22.74	sp|P54727|RD23B_HUMAN	UV excision repair protein RAD23 homolog B OS=Homo sapiens OX=9606 GN=RAD23B PE=1 SV=1	1	auto	0	99	QEKPAEKPAETPVATSPTATDSTSGDSSR	iTRAQ8plex@N-term; iTRAQ8plex(K)@3; iTRAQ8plex(K)@7; Phospho(T)@15	Phospho(T)@159		0.0138413	3936.99	788.404	3936.97	788.402	5	20	1.1.1.1065.48	38.3797	17798.3	12181.6	38.53	0.34	4676.39	-0.781705	-2.0864	-0.0276375	-1.64201	-1.13444	0.455512	0.0893609
276	2.54	2.59	6.407	3.204	1.773	sp|Q07157|ZO1_HUMAN	Tight junction protein ZO-1 OS=Homo sapiens OX=9606 GN=TJP1 PE=1 SV=3	1	auto	2	99	ADGATSDDLDLHDDR	iTRAQ8plex@N-term			0.00225151	1918.88	640.635	1918.88	640.634	3	15	1.1.1.1090.28	39.5874	3983.29	3824.14	39.56	0.29	1344.09	1.10429	3.41929	0.304468	1.72576	1.63845	3.11332	0.0893836
48	12.52	12.48	25.54	23.81	23.81	contam_sp|TRYP_PIG|	contam_sp|TRYP_PIG|	0	auto - discordant peptide type	0	63.34	LGEHNIDVLEGNEQFINAA	iTRAQ8plex@N-term		cleaved A-K@C-term	0.00564129	2386.21	796.412	2386.21	796.41	3	11	1.1.1.2095.13	88.8457	42365.7	25386.7	88.98	0.29	3905.3	1.47847	-0.0370517	1.67272	0.736762	0.962725	1.94899	0.0899387
94	7.08	7.14	8.484	8.103	7.054	sp|Q8WYL5|SSH1_HUMAN	Protein phosphatase Slingshot homolog 1 OS=Homo sapiens OX=9606 GN=SSH1 PE=1 SV=2	0	auto - shared MS/MS	0	20.05	RLSDPLLPSPEDETGSLVHLEDPER	iTRAQ8plex@N-term; Phospho(S)@9	Phospho(S)@521	missed R-L@1	0.013009	3184.57	797.15	3184.56	797.147	4	12	1.1.1.2095.13	88.8457	11431.6	7023.71	88.68	0.54	3905.3	1.47847	-0.0370517	1.67272	0.736762	0.962725	1.94899	0.0899387
420	2	2.13	2.212	1.068	1.068	sp|O14976|GAK_HUMAN	Cyclin-G-associated kinase OS=Homo sapiens OX=9606 GN=GAK PE=1 SV=2	1	auto	0	99	ESESALMEDR	iTRAQ8plex@N-term			-0.0015805	1469.7	735.855	1469.7	735.856	2	11	1.1.1.1118.47	40.9716	3418.94	2273.37	40.88	0.34	947.521	0.722458	0.711801	1.22298	-0.0576218	0.649903	1.56906	0.0909331
3	61.96	62.08	78.76	74.25	66.95	sp|P08670|VIME_HUMAN	Vimentin OS=Homo sapiens OX=9606 GN=VIM PE=1 SV=4	1	auto	0	99	QDVDNASLAR	iTRAQ8plex@N-term			0.00533558	1391.74	464.919	1391.73	464.918	3	9	1.1.1.865.15	28.5684	4729.06	4084.15	28.7	0.44	1315.84	6.64386	1.61984	1.01507	3.11619	3.09874	8.56669	0.0911616
35	16.91	16.95	15.62	12.39	11.7	sp|Q9HBL0|TENS1_HUMAN	Tensin-1 OS=Homo sapiens OX=9606 GN=TNS1 PE=1 SV=2	0	auto - discordant peptide type	0	99	DDGMEEVVGHTQGPLDGSLYAK	No iTRAQ8plex@N-term; iTRAQ8plex(K)@22			0.00305907	2621.26	656.323	2621.26	656.322	4	15	1.1.1.1920.5	80.261	7642.33	6677.81	80.34	0.39	3108.93	-0.411548	0.0282735	-0.341217	-0.648172	-0.343166	0.78831	0.091785
8	37.85	37.85	16.66	14.31	13.74	sp|P78559|MAP1A_HUMAN	Microtubule-associated protein 1A OS=Homo sapiens OX=9606 GN=MAP1A PE=1 SV=6	1	auto	2	99	TEATQGLDYVPSAGTISPTSSLEEDK	iTRAQ8plex@N-term; Phospho(S)@12; iTRAQ8plex(K)@26	Phospho(S)@891		0.00692554	3383.66	846.921	3383.65	846.919	4	16	1.1.1.2082.23	88.2195	3148.12	2426.09	88.05	0.44	2286.17	1.65009	1.34333	1.39364	5.52673	2.47845	5.57298	0.093007
8	37.85	37.85	16.66	14.31	13.74	sp|P78559|MAP1A_HUMAN	Microtubule-associated protein 1A OS=Homo sapiens OX=9606 GN=MAP1A PE=1 SV=6	1	auto	0	99	TEATQGLDYVPSAGTISPTSSLEEDK	iTRAQ8plex@N-term; Phospho(S)@17; iTRAQ8plex(K)@26	Phospho(S)@896		0.00692554	3383.66	846.921	3383.65	846.919	4	16	1.1.1.2082.23	88.2195	3148.12	2426.09	88.05	0.44	2286.17	1.65009	1.34333	1.39364	5.52673	2.47845	5.57298	0.093007
8	37.85	37.85	16.66	14.31	13.74	sp|P78559|MAP1A_HUMAN	Microtubule-associated protein 1A OS=Homo sapiens OX=9606 GN=MAP1A PE=1 SV=6	1	auto	0	99	TEATQGLDYVPSAGTISPTSSLEEDK	iTRAQ8plex@N-term; Phospho(T)@15; iTRAQ8plex(K)@26	Phospho(T)@894		0.00692554	3383.66	846.921	3383.65	846.919	4	16	1.1.1.2082.23	88.2195	3148.12	2426.09	88.05	0.44	2286.17	1.65009	1.34333	1.39364	5.52673	2.47845	5.57298	0.093007
8	37.85	37.85	16.66	14.31	13.74	sp|P78559|MAP1A_HUMAN	Microtubule-associated protein 1A OS=Homo sapiens OX=9606 GN=MAP1A PE=1 SV=6	1	auto	0	33.05	TEATQGLDYVPSAGTISPTSSLEEDK	iTRAQ8plex@N-term; Phospho(T)@19; iTRAQ8plex(K)@26	Phospho(T)@898		0.00692554	3383.66	846.921	3383.65	846.919	4	15	1.1.1.2082.23	88.2195	3148.12	2426.09	88.05	0.44	2286.17	1.65009	1.34333	1.39364	5.52673	2.47845	5.57298	0.093007
8	37.85	37.85	16.66	14.31	13.74	sp|P78559|MAP1A_HUMAN	Microtubule-associated protein 1A OS=Homo sapiens OX=9606 GN=MAP1A PE=1 SV=6	1	auto	0	33.05	TEATQGLDYVPSAGTISPTSSLEEDK	iTRAQ8plex@N-term; Phospho(S)@20; iTRAQ8plex(K)@26	Phospho(S)@899		0.00692554	3383.66	846.921	3383.65	846.919	4	15	1.1.1.2082.23	88.2195	3148.12	2426.09	88.05	0.44	2286.17	1.65009	1.34333	1.39364	5.52673	2.47845	5.57298	0.093007
70	9.43	9.55	15.32	15.32	12.37	sp|P09651|ROA1_HUMAN	Heterogeneous nuclear ribonucleoprotein A1 OS=Homo sapiens OX=9606 GN=HNRNPA1 PE=1 SV=5	1	auto	0	24.29	SESPKEPEQLR	iTRAQ8plex@N-term; Phospho(S)@3; iTRAQ8plex(K)@5	Phospho(S)@6	missed K-E@5	0.00164397	1987.03	497.764	1987.02	497.763	4	7	1.1.1.953.11	32.8678	32882.9	2566.85	33.44	0.54	1379.65	1.57635	0.603099	2.61645	0.296231	1.27303	2.41669	0.0935239
5	51.69	51.69	17.16	11.68	11.26	sp|Q09666|AHNK_HUMAN	Neuroblast differentiation-associated protein AHNAK OS=Homo sapiens OX=9606 GN=AHNAK PE=1 SV=2	1	auto	0	18.21	AEAPLPSPK	iTRAQ8plex@N-term; Phospho(S)@7; iTRAQ8plex(K)@9	Phospho(S)@5110		-0.00516929	1596.87	533.297	1596.87	533.299	3	6	1.1.1.1262.13	47.988	8931.86	3490.89	48.47	0.59	1161.42	-1.57028	-2.24281	-1.48885	-6.64386	-2.98645	0.12618	0.093626
5	51.69	51.69	17.16	11.68	11.26	sp|Q09666|AHNK_HUMAN	Neuroblast differentiation-associated protein AHNAK OS=Homo sapiens OX=9606 GN=AHNAK PE=1 SV=2	1	auto	0	99	SNSFSDER	iTRAQ8plex@N-term; Phospho(S)@3	Phospho(S)@5782		0.000460628	1324.56	442.527	1324.56	442.527	3	7	1.1.1.838.4	27.2388	4855.89	2170.45	26.99	0.34	1074.92	6.64386	1.67077	0.854	3.24488	3.10338	8.59428	0.0938217
5	51.69	51.69	17.16	11.68	11.26	sp|Q09666|AHNK_HUMAN	Neuroblast differentiation-associated protein AHNAK OS=Homo sapiens OX=9606 GN=AHNAK PE=1 SV=2	1	auto	0	39.7	SNSFSDER	iTRAQ8plex@N-term; Phospho(S)@5	Phospho(S)@5784		0.000460628	1324.56	442.527	1324.56	442.527	3	5	1.1.1.838.4	27.2388	4855.89	2170.45	26.99	0.34	1074.92	6.64386	1.67077	0.854	3.24488	3.10338	8.59428	0.0938217
4	54.8	54.61	94.93	90.93	87.73	sp|P63261|ACTG_HUMAN	Actin, cytoplasmic 2 OS=Homo sapiens OX=9606 GN=ACTG1 PE=1 SV=1	0	auto - discordant peptide type	0	96.55	KDLYANTVLSGGTTMYPGIADR	iTRAQ8plex@N-term; No iTRAQ8plex(K)@1		missed K-D@1	0.00284565	2646.37	883.129	2646.36	883.128	3	10	1.1.1.1881.31	78.3626	6643.48	5464.02	78.43	0.44	1729.85	-0.340641	0.0437574	-0.420259	-0.60405	-0.330298	0.795372	0.093947
597	1.68	54.59	94.93	90.93	87.73	sp|P60709|ACTB_HUMAN	Actin, cytoplasmic 1 OS=Homo sapiens OX=9606 GN=ACTB PE=1 SV=1	0	auto - discordant peptide type	0	96.55	KDLYANTVLSGGTTMYPGIADR	iTRAQ8plex@N-term; No iTRAQ8plex(K)@1		missed K-D@1	0.00284565	2646.37	883.129	2646.36	883.128	3	10	1.1.1.1881.31	78.3626	6643.48	5464.02	78.43	0.44	1729.85	-0.340641	0.0437574	-0.420259	-0.60405	-0.330298	0.795372	0.093947
3	61.96	62.08	78.76	74.25	66.95	sp|P08670|VIME_HUMAN	Vimentin OS=Homo sapiens OX=9606 GN=VIM PE=1 SV=4	0	auto - discordant peptide type	0	22.55	AINTEFK	No iTRAQ8plex@N-term; iTRAQ8plex(K)@7		cleaved D-A@N-term	-0.00344426	1125.63	563.822	1125.63	563.824	2	6	1.1.1.1009.28	35.6217	4746.68	3943.05	35.74	0.44	988.151	-0.535834	-1.17644	-0.00669954	-0.588652	-0.576907	0.6704	0.0948328
104	6.45	6.5	4.62	2.358	2.358	sp|E9PAV3|NACAM_HUMAN	Nascent polypeptide-associated complex subunit alpha, muscle-specific form OS=Homo sapiens OX=9606 GN=NACA PE=1 SV=1	0	auto - discordant peptide type	0.0305841	99	AAEIDEEPVSK	No iTRAQ8plex@N-term; iTRAQ8plex(K)@11		cleaved A-A@N-term	0.00045806	1490.78	497.933	1490.78	497.933	3	12	1.1.1.1023.16	36.2971	20568.7	19568.6	36.33	0.29	4065.23	-0.794994	-0.442726	-0.00883566	-0.317515	-0.391018	0.762592	0.0954864
3	61.96	62.08	78.76	74.25	66.95	sp|P08670|VIME_HUMAN	Vimentin OS=Homo sapiens OX=9606 GN=VIM PE=1 SV=4	1	auto	2	99	SVSSSSYR	iTRAQ8plex@N-term; Phospho(S)@1	Phospho(S)@5		-0.00241068	1255.57	628.794	1255.58	628.795	2	8	1.1.1.822.38	26.4832	9800.01	5432.57	26.7	0.44	1424.33	-6.64386	-1.35383	-0.806742	-6.64386	-3.86207	0.0687702	0.0959703
187	4.02	4.02	6.773	5.179	5.179	sp|Q92688|AN32B_HUMAN	Acidic leucine-rich nuclear phosphoprotein 32 family member B OS=Homo sapiens OX=9606 GN=ANP32B PE=1 SV=1	1	auto	0	99	LLPQLTYLDGYDR	iTRAQ8plex@N-term			-0.00298135	1870.01	936.013	1870.01	936.014	2	16	1.1.1.2279.30	97.9098	68455	54295.9	98.08	0.39	4057.52	-0.0619061	-0.738754	-0.324915	-1.14143	-0.56675	0.675136	0.0964941
19	25.42	25.43	57.81	55	47.5	sp|P08758|ANXA5_HUMAN	Annexin A5 OS=Homo sapiens OX=9606 GN=ANXA5 PE=1 SV=2	1	auto	0.958607	91.85	SEIDLFNIR	iTRAQ8plex@N-term			-0.00572141	1409.78	705.895	1409.78	705.898	2	7	1.1.1.1982.11	83.2976	1470.34	1298.76	83.29	0.44	1106	1.86481	0.555208	1.35858	0.0652552	0.960963	1.94661	0.0968478
5	51.69	51.69	17.16	11.68	11.26	sp|Q09666|AHNK_HUMAN	Neuroblast differentiation-associated protein AHNAK OS=Homo sapiens OX=9606 GN=AHNAK PE=1 SV=2	1	auto	2	99	GGVTGSPEASISGSK	iTRAQ8plex@N-term; Phospho(S)@6; iTRAQ8plex(K)@15	Phospho(S)@5731		-0.00736208	2021.02	674.681	2021.03	674.684	3	14	1.1.1.1290.26	49.3704	14619.1	13778.2	49.49	0.49	3286.56	-1.46367	-2.47062	-1.33078	-6.64386	-2.97723	0.126988	0.097195
187	4.02	4.02	6.773	5.179	5.179	sp|Q92688|AN32B_HUMAN	Acidic leucine-rich nuclear phosphoprotein 32 family member B OS=Homo sapiens OX=9606 GN=ANP32B PE=1 SV=1	1	auto	0	99	LLPQLTYLDGYDR	iTRAQ8plex@N-term			0.00366218	1870.02	624.347	1870.01	624.345	3	16	1.1.1.2290.2	98.4258	155485	29382.3	98.08	0.44	4884.26	-1.24776	-0.026685	-1.27103	-0.412267	-0.739437	0.598973	0.0974115
63	10.06	10.06	37.95	30.72	30.72	sp|P23528|COF1_HUMAN	Cofilin-1 OS=Homo sapiens OX=9606 GN=CFL1 PE=1 SV=3	0	auto - discordant peptide type	0	99	ASGVAVSDGVIK	Acetyl@N-term; Phospho(S)@2; iTRAQ8plex(K)@12	Acetyl@2; Phospho(S)@3	cleaved M-A@N-term	-0.00941201	1527.78	764.895	1527.79	764.9	2	11	1.1.1.1989.11	83.6416	7806.51	6513.08	83.14	1.38	2257.87	-1.05524	-0.991857	-0.640529	0.119978	-0.641911	0.640864	0.09772
3	61.96	62.08	78.76	74.25	66.95	sp|P08670|VIME_HUMAN	Vimentin OS=Homo sapiens OX=9606 GN=VIM PE=1 SV=4	0	auto - discordant peptide type	0	15.75	TYSLGSALR	iTRAQ8plex@N-term; Phospho(S)@3	Phospho(S)@39	cleaved R-P@C-term	-0.0040963	1350.68	676.348	1350.69	676.35	2	8	1.1.1.1770.10	72.8954	59407	57646	72.89	0.49	11577.2	-0.425355	-0.478523	0.0515781	-0.775361	-0.406915	0.754234	0.0978139
4	54.8	54.61	94.93	90.93	87.73	sp|P63261|ACTG_HUMAN	Actin, cytoplasmic 2 OS=Homo sapiens OX=9606 GN=ACTG1 PE=1 SV=1	0	auto - discordant peptide type	0	99	VALDFEQEMATAASSSSLEK	No iTRAQ8plex@N-term; iTRAQ8plex(K)@20		cleaved Y-V@N-term	0.000392801	2417.19	806.739	2417.19	806.739	3	11	1.1.1.2127.16	90.4227	14639.8	12506.3	90.51	0.49	2124.12	-0.798421	-0.990788	0.0818672	-0.515406	-0.555687	0.680333	0.0979648
597	1.68	54.59	94.93	90.93	87.73	sp|P60709|ACTB_HUMAN	Actin, cytoplasmic 1 OS=Homo sapiens OX=9606 GN=ACTB PE=1 SV=1	0	auto - discordant peptide type	0	99	VALDFEQEMATAASSSSLEK	No iTRAQ8plex@N-term; iTRAQ8plex(K)@20		cleaved Y-V@N-term	0.000392801	2417.19	806.739	2417.19	806.739	3	11	1.1.1.2127.16	90.4227	14639.8	12506.3	90.51	0.49	2124.12	-0.798421	-0.990788	0.0818672	-0.515406	-0.555687	0.680333	0.0979648
61	10.23	10.24	4.653	3.934	3.934	sp|Q01082|SPTB2_HUMAN	Spectrin beta chain, non-erythrocytic 1 OS=Homo sapiens OX=9606 GN=SPTBN1 PE=1 SV=2	0	auto - discordant peptide type	0	99	MAETVDTSEMVNGATEQR	iTRAQ8plex@N-term; Deamidated(N)@12			0.00319935	2273.05	758.69	2273.05	758.689	3	18	1.1.1.1690.32	68.9874	30108.5	9388.48	69.21	0.39	2493.07	0.118025	1.65715	0.780237	0.531067	0.77162	1.70719	0.0982781
11	33.92	33.95	52.56	45.67	36.02	sp|P07237|PDIA1_HUMAN	Protein disulfide-isomerase OS=Homo sapiens OX=9606 GN=P4HB PE=1 SV=3	1	auto	0.16877	40.37	AEGSEIR	iTRAQ8plex@N-term			-0.056288	1064.52	533.268	1064.58	533.296	2	8	1.1.1.629.21	17.0409	1417.97	578.55	16.68	1.12	927.506	-6.64386	-6.64386	0.160555	-2.62663	-3.93845	0.0652243	0.0985757
2	68.17	68.14	31.28	25.36	20.46	sp|P35579|MYH9_HUMAN	Myosin-9 OS=Homo sapiens OX=9606 GN=MYH9 PE=1 SV=4	0	auto - discordant peptide type	0	16.06	LNLER	iTRAQ8plex@N-term; Deamidated(N)@2		cleaved D-L@N-term	-0.0856707	948.469	475.242	948.555	475.285	2	8	1.1.1.1075.12	38.8396	3698.03	1693.22	39.22	0.64	2194.55	-1.05609	-0.0375924	-0.38668	-0.518629	-0.499747	0.707231	0.0990342
3	61.96	62.08	78.76	74.25	66.95	sp|P08670|VIME_HUMAN	Vimentin OS=Homo sapiens OX=9606 GN=VIM PE=1 SV=4	0	auto - shared MS/MS	0.342944	71.8	LDLER	iTRAQ8plex@N-term			-0.0856707	948.469	475.242	948.555	475.285	2	8	1.1.1.1075.12	38.8396	3698.03	1693.22	39.22	0.64	2194.55	-1.05609	-0.0375924	-0.38668	-0.518629	-0.499747	0.707231	0.0990342
13	32.54	32.63	65.41	56.1	56.1	sp|Q71U36|TBA1A_HUMAN	Tubulin alpha-1A chain OS=Homo sapiens OX=9606 GN=TUBA1A PE=1 SV=1	0	auto - shared MS/MS	0	71.8	LDIER	iTRAQ8plex@N-term		cleaved N-L@N-term; cleaved R-P@C-term	-0.0856707	948.469	475.242	948.555	475.285	2	8	1.1.1.1075.12	38.8396	3698.03	1693.22	39.22	0.64	2194.55	-1.05609	-0.0375924	-0.38668	-0.518629	-0.499747	0.707231	0.0990342
96	6.89	7.26	13.61	6.073	4.503	sp|Q9Y2W1|TR150_HUMAN	Thyroid hormone receptor-associated protein 3 OS=Homo sapiens OX=9606 GN=THRAP3 PE=1 SV=2	0	auto - shared MS/MS	0	71.8	LDIER	iTRAQ8plex@N-term			-0.0856707	948.469	475.242	948.555	475.285	2	8	1.1.1.1075.12	38.8396	3698.03	1693.22	39.22	0.64	2194.55	-1.05609	-0.0375924	-0.38668	-0.518629	-0.499747	0.707231	0.0990342
168	4.11	5.18	1.909	0.6226	0.5414	sp|Q9UPN3|MACF1_HUMAN	Microtubule-actin cross-linking factor 1, isoforms 1/2/3/4/5 OS=Homo sapiens OX=9606 GN=MACF1 PE=1 SV=4	0	auto - shared MS/MS	0	71.8	LDLER	iTRAQ8plex@N-term		cleaved N-L@N-term	-0.0856707	948.469	475.242	948.555	475.285	2	8	1.1.1.1075.12	38.8396	3698.03	1693.22	39.22	0.64	2194.55	-1.05609	-0.0375924	-0.38668	-0.518629	-0.499747	0.707231	0.0990342
282	2.45	2.49	2.109	0.9471	0.7318	sp|Q14204|DYHC1_HUMAN	Cytoplasmic dynein 1 heavy chain 1 OS=Homo sapiens OX=9606 GN=DYNC1H1 PE=1 SV=5	0	auto - discordant peptide type	0	16.06	LNLER	iTRAQ8plex@N-term; Deamidated(N)@2		cleaved W-L@N-term	-0.0856707	948.469	475.242	948.555	475.285	2	8	1.1.1.1075.12	38.8396	3698.03	1693.22	39.22	0.64	2194.55	-1.05609	-0.0375924	-0.38668	-0.518629	-0.499747	0.707231	0.0990342
152	4.56	4.59	5.674	4.093	3.07	sp|Q8WWM7|ATX2L_HUMAN	Ataxin-2-like protein OS=Homo sapiens OX=9606 GN=ATXN2L PE=1 SV=2	1	auto	0.551294	88.58	STSTPTSPGPR	iTRAQ8plex@N-term; Phospho(T)@6	Phospho(T)@683		-0.00341562	1470.7	736.357	1470.7	736.358	2	8	1.1.1.716.45	21.31	3056.6	1695.44	21.51	0.34	744.374	-2.32997	-2.78695	-0.479284	-6.64386	-3.06001	0.119907	0.0990683
139	5.29	5.35	27.14	24.94	22.74	sp|P54727|RD23B_HUMAN	UV excision repair protein RAD23 homolog B OS=Homo sapiens OX=9606 GN=RAD23B PE=1 SV=1	0	auto - discordant peptide type	0	87.04	YIQVTPQEK	No iTRAQ8plex@N-term; iTRAQ8plex(K)@9		cleaved N-Y@N-term	-0.000812881	1408.79	470.603	1408.79	470.603	3	8	1.1.1.1043.7	37.2669	5836.3	3140.86	37.46	0.54	1023.85	-0.423028	-0.0148115	-0.72052	-1.19909	-0.589363	0.664636	0.0991681
443	2	2	12.95	10.74	8.264	sp|P54725|RD23A_HUMAN	UV excision repair protein RAD23 homolog A OS=Homo sapiens OX=9606 GN=RAD23A PE=1 SV=1	0	auto - discordant peptide type	0	87.04	YIQVTPQEK	No iTRAQ8plex@N-term; iTRAQ8plex(K)@9		cleaved N-Y@N-term	-0.000812881	1408.79	470.603	1408.79	470.603	3	8	1.1.1.1043.7	37.2669	5836.3	3140.86	37.46	0.54	1023.85	-0.423028	-0.0148115	-0.72052	-1.19909	-0.589363	0.664636	0.0991681
4	54.8	54.61	94.93	90.93	87.73	sp|P63261|ACTG_HUMAN	Actin, cytoplasmic 2 OS=Homo sapiens OX=9606 GN=ACTG1 PE=1 SV=1	0	auto - shared MS/MS	0	99	TTGIVMDSGDGVTHTVPIYEGYALPHAILR	iTRAQ8plex@N-term			0.00617838	3486.82	872.712	3486.81	872.71	4	16	1.1.1.2065.29	87.3916	19534.2	19400	87.41	0.39	2048.93	0.300139	0.332995	0.330945	1.2672	0.55782	1.47204	0.0995935
597	1.68	54.59	94.93	90.93	87.73	sp|P60709|ACTB_HUMAN	Actin, cytoplasmic 1 OS=Homo sapiens OX=9606 GN=ACTB PE=1 SV=1	0	auto - shared MS/MS	0	99	TTGIVMDSGDGVTHTVPIYEGYALPHAILR	iTRAQ8plex@N-term			0.00617838	3486.82	872.712	3486.81	872.71	4	16	1.1.1.2065.29	87.3916	19534.2	19400	87.41	0.39	2048.93	0.300139	0.332995	0.330945	1.2672	0.55782	1.47204	0.0995935
11	33.92	33.95	52.56	45.67	36.02	sp|P07237|PDIA1_HUMAN	Protein disulfide-isomerase OS=Homo sapiens OX=9606 GN=P4HB PE=1 SV=3	1	auto	0	99	TGPAATTLPDGAAAESLVESSEVAVIGFFK	iTRAQ8plex@N-term; iTRAQ8plex(K)@30			0.00736341	3542.9	886.733	3542.9	886.732	4	15	1.1.1.2865.9	126.69	51533.9	15128.4	125.89	0.59	3329.41	-0.662347	-1.37721	-4.36112	-6.64386	-3.26113	0.104304	0.0995947
634	1.12	1.46	2.14	2.14	2.14	sp|Q3KQU3|MA7D1_HUMAN	MAP7 domain-containing protein 1 OS=Homo sapiens OX=9606 GN=MAP7D1 PE=1 SV=1	0	auto - discordant peptide type	0	17.82	SSQPSPTAVPASDSPPTK	No iTRAQ8plex@N-term; Phospho(S)@5; iTRAQ8plex(K)@18	Phospho(S)@116		-0.00191067	2137.02	713.348	2137.02	713.349	3	9	1.1.1.1235.38	46.6864	10920.3	10821.7	46.7	0.49	2669.64	-0.019821	0.765184	1.35097	0.568745	0.666269	1.58696	0.0996655
634	1.12	1.46	2.14	2.14	2.14	sp|Q3KQU3|MA7D1_HUMAN	MAP7 domain-containing protein 1 OS=Homo sapiens OX=9606 GN=MAP7D1 PE=1 SV=1	0	auto - discordant peptide type	0	17.82	SSQPSPTAVPASDSPPTK	No iTRAQ8plex@N-term; Phospho(T)@7; iTRAQ8plex(K)@18	Phospho(T)@118		-0.00191067	2137.02	713.348	2137.02	713.349	3	9	1.1.1.1235.38	46.6864	10920.3	10821.7	46.7	0.49	2669.64	-0.019821	0.765184	1.35097	0.568745	0.666269	1.58696	0.0996655
634	1.12	1.46	2.14	2.14	2.14	sp|Q3KQU3|MA7D1_HUMAN	MAP7 domain-containing protein 1 OS=Homo sapiens OX=9606 GN=MAP7D1 PE=1 SV=1	0	auto - discordant peptide type	0	17.82	SSQPSPTAVPASDSPPTK	No iTRAQ8plex@N-term; Phospho(S)@2; iTRAQ8plex(K)@18	Phospho(S)@113		-0.00191067	2137.02	713.348	2137.02	713.349	3	9	1.1.1.1235.38	46.6864	10920.3	10821.7	46.7	0.49	2669.64	-0.019821	0.765184	1.35097	0.568745	0.666269	1.58696	0.0996655
63	10.06	10.06	37.95	30.72	30.72	sp|P23528|COF1_HUMAN	Cofilin-1 OS=Homo sapiens OX=9606 GN=CFL1 PE=1 SV=3	0	auto - discordant peptide type	0	99	ASGVAVSDGVIK	Acetyl@N-term; Phospho(S)@2; iTRAQ8plex(K)@12	Acetyl@2; Phospho(S)@3	cleaved M-A@N-term	-0.00343054	1527.78	764.898	1527.79	764.9	2	14	1.1.1.1929.18	80.7018	734934	74796.5	80.24	0.44	16361.6	-1.0762	-0.304472	-0.106581	-0.47991	-0.491792	0.711141	0.100227
4	54.8	54.61	94.93	90.93	87.73	sp|P63261|ACTG_HUMAN	Actin, cytoplasmic 2 OS=Homo sapiens OX=9606 GN=ACTG1 PE=1 SV=1	0	auto - discordant peptide type	0	99	SYELPDGQVITIGNER	No iTRAQ8plex@N-term			0.000644276	1789.89	895.95	1789.88	895.95	2	13	1.1.1.1987.18	83.5548	3928.84	3818.83	83.53	0.44	1961.19	-0.183741	-0.334701	-0.319238	0.0350636	-0.200654	0.870156	0.100786
255	3	25.83	67.9	57.82	47.48	sp|P68032|ACTC_HUMAN	Actin, alpha cardiac muscle 1 OS=Homo sapiens OX=9606 GN=ACTC1 PE=1 SV=1	0	auto - discordant peptide type	0	99	SYELPDGQVITIGNER	No iTRAQ8plex@N-term			0.000644276	1789.89	895.95	1789.88	895.95	2	13	1.1.1.1987.18	83.5548	3928.84	3818.83	83.53	0.44	1961.19	-0.183741	-0.334701	-0.319238	0.0350636	-0.200654	0.870156	0.100786
597	1.68	54.59	94.93	90.93	87.73	sp|P60709|ACTB_HUMAN	Actin, cytoplasmic 1 OS=Homo sapiens OX=9606 GN=ACTB PE=1 SV=1	0	auto - discordant peptide type	0	99	SYELPDGQVITIGNER	No iTRAQ8plex@N-term			0.000644276	1789.89	895.95	1789.88	895.95	2	13	1.1.1.1987.18	83.5548	3928.84	3818.83	83.53	0.44	1961.19	-0.183741	-0.334701	-0.319238	0.0350636	-0.200654	0.870156	0.100786
15	30.79	30.79	53.67	49.53	43.69	sp|P14618|KPYM_HUMAN	Pyruvate kinase PKM OS=Homo sapiens OX=9606 GN=PKM PE=1 SV=4	0	auto - discordant peptide type	0.000869447	99	SKPHSEAGTAFIQTQ	Acetyl@N-term; iTRAQ8plex(K)@2	Acetyl@2	cleaved M-S@N-term; cleaved Q-Q@C-term	-0.00361141	1947	650.006	1947	650.007	3	12	1.1.1.1270.23	48.3881	13728.7	13607.6	48.37	0.34	2986.11	0.106899	-0.96652	-0.831748	-0.545043	-0.559103	0.678724	0.101066
231	3.72	3.89	7.519	7.519	4.762	sp|P05556|ITB1_HUMAN	Integrin beta-1 OS=Homo sapiens OX=9606 GN=ITGB1 PE=1 SV=2	0	auto - discordant peptide type	0	71.33	SCGECIQAGPN	iTRAQ8plex@N-term; Methylthio(C)@2; Methylthio(C)@5; Deamidated(Q)@7		cleaved N-C@C-term	0.00908255	1474.6	738.305	1474.59	738.301	2	7	1.1.1.1824.19	75.5529	7758.67	5547.34	75.39	0.39	1726.15	-0.0632509	-0.236918	-0.0706939	-0.0452242	-0.104022	0.930436	0.102029
6	48.15	48.15	85.67	81.79	80	sp|P04406|G3P_HUMAN	Glyceraldehyde-3-phosphate dehydrogenase OS=Homo sapiens OX=9606 GN=GAPDH PE=1 SV=3	0	auto - discordant peptide type	2	99	MTTVHAITATQK	No iTRAQ8plex@N-term; iTRAQ8plex(K)@12		cleaved L-M@N-term	-0.000696119	1604.89	535.969	1604.89	535.969	3	13	1.1.1.869.18	28.7662	144337	35328.4	28.46	0.39	6041.11	-0.768383	0.147777	-1.37995	-1.06677	-0.766831	0.587707	0.102366
16	28.32	28.33	36.36	29.27	23.54	sp|P14625|ENPL_HUMAN	Endoplasmin OS=Homo sapiens OX=9606 GN=HSP90B1 PE=1 SV=1	0	auto - discordant peptide type	0	99	DDEVDVDGTVEEDLGK	iTRAQ8plex@N-term; Didehydro(T)@9; iTRAQ8plex(K)@16		cleaved A-D@N-term	0.00600197	2340.15	781.057	2340.14	781.055	3	12	1.1.1.1837.30	76.2007	2071.56	1830.28	76.22	0.59	1572.83	0.901732	0.341346	0.14067	0.217904	0.400413	1.31989	0.102513
16	28.32	28.33	36.36	29.27	23.54	sp|P14625|ENPL_HUMAN	Endoplasmin OS=Homo sapiens OX=9606 GN=HSP90B1 PE=1 SV=1	0	auto - discordant peptide type	0	97.93	DDEVDVDGTVEEDLGK	iTRAQ8plex@N-term; Dehydrated(T)@9; Oxidation(D)@13; iTRAQ8plex(K)@16	Dehydrated(T)@30; Oxidation(D)@34	cleaved A-D@N-term	0.00600197	2340.15	781.057	2340.14	781.055	3	12	1.1.1.1837.30	76.2007	2071.56	1830.28	76.22	0.59	1572.83	0.901732	0.341346	0.14067	0.217904	0.400413	1.31989	0.102513
123	6	6	56.78	56.78	56.78	sp|Q13541|4EBP1_HUMAN	Eukaryotic translation initiation factor 4E-binding protein 1 OS=Homo sapiens OX=9606 GN=EIF4EBP1 PE=1 SV=3	1	auto	0	99	DLPTIPGVTSPSSDEPPMEASQSHLR	iTRAQ8plex@N-term			0.00760321	3051.52	763.887	3051.51	763.885	4	19	1.1.1.1893.19	78.9411	9967.9	7528.43	78.83	0.44	2828.2	-1.687	-0.34147	-0.378437	-2.50797	-1.22872	0.426696	0.102783
45	13.94	16.01	39.29	33.28	32.05	sp|Q16643|DREB_HUMAN	Drebrin OS=Homo sapiens OX=9606 GN=DBN1 PE=1 SV=4	1	auto	2	99	VAEFFQGVDVIVNASSVEDIDAGAIGQR	iTRAQ8plex@N-term			-0.0189772	3209.63	1070.88	3209.65	1070.89	3	18	1.1.1.2885.26	127.692	1913.24	1853.83	127.72	0.15	2883.53	0.585717	6.64386	6.28063	1.32755	3.70944	13.0813	0.102996
62	10.09	10.15	29.06	16.75	14.66	sp|P17302|CXA1_HUMAN	Gap junction alpha-1 protein OS=Homo sapiens OX=9606 GN=GJA1 PE=1 SV=2	1	auto	2	99	QASEQNWANYSAEQNR	iTRAQ8plex@N-term; Phospho(S)@3	Phospho(S)@306		-0.00024054	2278.99	760.671	2278.99	760.671	3	16	1.1.1.1527.31	60.9866	14404.2	13896.1	60.96	0.44	3645.2	3.63852	1.43183	2.58789	-0.156624	1.8754	3.66905	0.104485
4	54.8	54.61	94.93	90.93	87.73	sp|P63261|ACTG_HUMAN	Actin, cytoplasmic 2 OS=Homo sapiens OX=9606 GN=ACTG1 PE=1 SV=1	0	auto - shared MS/MS	0	99	LCYVALDFEQEMATAASSSSLEK	iTRAQ8plex@N-term; Methylthio(C)@2; iTRAQ8plex(K)@23			-0.00293831	3146.54	787.642	3146.54	787.643	4	23	1.1.1.2886.8	127.727	60533.8	49373.9	127.77	0.2	20419.1	0.506418	0.465704	0.0690504	0.0677709	0.277236	1.21187	0.105566
597	1.68	54.59	94.93	90.93	87.73	sp|P60709|ACTB_HUMAN	Actin, cytoplasmic 1 OS=Homo sapiens OX=9606 GN=ACTB PE=1 SV=1	0	auto - shared MS/MS	0	99	LCYVALDFEQEMATAASSSSLEK	iTRAQ8plex@N-term; Methylthio(C)@2; iTRAQ8plex(K)@23			-0.00293831	3146.54	787.642	3146.54	787.643	4	23	1.1.1.2886.8	127.727	60533.8	49373.9	127.77	0.2	20419.1	0.506418	0.465704	0.0690504	0.0677709	0.277236	1.21187	0.105566
124	5.93	6.05	29.53	29.53	18.12	sp|P0DP25|CALM3_HUMAN; sp|P0DP24|CALM2_HUMAN; sp|P0DP23|CALM1_HUMAN	Calmodulin-3 OS=Homo sapiens OX=9606 GN=CALM3 PE=1 SV=1; Calmodulin-2 OS=Homo sapiens OX=9606 GN=CALM2 PE=1 SV=1; Calmodulin-1 OS=Homo sapiens OX=9606 GN=CALM1 PE=1 SV=1	1	auto	0	73.7	DTDSEEEIR	iTRAQ8plex@N-term			-9.67867e-05	1396.66	466.561	1396.66	466.561	3	7	1.1.1.775.11	24.1618	2608.53	1655.9	24.3	0.24	949.522	2.09421	6.64386	1.24107	1.59964	2.89469	7.43686	0.105576
22	22.86	24.91	28.87	22.1	20.72	sp|P08238|HS90B_HUMAN	Heat shock protein HSP 90-beta OS=Homo sapiens OX=9606 GN=HSP90AB1 PE=1 SV=4	0	auto - discordant peptide type	1.37675	99	IEDVGSDEEDDSGKDKK	iTRAQ8plex@N-term; Phospho(D)@10; iTRAQ8plex(K)@14; iTRAQ8plex(K)@16; iTRAQ8plex(K)@17	Phospho(D)@259	missed K-D@14; missed K-K@16	0.00837233	3161.61	791.411	3161.61	791.409	4	14	1.1.1.1202.21	45.088	24248	14358	45.38	0.53	5880.55	-0.0768854	-0.508345	-0.180254	-0.86298	-0.407116	0.754129	0.105753
38	16.14	16.15	11.99	10.64	10.64	sp|P27824|CALX_HUMAN	Calnexin OS=Homo sapiens OX=9606 GN=CANX PE=1 SV=2	1	auto	0	99	QKSDAEEDGGTVSQEEEDR	iTRAQ8plex@N-term; iTRAQ8plex(K)@2; Phospho(S)@3	Phospho(S)@554	missed K-S@2	0.00518409	2796.26	700.072	2796.25	700.071	4	10	1.1.1.963.29	33.385	10128.5	2645.45	33.69	0.44	1371.84	0.770159	-0.0417631	1.45497	2.20425	1.09691	2.13895	0.106138
38	16.14	16.15	11.99	10.64	10.64	sp|P27824|CALX_HUMAN	Calnexin OS=Homo sapiens OX=9606 GN=CANX PE=1 SV=2	1	auto	0	57.06	QKSDAEEDGGTVSQEEEDR	iTRAQ8plex@N-term; iTRAQ8plex(K)@2; Phospho(T)@11	Phospho(T)@562	missed K-S@2	0.00518409	2796.26	700.072	2796.25	700.071	4	9	1.1.1.963.29	33.385	10128.5	2645.45	33.69	0.44	1371.84	0.770159	-0.0417631	1.45497	2.20425	1.09691	2.13895	0.106138
63	10.06	10.06	37.95	30.72	30.72	sp|P23528|COF1_HUMAN	Cofilin-1 OS=Homo sapiens OX=9606 GN=CFL1 PE=1 SV=3	0	auto - discordant peptide type	0	99	ASGVAVSDGVIK	Acetyl@N-term; Phospho(S)@2; iTRAQ8plex(K)@12	Acetyl@2; Phospho(S)@3	cleaved M-A@N-term	-0.00343054	1527.78	764.898	1527.79	764.9	2	13	1.1.1.1911.12	79.8175	734934	90182.8	80.24	0.44	18724	-1.11269	-0.706814	-1.61038	0.106983	-0.830726	0.562246	0.106159
36	16.81	16.82	25.73	20.14	20.14	sp|Q9Y2D5|AKAP2_HUMAN	A-kinase anchor protein 2 OS=Homo sapiens OX=9606 GN=AKAP2 PE=1 SV=3	1	auto	0	99	TLSMIEEEIR	iTRAQ8plex@N-term; Phospho(S)@3	Phospho(S)@720		-0.00409931	1603.78	802.897	1603.78	802.899	2	9	1.1.1.2300.12	98.9262	29360.2	29006.1	98.92	0.34	5079.31	-6.64386	-0.979751	-0.77709	-5.72529	-3.5315	0.0864795	0.106188
36	16.81	16.82	25.73	20.14	20.14	sp|Q9Y2D5|AKAP2_HUMAN	A-kinase anchor protein 2 OS=Homo sapiens OX=9606 GN=AKAP2 PE=1 SV=3	1	auto	0	96.34	TLSMIEEEIR	iTRAQ8plex@N-term; Phospho(T)@1	Phospho(T)@718		-0.00409931	1603.78	802.897	1603.78	802.899	2	9	1.1.1.2300.12	98.9262	29360.2	29006.1	98.92	0.34	5079.31	-6.64386	-0.979751	-0.77709	-5.72529	-3.5315	0.0864795	0.106188
69	9.48	9.51	17.96	17.96	17.96	sp|Q96TA1|NIBA2_HUMAN	Protein Niban 2 OS=Homo sapiens OX=9606 GN=NIBAN2 PE=1 SV=3	1	auto	0	99	GLLAQGLRPESPPPAGPLLNGAPAGESPQPK	iTRAQ8plex@N-term; Phospho(S)@11; iTRAQ8plex(K)@31	Phospho(S)@665		0.0073986	3704	741.807	3703.99	741.806	5	14	1.1.1.2004.19	84.3856	7245.27	4166.42	84.17	0.74	3308.55	6.64386	1.27472	6.64386	0.576982	3.78485	13.7833	0.106497
625	1.2	1.54	7.188	2.96	2.96	sp|Q9NQ55|SSF1_HUMAN	Suppressor of SWI4 1 homolog OS=Homo sapiens OX=9606 GN=PPAN PE=2 SV=1	1	auto	1.20066	99	VGGSDEEASGIPSR	iTRAQ8plex@N-term; Phospho(S)@4	Phospho(S)@359		0.000339363	1743.8	582.274	1743.8	582.273	3	9	1.1.1.1231.17	46.4734	1890.56	1629.29	46.41	0.49	1713.2	1.57245	1.86465	0.156136	0.33905	0.983072	1.97667	0.106544
254	3.02	3.13	15.06	15.06	15.06	sp|Q96A49|SYAP1_HUMAN	Synapse-associated protein 1 OS=Homo sapiens OX=9606 GN=SYAP1 PE=1 SV=1	1	auto	0	99	EQDLPLAEAVRPKTPPVVIK	iTRAQ8plex@N-term; iTRAQ8plex(K)@13; Phospho(T)@14; iTRAQ8plex(K)@20	Phospho(T)@248	missed K-T@13	0.0103238	3191.86	639.378	3191.85	639.376	5	9	1.1.1.1852.8	76.9193	7073.59	5785.25	76.81	0.49	2554.81	-1.45116	-2.0553	0.355712	-1.96135	-1.27802	0.41236	0.106927
5	51.69	51.69	17.16	11.68	11.26	sp|Q09666|AHNK_HUMAN	Neuroblast differentiation-associated protein AHNAK OS=Homo sapiens OX=9606 GN=AHNAK PE=1 SV=2	1	auto	0	47.35	GHYEVTGSDDETGK	iTRAQ8plex@N-term; Phospho(T)@12; iTRAQ8plex(K)@14	Phospho(T)@5845		0.00738665	2182.01	546.51	2182	546.508	4	6	1.1.1.983.26	34.3477	6322.07	878.91	35.01	0.54	1070.79	-1.65908	-2.72204	-0.767942	-6.64386	-2.94823	0.129567	0.107268
5	51.69	51.69	17.16	11.68	11.26	sp|Q09666|AHNK_HUMAN	Neuroblast differentiation-associated protein AHNAK OS=Homo sapiens OX=9606 GN=AHNAK PE=1 SV=2	1	auto	0	47.35	GHYEVTGSDDETGK	iTRAQ8plex@N-term; Phospho(T)@6; iTRAQ8plex(K)@14	Phospho(T)@5839		0.00738665	2182.01	546.51	2182	546.508	4	6	1.1.1.983.26	34.3477	6322.07	878.91	35.01	0.54	1070.79	-1.65908	-2.72204	-0.767942	-6.64386	-2.94823	0.129567	0.107268
5	51.69	51.69	17.16	11.68	11.26	sp|Q09666|AHNK_HUMAN	Neuroblast differentiation-associated protein AHNAK OS=Homo sapiens OX=9606 GN=AHNAK PE=1 SV=2	1	auto	0	47.35	GHYEVTGSDDETGK	iTRAQ8plex@N-term; Phospho(S)@8; iTRAQ8plex(K)@14	Phospho(S)@5841		0.00738665	2182.01	546.51	2182	546.508	4	6	1.1.1.983.26	34.3477	6322.07	878.91	35.01	0.54	1070.79	-1.65908	-2.72204	-0.767942	-6.64386	-2.94823	0.129567	0.107268
6	48.15	48.15	85.67	81.79	80	sp|P04406|G3P_HUMAN	Glyceraldehyde-3-phosphate dehydrogenase OS=Homo sapiens OX=9606 GN=GAPDH PE=1 SV=3	1	auto	0	99	WGDAGAEYVVESTGVFTTMEK	iTRAQ8plex@N-term; iTRAQ8plex(K)@21			0.000243952	2884.44	722.118	2884.44	722.118	4	13	1.1.1.2464.4	106.982	11174.2	8351.97	106.83	0.79	2191.3	-1.36732	-1.3646	-2.15257	-6.64386	-2.88209	0.135645	0.107554
77	8.23	8.31	8.876	6.778	6.616	sp|Q92538|GBF1_HUMAN	Golgi-specific brefeldin A-resistance guanine nucleotide exchange factor 1 OS=Homo sapiens OX=9606 GN=GBF1 PE=1 SV=2	0	auto - discordant peptide type	2	99	GYTSDSEVYTDHGR	iTRAQ8plex@N-term; Phospho(S)@4	Phospho(S)@1318	cleaved R-P@C-term	-0.00240749	1969.83	657.619	1969.84	657.619	3	12	1.1.1.1120.36	41.06	7069.98	6699.56	40.98	0.39	2012.82	1.17203	-0.0783617	0.60278	0.62602	0.580616	1.49549	0.108141
77	8.23	8.31	8.876	6.778	6.616	sp|Q92538|GBF1_HUMAN	Golgi-specific brefeldin A-resistance guanine nucleotide exchange factor 1 OS=Homo sapiens OX=9606 GN=GBF1 PE=1 SV=2	0	auto - discordant peptide type	0	99	GYTSDSEVYTDHGR	iTRAQ8plex@N-term; Phospho(T)@3	Phospho(T)@1317	cleaved R-P@C-term	-0.00240749	1969.83	657.619	1969.84	657.619	3	12	1.1.1.1120.36	41.06	7069.98	6699.56	40.98	0.39	2012.82	1.17203	-0.0783617	0.60278	0.62602	0.580616	1.49549	0.108141
5	51.69	51.69	17.16	11.68	11.26	sp|Q09666|AHNK_HUMAN	Neuroblast differentiation-associated protein AHNAK OS=Homo sapiens OX=9606 GN=AHNAK PE=1 SV=2	1	auto	0.146302	35.75	IHMSGPK	iTRAQ8plex@N-term; Phospho(S)@4; iTRAQ8plex(K)@7	Phospho(S)@5031		-0.00335533	1456.77	486.597	1456.77	486.598	3	5	1.1.1.1041.10	37.1716	1893.42	1859.18	37.11	0.49	847.33	-3.08482	-1.22865	0.00993904	-1.45711	-1.44016	0.368526	0.108455
186	4.02	4.02	16.26	10.47	7.35	sp|P55795|HNRH2_HUMAN	Heterogeneous nuclear ribonucleoprotein H2 OS=Homo sapiens OX=9606 GN=HNRNPH2 PE=1 SV=1	1	auto	2	99	HTGPNSPDTANDGFVR	iTRAQ8plex@N-term; Phospho(S)@6	Phospho(S)@104		0.00333342	2067.94	690.319	2067.93	690.318	3	12	1.1.1.995.40	34.9472	6043.5	5864.9	34.82	0.39	1728.2	-0.187547	1.64507	2.10216	0.949298	1.12724	2.18441	0.10868
570	2	2	3.469	3.469	3.469	sp|O76021|RL1D1_HUMAN	Ribosomal L1 domain-containing protein 1 OS=Homo sapiens OX=9606 GN=RSL1D1 PE=1 SV=3	1	auto	0	99	ATNESEDEIPQLVPIGK	iTRAQ8plex@N-term; Phospho(S)@5; iTRAQ8plex(K)@17	Phospho(S)@361		-0.00289979	2527.3	843.441	2527.3	843.442	3	14	1.1.1.2093.15	88.7592	12420.8	4917.1	88.44	0.39	2281.36	0.884992	1.44803	1.23241	-0.217881	0.836887	1.78619	0.108876
23	22.28	22.31	63.51	59.46	56.98	sp|P07437|TBB5_HUMAN	Tubulin beta chain OS=Homo sapiens OX=9606 GN=TUBB PE=1 SV=2	0	auto - discordant peptide type	0	99	VSDTVVEPY	iTRAQ8plex@N-term		cleaved Y-N@C-term	-0.000794537	1311.69	656.85	1311.69	656.851	2	9	1.1.1.1681.16	68.5321	39420.7	8599.97	68.17	0.39	1654.53	1.06594	0.450517	0.0257276	1.64432	0.796625	1.73703	0.110008
394	2	14.05	49.89	46.07	43.6	sp|P68371|TBB4B_HUMAN	Tubulin beta-4B chain OS=Homo sapiens OX=9606 GN=TUBB4B PE=1 SV=1	0	auto - discordant peptide type	0	99	VSDTVVEPY	iTRAQ8plex@N-term		cleaved Y-N@C-term	-0.000794537	1311.69	656.85	1311.69	656.851	2	9	1.1.1.1681.16	68.5321	39420.7	8599.97	68.17	0.39	1654.53	1.06594	0.450517	0.0257276	1.64432	0.796625	1.73703	0.110008
43	14.65	14.66	9.003	8.438	6.984	sp|P02751|FINC_HUMAN	Fibronectin OS=Homo sapiens OX=9606 GN=FN1 PE=1 SV=5	0	auto - discordant peptide type	0	98.83	ITTTPTNGQQGN	iTRAQ8plex@N-term		cleaved N-S@C-term	-0.00195432	1534.79	768.401	1534.79	768.402	2	11	1.1.1.958.46	33.142	9753.78	4164.96	32.86	0.44	1174.6	-0.194463	-0.695435	-0.0835415	-0.238837	-0.303069	0.810526	0.110119
69	9.48	9.51	17.96	17.96	17.96	sp|Q96TA1|NIBA2_HUMAN	Protein Niban 2 OS=Homo sapiens OX=9606 GN=NIBAN2 PE=1 SV=3	0	auto - discordant peptide type	0	99	AAPEASSPPASPLQHLLPGK	iTRAQ8plex@N-term; Phospho(S)@6; Phospho(S)@11; iTRAQ8plex(K)@20	Phospho(S)@691; Phospho(S)@696		-0.000554653	2735.39	912.804	2735.39	912.804	3	7	1.1.1.2049.25	86.6016	5612.05	2759.83	86.23	0.93	1775.15	-0.99313	-1.38143	0.245345	-1.69251	-0.95543	0.515688	0.110163
69	9.48	9.51	17.96	17.96	17.96	sp|Q96TA1|NIBA2_HUMAN	Protein Niban 2 OS=Homo sapiens OX=9606 GN=NIBAN2 PE=1 SV=3	0	auto - discordant peptide type	0	99	AAPEASSPPASPLQHLLPGK	iTRAQ8plex@N-term; Phospho(S)@7; Phospho(S)@11; iTRAQ8plex(K)@20	Phospho(S)@692; Phospho(S)@696		-0.000554653	2735.39	912.804	2735.39	912.804	3	7	1.1.1.2049.25	86.6016	5612.05	2759.83	86.23	0.93	1775.15	-0.99313	-1.38143	0.245345	-1.69251	-0.95543	0.515688	0.110163
69	9.48	9.51	17.96	17.96	17.96	sp|Q96TA1|NIBA2_HUMAN	Protein Niban 2 OS=Homo sapiens OX=9606 GN=NIBAN2 PE=1 SV=3	0	auto - discordant peptide type	0	99	AAPEASSPPASPLQHLLPGK	iTRAQ8plex@N-term; Phospho(S)@6; Phospho(S)@7; iTRAQ8plex(K)@20	Phospho(S)@691; Phospho(S)@692		-0.000554653	2735.39	912.804	2735.39	912.804	3	7	1.1.1.2049.25	86.6016	5612.05	2759.83	86.23	0.93	1775.15	-0.99313	-1.38143	0.245345	-1.69251	-0.95543	0.515688	0.110163
290	2.38	2.42	31.4	16.28	10.47	sp|P24844|MYL9_HUMAN; sp|P19105|ML12A_HUMAN; sp|O14950|ML12B_HUMAN	Myosin regulatory light polypeptide 9 OS=Homo sapiens OX=9606 GN=MYL9 PE=1 SV=4; Myosin regulatory light chain 12A OS=Homo sapiens OX=9606 GN=MYL12A PE=1 SV=2; Myosin regulatory light chain 12B OS=Homo sapiens OX=9606 GN=MYL12B PE=1 SV=2	0	auto - discordant peptide type	0	98.61	ATSNVFAMFDQSQIQEFK	iTRAQ8plex@N-term; Phospho(S)@3; Oxidation(M)@8; iTRAQ8plex(K)@18	Phospho(S)@20		-0.00291837	2794.35	932.456	2794.35	932.457	3	12	1.1.1.2337.30	100.76	21275.6	16085.7	100.59	0.59	2510.24	-0.621177	-0.351227	-0.0797753	-0.0952522	-0.286858	0.819685	0.110206
290	2.38	2.42	31.4	16.28	10.47	sp|P24844|MYL9_HUMAN; sp|P19105|ML12A_HUMAN; sp|O14950|ML12B_HUMAN	Myosin regulatory light polypeptide 9 OS=Homo sapiens OX=9606 GN=MYL9 PE=1 SV=4; Myosin regulatory light chain 12A OS=Homo sapiens OX=9606 GN=MYL12A PE=1 SV=2; Myosin regulatory light chain 12B OS=Homo sapiens OX=9606 GN=MYL12B PE=1 SV=2	0	auto - discordant peptide type	0	81.99	ATSNVFAMFDQSQIQEFK	iTRAQ8plex@N-term; Phospho(T)@2; Oxidation(M)@8; iTRAQ8plex(K)@18	Phospho(T)@19		-0.00291837	2794.35	932.456	2794.35	932.457	3	11	1.1.1.2337.30	100.76	21275.6	16085.7	100.59	0.59	2510.24	-0.621177	-0.351227	-0.0797753	-0.0952522	-0.286858	0.819685	0.110206
290	2.38	2.42	31.4	16.28	10.47	sp|P24844|MYL9_HUMAN; sp|P19105|ML12A_HUMAN; sp|O14950|ML12B_HUMAN	Myosin regulatory light polypeptide 9 OS=Homo sapiens OX=9606 GN=MYL9 PE=1 SV=4; Myosin regulatory light chain 12A OS=Homo sapiens OX=9606 GN=MYL12A PE=1 SV=2; Myosin regulatory light chain 12B OS=Homo sapiens OX=9606 GN=MYL12B PE=1 SV=2	0	auto - discordant peptide type	0	48.86	ATSNVFAMFDQSQIQEFK	iTRAQ8plex@N-term; Phospho(S)@3; Oxidation(F)@9; iTRAQ8plex(K)@18	Phospho(S)@20; Oxidation(F)@26		-0.00291837	2794.35	932.456	2794.35	932.457	3	12	1.1.1.2337.30	100.76	21275.6	16085.7	100.59	0.59	2510.24	-0.621177	-0.351227	-0.0797753	-0.0952522	-0.286858	0.819685	0.110206
2	68.17	68.14	31.28	25.36	20.46	sp|P35579|MYH9_HUMAN	Myosin-9 OS=Homo sapiens OX=9606 GN=MYH9 PE=1 SV=4	1	auto	0	99	GAGDGSDEEVDGK	iTRAQ8plex@N-term; Phospho(S)@6; iTRAQ8plex(K)@13	Phospho(S)@1943		-0.000652695	1922.87	641.964	1922.87	641.965	3	12	1.1.1.980.41	34.2133	8511.22	3704.77	34.72	0.88	1780.47	-2.06166	-0.0368489	-0.644803	-1.08846	-0.957945	0.51479	0.110281
158	4.38	4.41	7.905	5.295	3.579	sp|Q641Q2|WAC2A_HUMAN	WASH complex subunit 2A OS=Homo sapiens OX=9606 GN=WASHC2A PE=1 SV=3	0	auto - discordant peptide type	0	31.74	VELILEPK	No iTRAQ8plex@N-term; iTRAQ8plex(K)@8			-0.0055537	1243.76	622.889	1243.77	622.892	2	6	1.1.1.1542.14	61.709	15178.2	12251.8	61.55	0.39	1572.18	-1.0185	-0.3743	-0.435549	-0.0238347	-0.463046	0.725453	0.110351
4	54.8	54.61	94.93	90.93	87.73	sp|P63261|ACTG_HUMAN	Actin, cytoplasmic 2 OS=Homo sapiens OX=9606 GN=ACTG1 PE=1 SV=1	0	auto - shared MS/MS	0	99	LDLAGR	iTRAQ8plex@N-term			-0.00529157	947.565	474.79	947.571	474.793	2	9	1.1.1.1155.5	42.7489	23879	5826.51	42.2	0.59	1110.75	-0.284022	-0.97817	-0.0805562	-0.381611	-0.43109	0.741701	0.111428
255	3	25.83	67.9	57.82	47.48	sp|P68032|ACTC_HUMAN	Actin, alpha cardiac muscle 1 OS=Homo sapiens OX=9606 GN=ACTC1 PE=1 SV=1	0	auto - shared MS/MS	0	99	LDLAGR	iTRAQ8plex@N-term			-0.00529157	947.565	474.79	947.571	474.793	2	9	1.1.1.1155.5	42.7489	23879	5826.51	42.2	0.59	1110.75	-0.284022	-0.97817	-0.0805562	-0.381611	-0.43109	0.741701	0.111428
597	1.68	54.59	94.93	90.93	87.73	sp|P60709|ACTB_HUMAN	Actin, cytoplasmic 1 OS=Homo sapiens OX=9606 GN=ACTB PE=1 SV=1	0	auto - shared MS/MS	0	99	LDLAGR	iTRAQ8plex@N-term			-0.00529157	947.565	474.79	947.571	474.793	2	9	1.1.1.1155.5	42.7489	23879	5826.51	42.2	0.59	1110.75	-0.284022	-0.97817	-0.0805562	-0.381611	-0.43109	0.741701	0.111428
180	4.05	4.1	19.29	19.29	16.14	sp|P18669|PGAM1_HUMAN	Phosphoglycerate mutase 1 OS=Homo sapiens OX=9606 GN=PGAM1 PE=1 SV=2	0	auto - discordant peptide type	0.0109954	87.46	VLIAAHGN	iTRAQ8plex@N-term		cleaved N-S@C-term	-0.00854381	1097.64	549.828	1097.65	549.832	2	8	1.1.1.1062.16	38.2059	1184.67	1046.43	38.24	0.59	894.699	0.102885	-1.30009	-1.15007	-0.516394	-0.715917	0.608818	0.112297
1	83.73	83.73	32.98	31.85	28.93	sp|P46821|MAP1B_HUMAN	Microtubule-associated protein 1B OS=Homo sapiens OX=9606 GN=MAP1B PE=1 SV=2	1	auto	0	99	TLEVVSPSQSVTGSAGHTPYYQSPTDEK	iTRAQ8plex@N-term; Phospho(S)@8; iTRAQ8plex(K)@28	Phospho(S)@1324		0.00180618	3652.78	914.202	3652.78	914.201	4	9	1.1.1.1778.34	73.3087	5741.37	1872.81	73.62	0.44	1774.35	-0.287282	-1.43064	-6.64386	-6.64386	-3.75141	0.0742529	0.11254
1	83.73	83.73	32.98	31.85	28.93	sp|P46821|MAP1B_HUMAN	Microtubule-associated protein 1B OS=Homo sapiens OX=9606 GN=MAP1B PE=1 SV=2	1	auto	0	99	TLEVVSPSQSVTGSAGHTPYYQSPTDEK	iTRAQ8plex@N-term; Phospho(S)@10; iTRAQ8plex(K)@28	Phospho(S)@1326		0.00180618	3652.78	914.202	3652.78	914.201	4	9	1.1.1.1778.34	73.3087	5741.37	1872.81	73.62	0.44	1774.35	-0.287282	-1.43064	-6.64386	-6.64386	-3.75141	0.0742529	0.11254
1	83.73	83.73	32.98	31.85	28.93	sp|P46821|MAP1B_HUMAN	Microtubule-associated protein 1B OS=Homo sapiens OX=9606 GN=MAP1B PE=1 SV=2	1	auto	0	99	TLEVVSPSQSVTGSAGHTPYYQSPTDEK	iTRAQ8plex@N-term; Phospho(S)@14; iTRAQ8plex(K)@28	Phospho(S)@1330		0.00180618	3652.78	914.202	3652.78	914.201	4	9	1.1.1.1778.34	73.3087	5741.37	1872.81	73.62	0.44	1774.35	-0.287282	-1.43064	-6.64386	-6.64386	-3.75141	0.0742529	0.11254
1	83.73	83.73	32.98	31.85	28.93	sp|P46821|MAP1B_HUMAN	Microtubule-associated protein 1B OS=Homo sapiens OX=9606 GN=MAP1B PE=1 SV=2	1	auto	0	99	TLEVVSPSQSVTGSAGHTPYYQSPTDEK	iTRAQ8plex@N-term; Phospho(S)@6; iTRAQ8plex(K)@28	Phospho(S)@1322		0.00180618	3652.78	914.202	3652.78	914.201	4	9	1.1.1.1778.34	73.3087	5741.37	1872.81	73.62	0.44	1774.35	-0.287282	-1.43064	-6.64386	-6.64386	-3.75141	0.0742529	0.11254
1	83.73	83.73	32.98	31.85	28.93	sp|P46821|MAP1B_HUMAN	Microtubule-associated protein 1B OS=Homo sapiens OX=9606 GN=MAP1B PE=1 SV=2	1	auto	0	99	TLEVVSPSQSVTGSAGHTPYYQSPTDEK	iTRAQ8plex@N-term; Phospho(T)@12; iTRAQ8plex(K)@28	Phospho(T)@1328		0.00180618	3652.78	914.202	3652.78	914.201	4	9	1.1.1.1778.34	73.3087	5741.37	1872.81	73.62	0.44	1774.35	-0.287282	-1.43064	-6.64386	-6.64386	-3.75141	0.0742529	0.11254
1	83.73	83.73	32.98	31.85	28.93	sp|P46821|MAP1B_HUMAN	Microtubule-associated protein 1B OS=Homo sapiens OX=9606 GN=MAP1B PE=1 SV=2	1	auto	0	99	TLEVVSPSQSVTGSAGHTPYYQSPTDEK	iTRAQ8plex@N-term; Phospho(T)@18; iTRAQ8plex(K)@28	Phospho(T)@1334		0.00180618	3652.78	914.202	3652.78	914.201	4	9	1.1.1.1778.34	73.3087	5741.37	1872.81	73.62	0.44	1774.35	-0.287282	-1.43064	-6.64386	-6.64386	-3.75141	0.0742529	0.11254
1	83.73	83.73	32.98	31.85	28.93	sp|P46821|MAP1B_HUMAN	Microtubule-associated protein 1B OS=Homo sapiens OX=9606 GN=MAP1B PE=1 SV=2	1	auto	0	31.79	TLEVVSPSQSVTGSAGHTPYYQSPTDEK	iTRAQ8plex@N-term; Phospho(S)@23; iTRAQ8plex(K)@28	Phospho(S)@1339		0.00180618	3652.78	914.202	3652.78	914.201	4	8	1.1.1.1778.34	73.3087	5741.37	1872.81	73.62	0.44	1774.35	-0.287282	-1.43064	-6.64386	-6.64386	-3.75141	0.0742529	0.11254
333	2.07	2.09	6.407	4.119	4.119	sp|O43493|TGON2_HUMAN	Trans-Golgi network integral membrane protein 2 OS=Homo sapiens OX=9606 GN=TGOLN2 PE=1 SV=4	1	auto	0	99	TESGEETDLISPPQEEVK	iTRAQ8plex@N-term; Phospho(S)@3; iTRAQ8plex(K)@18	Phospho(S)@298		0.00397271	2675.31	892.777	2675.3	892.775	3	9	1.1.1.1806.33	74.6815	3971.83	2321.9	74.41	1.13	1890.53	0.928687	0.439607	2.13712	0.25497	0.940097	1.91866	0.113097
333	2.07	2.09	6.407	4.119	4.119	sp|O43493|TGON2_HUMAN	Trans-Golgi network integral membrane protein 2 OS=Homo sapiens OX=9606 GN=TGOLN2 PE=1 SV=4	1	auto	0	99	TESGEETDLISPPQEEVK	iTRAQ8plex@N-term; Phospho(T)@1; iTRAQ8plex(K)@18	Phospho(T)@296		0.00397271	2675.31	892.777	2675.3	892.775	3	9	1.1.1.1806.33	74.6815	3971.83	2321.9	74.41	1.13	1890.53	0.928687	0.439607	2.13712	0.25497	0.940097	1.91866	0.113097
2	68.17	68.14	31.28	25.36	20.46	sp|P35579|MYH9_HUMAN	Myosin-9 OS=Homo sapiens OX=9606 GN=MYH9 PE=1 SV=4	1	auto	0	46.6	KGAGDGSDEEVDGK	iTRAQ8plex@N-term; iTRAQ8plex(K)@1; Phospho(S)@7; iTRAQ8plex(K)@14	Phospho(S)@1943	missed K-G@1	-0.00173862	2355.17	589.8	2355.17	589.8	4	7	1.1.1.977.23	34.0514	4064.24	3739.69	33.93	0.24	2891.03	-1.1224	-2.41513	0.275834	-2.25504	-1.37918	0.384436	0.113392
6	48.15	48.15	85.67	81.79	80	sp|P04406|G3P_HUMAN	Glyceraldehyde-3-phosphate dehydrogenase OS=Homo sapiens OX=9606 GN=GAPDH PE=1 SV=3	1	auto	0	34.94	LMTTV	iTRAQ8plex@N-term		cleaved G-L@N-term; cleaved V-H@C-term	-0.0332009	867.471	434.743	867.504	434.759	2	5	1.1.1.621.5	16.6354	544.36	452.75	16.87	0.83	886.233	6.64386	3.08285	-0.264991	3.02962	3.12284	8.71098	0.113732
3	61.96	62.08	78.76	74.25	66.95	sp|P08670|VIME_HUMAN	Vimentin OS=Homo sapiens OX=9606 GN=VIM PE=1 SV=4	1	auto	0	83.86	QDVDNASLAR	iTRAQ8plex@N-term; Phospho(S)@7	Phospho(S)@214		-0.00135468	1471.7	736.855	1471.7	736.856	2	7	1.1.1.984.40	34.4084	4475.81	2944.42	34.57	0.44	1022.95	1.71506	2.32963	6.64386	0.790759	2.86983	7.30977	0.113845
8	37.85	37.85	16.66	14.31	13.74	sp|P78559|MAP1A_HUMAN	Microtubule-associated protein 1A OS=Homo sapiens OX=9606 GN=MAP1A PE=1 SV=6	1	auto	2	99	SHWDDSTSDSELEK	iTRAQ8plex@N-term; Phospho(S)@8; iTRAQ8plex(K)@14	Phospho(S)@2106		-0.00649105	2323.04	775.354	2323.05	775.356	3	8	1.1.1.1361.42	52.8625	2652.01	2588.18	52.83	0.69	1481.94	2.0021	3.70671	2.83717	-0.51098	2.00875	4.02433	0.114154
8	37.85	37.85	16.66	14.31	13.74	sp|P78559|MAP1A_HUMAN	Microtubule-associated protein 1A OS=Homo sapiens OX=9606 GN=MAP1A PE=1 SV=6	1	auto	0	99	SHWDDSTSDSELEK	iTRAQ8plex@N-term; Phospho(T)@7; iTRAQ8plex(K)@14	Phospho(T)@2105		-0.00649105	2323.04	775.354	2323.05	775.356	3	8	1.1.1.1361.42	52.8625	2652.01	2588.18	52.83	0.69	1481.94	2.0021	3.70671	2.83717	-0.51098	2.00875	4.02433	0.114154
8	37.85	37.85	16.66	14.31	13.74	sp|P78559|MAP1A_HUMAN	Microtubule-associated protein 1A OS=Homo sapiens OX=9606 GN=MAP1A PE=1 SV=6	1	auto	0	99	SHWDDSTSDSELEK	iTRAQ8plex@N-term; Phospho(S)@6; iTRAQ8plex(K)@14	Phospho(S)@2104		-0.00649105	2323.04	775.354	2323.05	775.356	3	8	1.1.1.1361.42	52.8625	2652.01	2588.18	52.83	0.69	1481.94	2.0021	3.70671	2.83717	-0.51098	2.00875	4.02433	0.114154
4	54.8	54.61	94.93	90.93	87.73	sp|P63261|ACTG_HUMAN	Actin, cytoplasmic 2 OS=Homo sapiens OX=9606 GN=ACTG1 PE=1 SV=1	0	auto - discordant peptide type	0	99	CPEAL	iTRAQ8plex@N-term; Methylthio(C)@1		cleaved L-F@C-term	-0.00181778	881.427	441.721	881.429	441.722	2	7	1.1.1.1706.3	69.7476	119465	85147.1	69.55	0.54	18329.7	-0.155039	-0.21724	-0.29684	-0.94438	-0.403375	0.756088	0.114272
597	1.68	54.59	94.93	90.93	87.73	sp|P60709|ACTB_HUMAN	Actin, cytoplasmic 1 OS=Homo sapiens OX=9606 GN=ACTB PE=1 SV=1	0	auto - discordant peptide type	0	99	CPEAL	iTRAQ8plex@N-term; Methylthio(C)@1		cleaved L-F@C-term	-0.00181778	881.427	441.721	881.429	441.722	2	7	1.1.1.1706.3	69.7476	119465	85147.1	69.55	0.54	18329.7	-0.155039	-0.21724	-0.29684	-0.94438	-0.403375	0.756088	0.114272
1	83.73	83.73	32.98	31.85	28.93	sp|P46821|MAP1B_HUMAN	Microtubule-associated protein 1B OS=Homo sapiens OX=9606 GN=MAP1B PE=1 SV=2	0	auto - discordant peptide type	0	99	AEEDMDEAIEKGEAEQSEEEADEEDKAEDAR	No iTRAQ8plex@N-term; iTRAQ8plex(K)@11; Phospho(S)@17; iTRAQ8plex(K)@26	Phospho(S)@1016	missed K-G@11; missed K-A@26	0.0132234	4184.8	837.967	4184.78	837.964	5	15	1.1.1.1792.30	73.9952	91829.8	79141.7	73.87	0.39	3416.45	-0.0702891	-0.505753	-0.98808	-0.218344	-0.445616	0.734271	0.114708
69	9.48	9.51	17.96	17.96	17.96	sp|Q96TA1|NIBA2_HUMAN	Protein Niban 2 OS=Homo sapiens OX=9606 GN=NIBAN2 PE=1 SV=3	1	auto	0	99	GLLAQGLRPESPPPAGPLLNGAPAGESPQPK	iTRAQ8plex@N-term; Phospho(S)@27; iTRAQ8plex(K)@31	Phospho(S)@681		0.0073986	3704	741.807	3703.99	741.806	5	11	1.1.1.2010.10	84.6732	7245.27	2485	84.17	0.74	2213.21	-0.181363	-0.546803	-0.558519	-1.77826	-0.766235	0.58795	0.115326
69	9.48	9.51	17.96	17.96	17.96	sp|Q96TA1|NIBA2_HUMAN	Protein Niban 2 OS=Homo sapiens OX=9606 GN=NIBAN2 PE=1 SV=3	1	auto	0	82.72	GLLAQGLRPESPPPAGPLLNGAPAGESPQPK	iTRAQ8plex@N-term; Phospho(S)@11; iTRAQ8plex(K)@31	Phospho(S)@665		0.0073986	3704	741.807	3703.99	741.806	5	10	1.1.1.2010.10	84.6732	7245.27	2485	84.17	0.74	2213.21	-0.181363	-0.546803	-0.558519	-1.77826	-0.766235	0.58795	0.115326
42	14.83	14.91	21.75	17.49	14.01	sp|P12814|ACTN1_HUMAN	Alpha-actinin-1 OS=Homo sapiens OX=9606 GN=ACTN1 PE=1 SV=2	0	auto - discordant peptide type	1.13077	99	ETADTDTADQVMASFK	No iTRAQ8plex@N-term; iTRAQ8plex(K)@16			-0.00379983	2032.95	678.658	2032.96	678.659	3	11	1.1.1.1917.6	80.1102	5194.15	2583.84	79.95	0.29	1207.14	-0.624345	0.0859807	-0.663859	-1.31774	-0.62999	0.646181	0.115505
580	2	2	1.554	1.554	1.554	sp|O00425|IF2B3_HUMAN	Insulin-like growth factor 2 mRNA-binding protein 3 OS=Homo sapiens OX=9606 GN=IGF2BP3 PE=1 SV=2	1	auto	0	99	QGSPGSVSK	iTRAQ8plex@N-term; Phospho(S)@3; iTRAQ8plex(K)@9	Phospho(S)@184		-0.0050298	1533.8	512.273	1533.8	512.274	3	7	1.1.1.814.23	26.0789	8003.84	4544.56	25.86	0.44	1808.88	-0.982218	-0.25235	-1.21142	-0.0352941	-0.620321	0.650526	0.115666
4	54.8	54.61	94.93	90.93	87.73	sp|P63261|ACTG_HUMAN	Actin, cytoplasmic 2 OS=Homo sapiens OX=9606 GN=ACTG1 PE=1 SV=1	0	auto - shared MS/MS	0	23.77	QEYDESGPSIVHR	iTRAQ8plex@N-term; Phospho(S)@9	Phospho(S)@368		0.00287896	1899.87	634.297	1899.87	634.296	3	6	1.1.1.1183.24	44.1364	880.07	826.62	44.21	0.69	1290.06	-0.246374	-1.23406	-0.400448	-0.218498	-0.524844	0.695034	0.116365
597	1.68	54.59	94.93	90.93	87.73	sp|P60709|ACTB_HUMAN	Actin, cytoplasmic 1 OS=Homo sapiens OX=9606 GN=ACTB PE=1 SV=1	0	auto - shared MS/MS	0	23.77	QEYDESGPSIVHR	iTRAQ8plex@N-term; Phospho(S)@9	Phospho(S)@368		0.00287896	1899.87	634.297	1899.87	634.296	3	6	1.1.1.1183.24	44.1364	880.07	826.62	44.21	0.69	1290.06	-0.246374	-1.23406	-0.400448	-0.218498	-0.524844	0.695034	0.116365
14	32.41	32.65	47.09	43.12	37.31	sp|P11021|BIP_HUMAN	Endoplasmic reticulum chaperone BiP OS=Homo sapiens OX=9606 GN=HSPA5 PE=1 SV=2	1	auto	0	25.79	LTPEEIER	iTRAQ8plex@N-term			-0.00869949	1289.7	645.86	1289.71	645.864	2	7	1.1.1.1248.24	47.3112	1747.12	1637.01	47.39	0.54	1007.95	-6.64386	-0.991527	-4.45291	-0.577646	-3.16649	0.111376	0.116694
4	54.8	54.61	94.93	90.93	87.73	sp|P63261|ACTG_HUMAN	Actin, cytoplasmic 2 OS=Homo sapiens OX=9606 GN=ACTG1 PE=1 SV=1	0	auto - discordant peptide type	1.72125	99	TTGIVMDSGDGVTHTVPIYEGY	iTRAQ8plex@N-term		cleaved Y-A@C-term	-0.00105596	2615.27	872.765	2615.27	872.765	3	16	1.1.1.2057.28	86.9976	11585.6	11261.9	86.97	0.3	3238.59	0.106407	1.43552	1.49304	0.231184	0.816536	1.76117	0.117647
597	1.68	54.59	94.93	90.93	87.73	sp|P60709|ACTB_HUMAN	Actin, cytoplasmic 1 OS=Homo sapiens OX=9606 GN=ACTB PE=1 SV=1	0	auto - discordant peptide type	0	99	TTGIVMDSGDGVTHTVPIYEGY	iTRAQ8plex@N-term		cleaved Y-A@C-term	-0.00105596	2615.27	872.765	2615.27	872.765	3	16	1.1.1.2057.28	86.9976	11585.6	11261.9	86.97	0.3	3238.59	0.106407	1.43552	1.49304	0.231184	0.816536	1.76117	0.117647
28	18.86	18.88	80	80	80	sp|P09382|LEG1_HUMAN	Galectin-1 OS=Homo sapiens OX=9606 GN=LGALS1 PE=1 SV=2	1	auto	2	99	GEVAPDAK	iTRAQ8plex@N-term; iTRAQ8plex(K)@8			-0.00302431	1393.8	465.607	1393.8	465.608	3	10	1.1.1.801.11	25.4336	7165.49	4994.92	25.23	0.44	1384.27	-0.698515	0.00183826	-0.825683	-0.197179	-0.429885	0.742321	0.118049
101	6.62	6.64	14.37	13.88	13.88	sp|P55884|EIF3B_HUMAN	Eukaryotic translation initiation factor 3 subunit B OS=Homo sapiens OX=9606 GN=EIF3B PE=1 SV=3	1	auto	0	31.79	TEPAAEAEAASGPSESPSPPAAEELPGSHAEPPVPAQGEAPGEQAR	iTRAQ8plex@N-term; Phospho(S)@28	Phospho(S)@95		0.0061106	4841.23	807.879	4841.22	807.878	6	8	1.1.1.1744.24	71.6336	1268.43	791.33	71.71	0.54	1395.24	4.10448	3.31347	-0.328961	1.49254	2.14538	4.42409	0.118681
101	6.62	6.64	14.37	13.88	13.88	sp|P55884|EIF3B_HUMAN	Eukaryotic translation initiation factor 3 subunit B OS=Homo sapiens OX=9606 GN=EIF3B PE=1 SV=3	1	auto	0	31.79	TEPAAEAEAASGPSESPSPPAAEELPGSHAEPPVPAQGEAPGEQAR	iTRAQ8plex@N-term; Phospho(S)@11	Phospho(S)@78		0.0061106	4841.23	807.879	4841.22	807.878	6	8	1.1.1.1744.24	71.6336	1268.43	791.33	71.71	0.54	1395.24	4.10448	3.31347	-0.328961	1.49254	2.14538	4.42409	0.118681
101	6.62	6.64	14.37	13.88	13.88	sp|P55884|EIF3B_HUMAN	Eukaryotic translation initiation factor 3 subunit B OS=Homo sapiens OX=9606 GN=EIF3B PE=1 SV=3	1	auto	0	31.79	TEPAAEAEAASGPSESPSPPAAEELPGSHAEPPVPAQGEAPGEQAR	iTRAQ8plex@N-term; Phospho(S)@16	Phospho(S)@83		0.0061106	4841.23	807.879	4841.22	807.878	6	8	1.1.1.1744.24	71.6336	1268.43	791.33	71.71	0.54	1395.24	4.10448	3.31347	-0.328961	1.49254	2.14538	4.42409	0.118681
101	6.62	6.64	14.37	13.88	13.88	sp|P55884|EIF3B_HUMAN	Eukaryotic translation initiation factor 3 subunit B OS=Homo sapiens OX=9606 GN=EIF3B PE=1 SV=3	1	auto	0	31.79	TEPAAEAEAASGPSESPSPPAAEELPGSHAEPPVPAQGEAPGEQAR	iTRAQ8plex@N-term; Phospho(S)@18	Phospho(S)@85		0.0061106	4841.23	807.879	4841.22	807.878	6	8	1.1.1.1744.24	71.6336	1268.43	791.33	71.71	0.54	1395.24	4.10448	3.31347	-0.328961	1.49254	2.14538	4.42409	0.118681
101	6.62	6.64	14.37	13.88	13.88	sp|P55884|EIF3B_HUMAN	Eukaryotic translation initiation factor 3 subunit B OS=Homo sapiens OX=9606 GN=EIF3B PE=1 SV=3	1	auto	0	31.79	TEPAAEAEAASGPSESPSPPAAEELPGSHAEPPVPAQGEAPGEQAR	iTRAQ8plex@N-term; Phospho(S)@14	Phospho(S)@81		0.0061106	4841.23	807.879	4841.22	807.878	6	8	1.1.1.1744.24	71.6336	1268.43	791.33	71.71	0.54	1395.24	4.10448	3.31347	-0.328961	1.49254	2.14538	4.42409	0.118681
627	1.19	1.56	4.626	2.728	1.542	sp|Q86TV6|TTC7B_HUMAN	Tetratricopeptide repeat protein 7B OS=Homo sapiens OX=9606 GN=TTC7B PE=1 SV=3	0	auto - discordant peptide type	0	29.8	VILSN	iTRAQ8plex@N-term		cleaved N-I@C-term	-0.0063914	848.521	425.268	848.527	425.271	2	5	1.1.1.1265.2	48.1258	3119.59	3015.7	48.12	0.44	937.66	0.0529764	0.160245	0.730052	0.346782	0.322514	1.25051	0.118724
3	61.96	62.08	78.76	74.25	66.95	sp|P08670|VIME_HUMAN	Vimentin OS=Homo sapiens OX=9606 GN=VIM PE=1 SV=4	1	auto	0	99	DGQVINETSQHHDDLE	iTRAQ8plex@N-term			0.00508746	2140	714.341	2140	714.34	3	14	1.1.1.1084.35	39.2996	16525.3	9028	39.07	0.34	2320.96	-1.78548	0.00589434	-6.64386	-4.04918	-3.11816	0.11517	0.118727
151	4.56	4.59	11.64	10.55	8.909	sp|Q14247|SRC8_HUMAN	Src substrate cortactin OS=Homo sapiens OX=9606 GN=CTTN PE=1 SV=2	0	auto - discordant peptide type	0	99	TQTPPVSPAPQPTEER	iTRAQ8plex@N-term; Phospho(T)@3; Phospho(S)@7	Phospho(T)@401; Phospho(S)@405		0.00717924	2198	733.675	2198	733.673	3	14	1.1.1.1208.18	45.3658	20959.3	8426.38	46.31	0.98	2722.65	-0.0707545	0.300709	0.794025	0.773395	0.449344	1.36542	0.118895
151	4.56	4.59	11.64	10.55	8.909	sp|Q14247|SRC8_HUMAN	Src substrate cortactin OS=Homo sapiens OX=9606 GN=CTTN PE=1 SV=2	0	auto - discordant peptide type	0	35.25	TQTPPVSPAPQPTEER	iTRAQ8plex@N-term; Phospho(T)@1; Phospho(S)@7	Phospho(T)@399; Phospho(S)@405		0.00717924	2198	733.675	2198	733.673	3	13	1.1.1.1208.18	45.3658	20959.3	8426.38	46.31	0.98	2722.65	-0.0707545	0.300709	0.794025	0.773395	0.449344	1.36542	0.118895
61	10.23	10.24	4.653	3.934	3.934	sp|Q01082|SPTB2_HUMAN	Spectrin beta chain, non-erythrocytic 1 OS=Homo sapiens OX=9606 GN=SPTBN1 PE=1 SV=2	0	auto - discordant peptide type	0	99	MAETVDTSEMVNGATEQR	iTRAQ8plex@N-term; Deamidated(N)@12			-0.000541301	2273.05	758.689	2273.05	758.689	3	10	1.1.1.1746.27	71.7318	6327.62	904.55	71.32	0.39	1557.66	0.670146	0.613234	-0.144049	1.11427	0.563401	1.47775	0.119786
137	5.35	5.77	19.47	13.86	13.37	sp|O75083|WDR1_HUMAN	WD repeat-containing protein 1 OS=Homo sapiens OX=9606 GN=WDR1 PE=1 SV=4	0	auto - shared MS/MS	0	98.76	NIDNPALADIYTEHAHQVVVAK	iTRAQ8plex@N-term; iTRAQ8plex(K)@22			0.00501812	3025.65	757.42	3025.64	757.418	4	7	1.1.1.1746.27	71.7318	11193	7278.32	71.9	0.34	1557.66	0.670146	0.613234	-0.144049	1.11427	0.563401	1.47775	0.119786
15	30.79	30.79	53.67	49.53	43.69	sp|P14618|KPYM_HUMAN	Pyruvate kinase PKM OS=Homo sapiens OX=9606 GN=PKM PE=1 SV=4	1	auto	0	90.87	ASDVHEVR	iTRAQ8plex@N-term			-0.00458154	1215.65	406.223	1215.65	406.224	3	8	1.1.1.589.3	15.072	3668.68	2747.2	15.21	0.44	1544.67	-6.64386	-0.280745	-1.21446	-6.64386	-3.69573	0.0771746	0.119825
109	6.24	6.25	14.5	10.34	6.288	sp|Q92974|ARHG2_HUMAN	Rho guanine nucleotide exchange factor 2 OS=Homo sapiens OX=9606 GN=ARHGEF2 PE=1 SV=4	1	auto	0	99	EPALPLEPDSGGNTSPGVTANGEAR	iTRAQ8plex@N-term; Phospho(S)@15	Phospho(S)@696		-0.00607615	2819.32	940.781	2819.33	940.783	3	7	1.1.1.1826.46	75.6737	2761.03	855.56	76.12	0.59	1428.12	-3.69613	-2.35428	-0.256813	-0.601669	-1.72722	0.302033	0.119982
109	6.24	6.25	14.5	10.34	6.288	sp|Q92974|ARHG2_HUMAN	Rho guanine nucleotide exchange factor 2 OS=Homo sapiens OX=9606 GN=ARHGEF2 PE=1 SV=4	1	auto	0	99	EPALPLEPDSGGNTSPGVTANGEAR	iTRAQ8plex@N-term; Phospho(S)@10	Phospho(S)@691		-0.00607615	2819.32	940.781	2819.33	940.783	3	7	1.1.1.1826.46	75.6737	2761.03	855.56	76.12	0.59	1428.12	-3.69613	-2.35428	-0.256813	-0.601669	-1.72722	0.302033	0.119982
109	6.24	6.25	14.5	10.34	6.288	sp|Q92974|ARHG2_HUMAN	Rho guanine nucleotide exchange factor 2 OS=Homo sapiens OX=9606 GN=ARHGEF2 PE=1 SV=4	1	auto	0	99	EPALPLEPDSGGNTSPGVTANGEAR	iTRAQ8plex@N-term; Phospho(T)@14	Phospho(T)@695		-0.00607615	2819.32	940.781	2819.33	940.783	3	7	1.1.1.1826.46	75.6737	2761.03	855.56	76.12	0.59	1428.12	-3.69613	-2.35428	-0.256813	-0.601669	-1.72722	0.302033	0.119982
57	10.62	10.63	34.29	24.94	23.02	sp|P27797|CALR_HUMAN	Calreticulin OS=Homo sapiens OX=9606 GN=CALR PE=1 SV=1	1	auto	0.0624821	25.96	HEQNIDCGGGYVK	iTRAQ8plex@N-term; Methylthio(C)@7; iTRAQ8plex(K)@13			0.00780602	2073.03	519.265	2073.02	519.263	4	6	1.1.1.1207.7	45.2988	1149.07	1099.26	45.29	0.24	1013.29	-6.64386	-2.87017	0.443228	-3.43181	-3.12565	0.114574	0.120281
219	4	4	5.764	5.764	5.764	sp|Q99442|SEC62_HUMAN	Translocation protein SEC62 OS=Homo sapiens OX=9606 GN=SEC62 PE=1 SV=1	1	auto	0	57.16	VGPGNHGTEGSGGER	iTRAQ8plex@N-term; Phospho(S)@11	Phospho(S)@335		0.00196494	1793.8	598.941	1793.8	598.941	3	9	1.1.1.600.32	15.6362	5264.94	4362.89	15.7	0.29	1906.21	-2.45348	-2.74258	-0.0375332	-0.567472	-1.45027	0.365953	0.120519
48	12.52	12.48	25.54	23.81	23.81	contam_sp|TRYP_PIG|	contam_sp|TRYP_PIG|	1	auto	0	99	VATVSLPR	iTRAQ8plex@N-term			-0.00441318	1145.7	573.859	1145.71	573.861	2	12	1.1.1.1290.15	49.3612	68123.5	19082.6	49.84	0.59	3771.51	-1.78228	-4.11053	0.0717229	-1.57956	-1.85016	0.277361	0.120631
62	10.09	10.15	29.06	16.75	14.66	sp|P17302|CXA1_HUMAN	Gap junction alpha-1 protein OS=Homo sapiens OX=9606 GN=GJA1 PE=1 SV=2	0	auto - shared MS/MS	0.00392635	51.02	AIVDQR	iTRAQ8plex@N-term		cleaved L-A@N-term; cleaved R-P@C-term	-0.00330688	1004.59	503.302	1004.59	503.303	2	8	1.1.1.746.13	22.7451	9602.46	5526.5	22.59	0.29	1812.53	0.0295123	0.381356	0.697109	0.152935	0.315228	1.24421	0.120811
112	6.17	6.42	9.377	8.637	8.267	sp|P48681|NEST_HUMAN	Nestin OS=Homo sapiens OX=9606 GN=NES PE=1 SV=2	0	auto - shared MS/MS	0	51.02	ALVDQR	iTRAQ8plex@N-term			-0.00330688	1004.59	503.302	1004.59	503.303	2	8	1.1.1.746.13	22.7451	9602.46	5526.5	22.59	0.29	1812.53	0.0295123	0.381356	0.697109	0.152935	0.315228	1.24421	0.120811
23	22.28	22.31	63.51	59.46	56.98	sp|P07437|TBB5_HUMAN	Tubulin beta chain OS=Homo sapiens OX=9606 GN=TUBB PE=1 SV=2	0	auto - discordant peptide type	0.341035	99	VSDTVVEPY	iTRAQ8plex@N-term		cleaved Y-N@C-term	-0.000794537	1311.69	656.85	1311.69	656.851	2	9	1.1.1.1681.15	68.5313	39420.7	8653.44	68.17	0.39	1242.34	0.178715	0.0712258	1.21487	0.97212	0.609233	1.52545	0.121943
394	2	14.05	49.89	46.07	43.6	sp|P68371|TBB4B_HUMAN	Tubulin beta-4B chain OS=Homo sapiens OX=9606 GN=TUBB4B PE=1 SV=1	0	auto - discordant peptide type	0	99	VSDTVVEPY	iTRAQ8plex@N-term		cleaved Y-N@C-term	-0.000794537	1311.69	656.85	1311.69	656.851	2	9	1.1.1.1681.15	68.5313	39420.7	8653.44	68.17	0.39	1242.34	0.178715	0.0712258	1.21487	0.97212	0.609233	1.52545	0.121943
49	12.25	12.26	28.23	22.45	20.07	sp|P06748|NPM_HUMAN	Nucleophosmin OS=Homo sapiens OX=9606 GN=NPM1 PE=1 SV=2	1	auto	0.100179	33.77	SAPGGGSK	iTRAQ8plex@N-term; iTRAQ8plex(K)@8			-0.0103996	1267.72	423.582	1267.73	423.585	3	8	1.1.1.583.3	14.7817	1313.76	1116.46	14.73	0.29	1450.42	3.16963	0.204124	3.68269	0.548829	1.90132	3.73554	0.122102
177	4.07	4.08	14.65	13.24	13.24	sp|Q14103|HNRPD_HUMAN	Heterogeneous nuclear ribonucleoprotein D0 OS=Homo sapiens OX=9606 GN=HNRNPD PE=1 SV=1	1	auto	0	99	IDASKNEEDEGHSNSSPR	iTRAQ8plex@N-term; iTRAQ8plex(K)@5; Phospho(S)@16	Phospho(S)@83	missed K-N@5	0.000391576	2659.23	665.816	2659.23	665.816	4	11	1.1.1.810.41	25.8981	22810.9	19109.5	26.01	0.39	4931.85	0.217579	1.4622	0.243149	0.565044	0.621994	1.539	0.122161
177	4.07	4.08	14.65	13.24	13.24	sp|Q14103|HNRPD_HUMAN	Heterogeneous nuclear ribonucleoprotein D0 OS=Homo sapiens OX=9606 GN=HNRNPD PE=1 SV=1	1	auto	0	69.53	IDASKNEEDEGHSNSSPR	iTRAQ8plex@N-term; iTRAQ8plex(K)@5; Phospho(S)@13	Phospho(S)@80	missed K-N@5	0.000391576	2659.23	665.816	2659.23	665.816	4	10	1.1.1.810.41	25.8981	22810.9	19109.5	26.01	0.39	4931.85	0.217579	1.4622	0.243149	0.565044	0.621994	1.539	0.122161
177	4.07	4.08	14.65	13.24	13.24	sp|Q14103|HNRPD_HUMAN	Heterogeneous nuclear ribonucleoprotein D0 OS=Homo sapiens OX=9606 GN=HNRNPD PE=1 SV=1	1	auto	0	69.53	IDASKNEEDEGHSNSSPR	iTRAQ8plex@N-term; iTRAQ8plex(K)@5; Phospho(S)@15	Phospho(S)@82	missed K-N@5	0.000391576	2659.23	665.816	2659.23	665.816	4	10	1.1.1.810.41	25.8981	22810.9	19109.5	26.01	0.39	4931.85	0.217579	1.4622	0.243149	0.565044	0.621994	1.539	0.122161
120	6	6	3.424	2.536	2.536	sp|Q6XZF7|DNMBP_HUMAN	Dynamin-binding protein OS=Homo sapiens OX=9606 GN=DNMBP PE=1 SV=1	1	auto	2	99	TNAVSPK	iTRAQ8plex@N-term; Phospho(S)@5; iTRAQ8plex(K)@7	Phospho(S)@659		-0.00426311	1403.76	468.927	1403.76	468.928	3	6	1.1.1.836.14	27.1492	944.67	652.28	27.04	0.44	930.927	-2.11855	-0.935293	-0.49953	-4.90437	-2.11444	0.230936	0.122557
7	44.66	43.81	25.39	21.8	16.17	sp|P21333|FLNA_HUMAN	Filamin-A OS=Homo sapiens OX=9606 GN=FLNA PE=1 SV=4	0	auto - discordant peptide type	0	75.01	SVTIDGPSK	No iTRAQ8plex@N-term; iTRAQ8plex(K)@9		cleaved L-S@N-term	-0.00120105	1206.68	403.232	1206.68	403.233	3	9	1.1.1.912.2	30.8573	31082.4	31061.5	30.9	0.44	5923.53	-0.822381	-0.135337	-0.586242	-0.039446	-0.395851	0.760041	0.122594
39	16.01	19.92	11.71	9.651	8.33	sp|Q14315|FLNC_HUMAN	Filamin-C OS=Homo sapiens OX=9606 GN=FLNC PE=1 SV=3	0	auto - discordant peptide type	0	75.01	SVTIDGPSK	No iTRAQ8plex@N-term; iTRAQ8plex(K)@9		cleaved L-S@N-term	-0.00120105	1206.68	403.232	1206.68	403.233	3	9	1.1.1.912.2	30.8573	31082.4	31061.5	30.9	0.44	5923.53	-0.822381	-0.135337	-0.586242	-0.039446	-0.395851	0.760041	0.122594
22	22.86	24.91	28.87	22.1	20.72	sp|P08238|HS90B_HUMAN	Heat shock protein HSP 90-beta OS=Homo sapiens OX=9606 GN=HSP90AB1 PE=1 SV=4	1	auto	0	95.46	IEDVGSDEEDDSGKDK	iTRAQ8plex@N-term; Phospho(S)@6; iTRAQ8plex(K)@14; iTRAQ8plex(K)@16	Phospho(S)@255	missed K-D@14	-0.00363991	2729.3	683.333	2729.3	683.333	4	10	1.1.1.1326.28	51.1341	35360.4	14818.9	50.67	0.93	5923.08	-0.423341	-2.12828	-2.15797	-6.64386	-2.83836	0.13982	0.122851
1	83.73	83.73	32.98	31.85	28.93	sp|P46821|MAP1B_HUMAN	Microtubule-associated protein 1B OS=Homo sapiens OX=9606 GN=MAP1B PE=1 SV=2	0	auto - discordant peptide type	2	99	EEEYEPEK	No iTRAQ8plex@N-term; iTRAQ8plex(K)@8			0.00103392	1355.64	452.888	1355.64	452.887	3	7	1.1.1.854.13	28.0294	43339.5	6544.28	28.46	0.49	2028.03	-0.5533	-0.712958	0.144501	-0.481804	-0.40089	0.757391	0.122874
6	48.15	48.15	85.67	81.79	80	sp|P04406|G3P_HUMAN	Glyceraldehyde-3-phosphate dehydrogenase OS=Homo sapiens OX=9606 GN=GAPDH PE=1 SV=3	0	auto - discordant peptide type	0	99	WGDAGAEYVVESTGVFTTM	iTRAQ8plex@N-term		cleaved M-E@C-term	0.00154071	2323.1	775.374	2323.1	775.373	3	12	1.1.1.2704.3	118.763	17365.3	15775.2	118.86	0.69	3430.02	-0.832511	-0.563726	-0.368238	0.0972035	-0.416818	0.749075	0.123397
618	1.33	1.66	2.74	2.74	2.74	sp|Q92685|ALG3_HUMAN	Dol-P-Man:Man(5)GlcNAc(2)-PP-Dol alpha-1,3-mannosyltransferase OS=Homo sapiens OX=9606 GN=ALG3 PE=1 SV=1	1	auto	0	82.51	SGSAAQAEGLCK	iTRAQ8plex@N-term; Phospho(S)@3; Methylthio(C)@11; iTRAQ8plex(K)@12	Phospho(S)@13		-0.0058242	1854.88	619.3	1854.88	619.302	3	8	1.1.1.1547.10	61.951	8385.07	2094.54	61.6	0.49	1328.08	-0.991844	-0.139831	-0.0655836	-0.702291	-0.474888	0.719523	0.123481
27	19.06	19.06	43.07	43.07	42.77	sp|P29966|MARCS_HUMAN	Myristoylated alanine-rich C-kinase substrate OS=Homo sapiens OX=9606 GN=MARCKS PE=1 SV=4	1	auto	0	99	GEPAAAAAPEAGASPVEK	iTRAQ8plex@N-term; Phospho(S)@14; iTRAQ8plex(K)@18	Phospho(S)@101		0.00264535	2310.17	771.065	2310.17	771.065	3	16	1.1.1.1266.41	48.2073	5911.45	5121.46	48.17	0.44	2078.3	-2.20978	-2.25205	-0.304478	-6.64386	-2.85254	0.138452	0.123692
164	4.19	4.24	6.823	6.823	4.904	sp|Q53EL6|PDCD4_HUMAN	Programmed cell death protein 4 OS=Homo sapiens OX=9606 GN=PDCD4 PE=1 SV=2	1	auto	0	35.5	FVSEGDGGR	iTRAQ8plex@N-term; Phospho(S)@3	Phospho(S)@457		-0.000950625	1306.59	654.3	1306.59	654.3	2	6	1.1.1.1184.33	44.1927	9607.83	8617.64	44.07	0.54	2511.42	1.33094	-0.290632	2.14034	1.10933	1.07249	2.10307	0.123996
4	54.8	54.61	94.93	90.93	87.73	sp|P63261|ACTG_HUMAN	Actin, cytoplasmic 2 OS=Homo sapiens OX=9606 GN=ACTG1 PE=1 SV=1	0	auto - discordant peptide type	0	52.82	ASSSSLEK	No iTRAQ8plex@N-term; iTRAQ8plex(K)@8		cleaved A-A@N-term	-0.00416551	1111.6	556.807	1111.6	556.809	2	8	1.1.1.630.28	17.0922	5305.41	4526.19	17.26	0.39	1504.1	1.07089	0.0630307	1.75093	0.339321	0.806044	1.74841	0.124049
255	3	25.83	67.9	57.82	47.48	sp|P68032|ACTC_HUMAN	Actin, alpha cardiac muscle 1 OS=Homo sapiens OX=9606 GN=ACTC1 PE=1 SV=1	0	auto - discordant peptide type	0	52.82	ASSSSLEK	No iTRAQ8plex@N-term; iTRAQ8plex(K)@8		cleaved A-A@N-term	-0.00416551	1111.6	556.807	1111.6	556.809	2	8	1.1.1.630.28	17.0922	5305.41	4526.19	17.26	0.39	1504.1	1.07089	0.0630307	1.75093	0.339321	0.806044	1.74841	0.124049
597	1.68	54.59	94.93	90.93	87.73	sp|P60709|ACTB_HUMAN	Actin, cytoplasmic 1 OS=Homo sapiens OX=9606 GN=ACTB PE=1 SV=1	0	auto - discordant peptide type	0	52.82	ASSSSLEK	No iTRAQ8plex@N-term; iTRAQ8plex(K)@8		cleaved A-A@N-term	-0.00416551	1111.6	556.807	1111.6	556.809	2	8	1.1.1.630.28	17.0922	5305.41	4526.19	17.26	0.39	1504.1	1.07089	0.0630307	1.75093	0.339321	0.806044	1.74841	0.124049
12	32.59	32.62	57.52	54.28	54.28	sp|P07355|ANXA2_HUMAN	Annexin A2 OS=Homo sapiens OX=9606 GN=ANXA2 PE=1 SV=2	1	auto	2	99	SLYYYIQQDTK	iTRAQ8plex@N-term; iTRAQ8plex(K)@11			-0.00432062	2029.09	677.372	2029.1	677.373	3	11	1.1.1.1925.7	80.4963	3570.66	3152.47	80.44	0.44	1799.93	-2.45113	-6.64386	-0.5455	-1.65013	-2.82266	0.14135	0.124341
5	51.69	51.69	17.16	11.68	11.26	sp|Q09666|AHNK_HUMAN	Neuroblast differentiation-associated protein AHNAK OS=Homo sapiens OX=9606 GN=AHNAK PE=1 SV=2	1	auto	0	19.84	LKSEDGVEGDLGETQSR	iTRAQ8plex@N-term; iTRAQ8plex(K)@2; Phospho(S)@3	Phospho(S)@135	missed K-S@2	0.00382595	2507.24	627.817	2507.24	627.816	4	7	1.1.1.1466.14	57.9826	43338.9	35378.4	58.07	0.39	1331.88	-1.03515	-0.587192	-2.50697	-5.74234	-2.46791	0.180753	0.124578
278	2.5	2.55	9.646	7.677	2.756	sp|Q8IZP0|ABI1_HUMAN	Abl interactor 1 OS=Homo sapiens OX=9606 GN=ABI1 PE=1 SV=4	0	auto - discordant peptide type	0	57.16	LGSQHSPGR	iTRAQ8plex@N-term; Phospho(H)@5	Phospho(H)@224		-0.00243407	1321.64	441.555	1321.64	441.556	3	8	1.1.1.614.8	16.2946	5272.34	4705.03	16.34	0.29	1547.98	0.240585	0.0476738	1.07023	0.523568	0.470515	1.3856	0.124825
6	48.15	48.15	85.67	81.79	80	sp|P04406|G3P_HUMAN	Glyceraldehyde-3-phosphate dehydrogenase OS=Homo sapiens OX=9606 GN=GAPDH PE=1 SV=3	1	auto	0	99	WGDAGAEYVVESTGVFTTMEK	iTRAQ8plex@N-term; iTRAQ8plex(K)@21			-0.00390645	2884.44	722.117	2884.44	722.118	4	12	1.1.1.2484.3	107.964	4919.45	4299.81	107.86	0.74	1497.71	6.64386	0.960495	6.64386	0.363862	3.65302	12.5796	0.125333
26	19.69	19.69	49.25	49.25	45.27	sp|Q01995|TAGL_HUMAN	Transgelin OS=Homo sapiens OX=9606 GN=TAGLN PE=1 SV=4	1	auto	0	18.43	KYDEELEER	iTRAQ8plex@N-term; iTRAQ8plex(K)@1		missed K-Y@1	-0.00139885	1817.96	455.497	1817.96	455.498	4	5	1.1.1.1032.5	36.7276	818.49	657	36.87	0.73	959.269	-1.37122	-0.265603	-1.5138	-4.50665	-1.91432	0.265297	0.125575
37	16.45	16.48	13.67	11.74	11.07	sp|Q9NQC3|RTN4_HUMAN	Reticulon-4 OS=Homo sapiens OX=9606 GN=RTN4 PE=1 SV=2	0	auto - discordant peptide type	0	90.87	SAAAVSPSK	No iTRAQ8plex@N-term; iTRAQ8plex(K)@9		cleaved L-S@N-term	-0.0082926	1120.63	561.323	1120.64	561.327	2	12	1.1.1.613.29	16.2701	18458.8	17825.6	16.34	0.44	4623.04	-0.222233	-0.427901	0.0589551	-0.596123	-0.296825	0.814042	0.126122
281	2.46	4.58	4.949	4.778	3.413	sp|Q9UHD8|SEPT9_HUMAN	Septin-9 OS=Homo sapiens OX=9606 GN=SEPTIN9 PE=1 SV=2	1	auto	0.455932	87.34	HVDSLSQR	iTRAQ8plex@N-term			-0.00287137	1244.68	415.899	1244.68	415.9	3	9	1.1.1.617.5	16.4384	22793.8	22513.8	16.43	0.34	4928.69	1.44654	-0.35244	1.34532	1.07384	0.878316	1.83823	0.126252
534	2	2	2.055	2.055	2.055	sp|Q6ZUT1|NKAP1_HUMAN	Uncharacterized protein NKAPD1 OS=Homo sapiens OX=9606 GN=NKAPD1 PE=1 SV=2	1	auto	2	99	VATDER	iTRAQ8plex@N-term			-0.00495306	993.535	497.775	993.54	497.777	2	7	1.1.1.585.18	14.8957	4844.29	4498.92	14.92	0.29	1377.49	0.297748	1.54756	0.068159	0.858832	0.693075	1.61673	0.126308
124	5.93	6.05	29.53	29.53	18.12	sp|P0DP25|CALM3_HUMAN; sp|P0DP24|CALM2_HUMAN; sp|P0DP23|CALM1_HUMAN	Calmodulin-3 OS=Homo sapiens OX=9606 GN=CALM3 PE=1 SV=1; Calmodulin-2 OS=Homo sapiens OX=9606 GN=CALM2 PE=1 SV=1; Calmodulin-1 OS=Homo sapiens OX=9606 GN=CALM1 PE=1 SV=1	1	auto	0	23.17	MKDTDSEEEIR	iTRAQ8plex@N-term; iTRAQ8plex(K)@2		missed K-D@2	-0.000632941	1960	654.341	1960	654.342	3	7	1.1.1.955.41	32.9905	16579.7	6436.2	32.76	0.34	878.493	-1.87901	-4.68013	-0.751174	-0.615156	-1.98137	0.25325	0.126461
431	2	2.01	2.66	2.034	2.034	sp|Q15637|SF01_HUMAN	Splicing factor 1 OS=Homo sapiens OX=9606 GN=SF1 PE=1 SV=4	1	auto	0	98.97	TGDLGIPPNPEDR	iTRAQ8plex@N-term			-0.00155895	1683.87	562.298	1683.87	562.298	3	13	1.1.1.1433.12	56.3615	7272.11	6195.51	56.45	0.39	2226.45	1.95915	3.54312	2.02606	-0.505053	1.75582	3.37718	0.12704
30	18.71	18.72	10.34	9.566	9.566	sp|Q8WWI1|LMO7_HUMAN	LIM domain only protein 7 OS=Homo sapiens OX=9606 GN=LMO7 PE=1 SV=3	1	auto	2	99	SHSPSASQSGSQLR	iTRAQ8plex@N-term; Phospho(S)@3	Phospho(S)@1593		-0.00287099	1811.84	604.955	1811.85	604.956	3	13	1.1.1.620.30	16.6166	12271.2	5588.89	16.48	0.2	1918.17	-3.29914	-0.631352	-6.64386	-1.0018	-2.89404	0.134527	0.127315
30	18.71	18.72	10.34	9.566	9.566	sp|Q8WWI1|LMO7_HUMAN	LIM domain only protein 7 OS=Homo sapiens OX=9606 GN=LMO7 PE=1 SV=3	1	auto	0	99	SHSPSASQSGSQLR	iTRAQ8plex@N-term; Phospho(S)@3	Phospho(S)@1593		-0.00287099	1811.84	604.955	1811.85	604.956	3	12	1.1.1.614.30	16.3288	12271.2	4589.63	16.48	0.2	1796.37	2.28292	3.26855	1.1591	-0.296963	1.6034	3.03859	0.127426
87	7.81	7.85	35.94	35.94	35.94	sp|P62987|RL40_HUMAN; sp|P62979|RS27A_HUMAN; sp|P0CG48|UBC_HUMAN; sp|P0CG47|UBB_HUMAN	Ubiquitin-60S ribosomal protein L40 OS=Homo sapiens OX=9606 GN=UBA52 PE=1 SV=2; Ubiquitin-40S ribosomal protein S27a OS=Homo sapiens OX=9606 GN=RPS27A PE=1 SV=2; Polyubiquitin-C OS=Homo sapiens OX=9606 GN=UBC PE=1 SV=3; Polyubiquitin-B OS=Homo sapiens OX=9606 GN=UBB PE=1 SV=1	1	auto	0	71.64	TLSDYNIQK	iTRAQ8plex@N-term; iTRAQ8plex(K)@9			-0.00551958	1688.95	563.991	1688.96	563.993	3	8	1.1.1.1437.12	56.5577	5300.37	4135.34	56.45	0.39	1775.97	-0.242201	-0.659882	0.0729166	-0.657198	-0.371591	0.772929	0.127669
27	19.06	19.06	43.07	43.07	42.77	sp|P29966|MARCS_HUMAN	Myristoylated alanine-rich C-kinase substrate OS=Homo sapiens OX=9606 GN=MARCKS PE=1 SV=4	1	auto	0	99	AEDGATPSPSNETPK	iTRAQ8plex@N-term; Phospho(S)@8; iTRAQ8plex(K)@15	Phospho(S)@145		0.00581639	2188.06	730.36	2188.05	730.358	3	12	1.1.1.1047.46	37.4954	3502.42	3326.31	37.41	0.54	1531.66	-1.01032	-0.314223	-4.30857	-6.64386	-3.06924	0.119142	0.129074
27	19.06	19.06	43.07	43.07	42.77	sp|P29966|MARCS_HUMAN	Myristoylated alanine-rich C-kinase substrate OS=Homo sapiens OX=9606 GN=MARCKS PE=1 SV=4	1	auto	0	46.6	AEDGATPSPSNETPK	iTRAQ8plex@N-term; Phospho(S)@10; iTRAQ8plex(K)@15	Phospho(S)@147		0.00581639	2188.06	730.36	2188.05	730.358	3	10	1.1.1.1047.46	37.4954	3502.42	3326.31	37.41	0.54	1531.66	-1.01032	-0.314223	-4.30857	-6.64386	-3.06924	0.119142	0.129074
27	19.06	19.06	43.07	43.07	42.77	sp|P29966|MARCS_HUMAN	Myristoylated alanine-rich C-kinase substrate OS=Homo sapiens OX=9606 GN=MARCKS PE=1 SV=4	1	auto	0	46.6	AEDGATPSPSNETPK	iTRAQ8plex@N-term; Phospho(T)@6; iTRAQ8plex(K)@15	Phospho(T)@143		0.00581639	2188.06	730.36	2188.05	730.358	3	11	1.1.1.1047.46	37.4954	3502.42	3326.31	37.41	0.54	1531.66	-1.01032	-0.314223	-4.30857	-6.64386	-3.06924	0.119142	0.129074
38	16.14	16.15	11.99	10.64	10.64	sp|P27824|CALX_HUMAN	Calnexin OS=Homo sapiens OX=9606 GN=CANX PE=1 SV=2	1	auto	0	36.03	AEEDEILNR	iTRAQ8plex@N-term			-0.0101145	1391.71	696.862	1391.72	696.867	2	8	1.1.1.1243.25	47.0672	2644.45	2347.7	47.49	0.88	1194.24	1.83103	-0.33293	2.30655	1.00364	1.20207	2.3007	0.129104
6	48.15	48.15	85.67	81.79	80	sp|P04406|G3P_HUMAN	Glyceraldehyde-3-phosphate dehydrogenase OS=Homo sapiens OX=9606 GN=GAPDH PE=1 SV=3	1	auto	0	99	WGDAGAEYVVESTGVFTTMEK	iTRAQ8plex@N-term; iTRAQ8plex(K)@21			0.00219708	2884.44	722.118	2884.44	722.118	4	16	1.1.1.2472.5	107.376	6621.51	6574.86	107.37	0.64	1944.44	-1.27016	6.64386	6.64386	3.5189	3.88411	14.765	0.129271
44	14.03	14.03	26.2	20.93	19.58	sp|P02545|LMNA_HUMAN	Prelamin-A/C OS=Homo sapiens OX=9606 GN=LMNA PE=1 SV=1	0	auto - discordant peptide type	0	99	ASSHSSQTQGGGSVTK	iTRAQ8plex@N-term; Phospho(S)@5; Phospho(S)@6; iTRAQ8plex(K)@16	Phospho(S)@406; Phospho(S)@407		0.000104918	2286.05	763.024	2286.05	763.024	3	14	1.1.1.784.45	24.6302	36959.7	36807.6	24.59	0.44	10035.3	-0.47691	-1.168	0.126205	-0.723674	-0.560594	0.678023	0.129379
45	13.94	16.01	39.29	33.28	32.05	sp|Q16643|DREB_HUMAN	Drebrin OS=Homo sapiens OX=9606 GN=DBN1 PE=1 SV=4	1	auto	0	97.44	MAPTPIPTR	iTRAQ8plex@N-term			-0.00095763	1286.73	644.373	1286.73	644.373	2	6	1.1.1.1143.35	42.1861	5861.43	3013.53	42.01	0.39	1295.87	6.64386	1.22168	2.42571	0.796908	2.77204	6.83073	0.129617
20	24.98	25	52.47	50.27	48.35	sp|P04075|ALDOA_HUMAN	Fructose-bisphosphate aldolase A OS=Homo sapiens OX=9606 GN=ALDOA PE=1 SV=2	0	auto - discordant peptide type	0	94.58	DGADFAK	iTRAQ8plex@N-term; No iTRAQ8plex(K)@7			-0.00204963	1026.53	514.271	1026.53	514.272	2	9	1.1.1.737.23	22.3139	4939.85	4375.46	22.44	0.49	1478.04	0.284102	0.673929	0.152922	0.0373063	0.287065	1.22016	0.129831
18	25.75	25.75	47.4	40.48	40.48	sp|P68104|EF1A1_HUMAN	Elongation factor 1-alpha 1 OS=Homo sapiens OX=9606 GN=EEF1A1 PE=1 SV=1	0	auto - discordant peptide type	0	34.84	SVEMHHEALSEALPGDNVGFNVK	iTRAQ8plex@N-term; GlycerylPE(E)@11; iTRAQ8plex(K)@23	GlycerylPE(E)@301		0.00707986	3284.64	822.168	3284.64	822.166	4	12	1.1.1.1799.23	74.3293	121645	62326.5	74.16	0.29	7850.1	-0.726489	-0.438803	-0.0597642	-1.72303	-0.737021	0.599977	0.13013
1	83.73	83.73	32.98	31.85	28.93	sp|P46821|MAP1B_HUMAN	Microtubule-associated protein 1B OS=Homo sapiens OX=9606 GN=MAP1B PE=1 SV=2	1	auto	0	99	TPEEGGYSYDISEK	iTRAQ8plex@N-term; Phospho(T)@1; iTRAQ8plex(K)@14	Phospho(T)@1949		0.000541693	2262.06	755.026	2262.06	755.026	3	8	1.1.1.1651.26	67.0684	6992.42	3438.63	66.8	0.49	1545.07	-1.23321	-0.264708	-0.55844	-2.98096	-1.25933	0.417738	0.130353
3	61.96	62.08	78.76	74.25	66.95	sp|P08670|VIME_HUMAN	Vimentin OS=Homo sapiens OX=9606 GN=VIM PE=1 SV=4	0	auto - discordant peptide type	0.00656376	26.16	TYSLGSALR	iTRAQ8plex@N-term; Phospho(S)@3	Phospho(S)@39	cleaved R-P@C-term	-0.0040963	1350.68	676.348	1350.69	676.35	2	8	1.1.1.1764.12	72.6026	59407	21955.5	72.89	0.49	3848.49	-0.480805	-0.982239	0.115935	-0.512042	-0.464788	0.724578	0.130773
3	61.96	62.08	78.76	74.25	66.95	sp|P08670|VIME_HUMAN	Vimentin OS=Homo sapiens OX=9606 GN=VIM PE=1 SV=4	0	auto - discordant peptide type	0	25.89	TYSLGSALR	iTRAQ8plex@N-term; Phospho(T)@1	Phospho(T)@37	cleaved R-P@C-term	-0.0040963	1350.68	676.348	1350.69	676.35	2	8	1.1.1.1764.12	72.6026	59407	21955.5	72.89	0.49	3848.49	-0.480805	-0.982239	0.115935	-0.512042	-0.464788	0.724578	0.130773
1	83.73	83.73	32.98	31.85	28.93	sp|P46821|MAP1B_HUMAN	Microtubule-associated protein 1B OS=Homo sapiens OX=9606 GN=MAP1B PE=1 SV=2	0	auto - discordant peptide type	0.297569	98.12	DFEELKAEEVDVTK	No iTRAQ8plex@N-term; iTRAQ8plex(K)@6; iTRAQ8plex(K)@14		missed K-A@6	-0.00302106	2259.21	754.076	2259.21	754.077	3	9	1.1.1.1782.23	73.496	4130.93	3558.3	73.57	0.59	2323.05	0.0577719	-0.507816	-0.26056	-0.80827	-0.379718	0.768588	0.130837
10	34.26	34.26	21.17	20.65	19.61	sp|Q9C0C2|TB182_HUMAN	182 kDa tankyrase-1-binding protein OS=Homo sapiens OX=9606 GN=TNKS1BP1 PE=1 SV=4	0	auto - discordant peptide type	0	90.97	RDSLGAYASQDANEQGQDLGK	iTRAQ8plex@N-term; Phospho(Y)@7; iTRAQ8plex(K)@21	Phospho(Y)@897	missed R-D@1	0.00991302	2910.41	728.609	2910.4	728.607	4	14	1.1.1.1493.17	59.3213	9495.23	8374.22	59.24	0.34	3218.71	0.246525	-0.804453	-0.827785	-0.788777	-0.543623	0.686046	0.131112
1	83.73	83.73	32.98	31.85	28.93	sp|P46821|MAP1B_HUMAN	Microtubule-associated protein 1B OS=Homo sapiens OX=9606 GN=MAP1B PE=1 SV=2	1	auto	0	99	KLGDVSPTQIDVSQFGSFK	iTRAQ8plex@N-term; iTRAQ8plex(K)@1; Phospho(T)@8; iTRAQ8plex(K)@19	Phospho(T)@1503	missed K-L@1	0.00479781	3044.64	762.167	3044.64	762.166	4	13	1.1.1.2081.10	88.1657	30694.9	30312.7	88.2	0.34	10570.5	-0.373086	-6.64386	-0.786992	-6.64386	-3.61195	0.0817891	0.131368
1	83.73	83.73	32.98	31.85	28.93	sp|P46821|MAP1B_HUMAN	Microtubule-associated protein 1B OS=Homo sapiens OX=9606 GN=MAP1B PE=1 SV=2	1	auto	0	27.85	KLGDVSPTQIDVSQFGSFK	iTRAQ8plex@N-term; iTRAQ8plex(K)@1; Phospho(S)@6; iTRAQ8plex(K)@19	Phospho(S)@1501	missed K-L@1	0.00479781	3044.64	762.167	3044.64	762.166	4	12	1.1.1.2081.10	88.1657	30694.9	30312.7	88.2	0.34	10570.5	-0.373086	-6.64386	-0.786992	-6.64386	-3.61195	0.0817891	0.131368
4	54.8	54.61	94.93	90.93	87.73	sp|P63261|ACTG_HUMAN	Actin, cytoplasmic 2 OS=Homo sapiens OX=9606 GN=ACTG1 PE=1 SV=1	0	auto - discordant peptide type	0.0851282	98.67	DLYAN	iTRAQ8plex@N-term		cleaved N-T@C-term	-0.00577319	898.464	450.24	898.47	450.242	2	6	1.1.1.1034.9	36.8288	9092.17	9050.71	36.87	0.44	2138.68	-0.482117	-0.438711	0.140359	-0.703836	-0.371076	0.773205	0.131436
255	3	25.83	67.9	57.82	47.48	sp|P68032|ACTC_HUMAN	Actin, alpha cardiac muscle 1 OS=Homo sapiens OX=9606 GN=ACTC1 PE=1 SV=1	0	auto - discordant peptide type	0	98.67	DLYAN	iTRAQ8plex@N-term		cleaved N-N@C-term	-0.00577319	898.464	450.24	898.47	450.242	2	6	1.1.1.1034.9	36.8288	9092.17	9050.71	36.87	0.44	2138.68	-0.482117	-0.438711	0.140359	-0.703836	-0.371076	0.773205	0.131436
485	2	2	7.65	7.65	7.65	sp|P50213|IDH3A_HUMAN	Isocitrate dehydrogenase [NAD] subunit alpha, mitochondrial OS=Homo sapiens OX=9606 GN=IDH3A PE=1 SV=1	0	auto - discordant peptide type	0	98.67	DLYAN	iTRAQ8plex@N-term		cleaved F-D@N-term; cleaved N-V@C-term	-0.00577319	898.464	450.24	898.47	450.242	2	6	1.1.1.1034.9	36.8288	9092.17	9050.71	36.87	0.44	2138.68	-0.482117	-0.438711	0.140359	-0.703836	-0.371076	0.773205	0.131436
597	1.68	54.59	94.93	90.93	87.73	sp|P60709|ACTB_HUMAN	Actin, cytoplasmic 1 OS=Homo sapiens OX=9606 GN=ACTB PE=1 SV=1	0	auto - discordant peptide type	0	98.67	DLYAN	iTRAQ8plex@N-term		cleaved N-T@C-term	-0.00577319	898.464	450.24	898.47	450.242	2	6	1.1.1.1034.9	36.8288	9092.17	9050.71	36.87	0.44	2138.68	-0.482117	-0.438711	0.140359	-0.703836	-0.371076	0.773205	0.131436
37	16.45	16.48	13.67	11.74	11.07	sp|Q9NQC3|RTN4_HUMAN	Reticulon-4 OS=Homo sapiens OX=9606 GN=RTN4 PE=1 SV=2	1	auto	0	99	QPSWDPSPVSSTVPAPSPLSAAAVSPSK	iTRAQ8plex@N-term; Phospho(S)@3; iTRAQ8plex(K)@28	Phospho(S)@107		0.00258364	3434.76	859.697	3434.76	859.697	4	16	1.1.1.2124.25	90.2826	46297.8	34949.1	90.11	0.39	9514.14	0.0217839	-1.66604	-1.52326	-4.39336	-1.89022	0.269766	0.131533
37	16.45	16.48	13.67	11.74	11.07	sp|Q9NQC3|RTN4_HUMAN	Reticulon-4 OS=Homo sapiens OX=9606 GN=RTN4 PE=1 SV=2	1	auto	0	72.54	QPSWDPSPVSSTVPAPSPLSAAAVSPSK	iTRAQ8plex@N-term; Phospho(S)@7; iTRAQ8plex(K)@28	Phospho(S)@111		0.00258364	3434.76	859.697	3434.76	859.697	4	15	1.1.1.2124.25	90.2826	46297.8	34949.1	90.11	0.39	9514.14	0.0217839	-1.66604	-1.52326	-4.39336	-1.89022	0.269766	0.131533
119	6	6.08	10	10	6.164	sp|Q8N556|AFAP1_HUMAN	Actin filament-associated protein 1 OS=Homo sapiens OX=9606 GN=AFAP1 PE=1 SV=2	1	auto	0	56.13	TGSNAAQYK	iTRAQ8plex@N-term; Phospho(S)@3; iTRAQ8plex(K)@9	Phospho(S)@548		-0.000118607	1626.82	543.282	1626.82	543.282	3	6	1.1.1.968.18	33.6071	27094.7	4752.7	34.03	0.39	1755.07	1.57771	-0.264737	0.791313	2.04162	1.03648	2.05121	0.132293
4	54.8	54.61	94.93	90.93	87.73	sp|P63261|ACTG_HUMAN	Actin, cytoplasmic 2 OS=Homo sapiens OX=9606 GN=ACTG1 PE=1 SV=1	0	auto - shared MS/MS	0	99	VAPEEHPVLLTEAPLNPK	iTRAQ8plex@N-term; iTRAQ8plex(K)@18			0.000462647	2561.47	854.83	2561.47	854.83	3	12	1.1.1.1692.38	69.0908	4390.73	3196.93	69.16	0.39	1879.86	0.684295	0.363255	-0.0916573	0.352027	0.32698	1.25438	0.132585
597	1.68	54.59	94.93	90.93	87.73	sp|P60709|ACTB_HUMAN	Actin, cytoplasmic 1 OS=Homo sapiens OX=9606 GN=ACTB PE=1 SV=1	0	auto - shared MS/MS	0	99	VAPEEHPVLLTEAPLNPK	iTRAQ8plex@N-term; iTRAQ8plex(K)@18			0.000462647	2561.47	854.83	2561.47	854.83	3	12	1.1.1.1692.38	69.0908	4390.73	3196.93	69.16	0.39	1879.86	0.684295	0.363255	-0.0916573	0.352027	0.32698	1.25438	0.132585
20	24.98	25	52.47	50.27	48.35	sp|P04075|ALDOA_HUMAN	Fructose-bisphosphate aldolase A OS=Homo sapiens OX=9606 GN=ALDOA PE=1 SV=2	1	auto	0	99	LQSIGTENTEENR	iTRAQ8plex@N-term			0.00408591	1793.91	598.977	1793.91	598.976	3	16	1.1.1.1212.9	45.5453	3796.36	3354.5	45.48	0.49	1608.79	-5.6869	-1.02041	-2.86887	-0.290754	-2.46673	0.1809	0.132637
23	22.28	22.31	63.51	59.46	56.98	sp|P07437|TBB5_HUMAN	Tubulin beta chain OS=Homo sapiens OX=9606 GN=TUBB PE=1 SV=2	0	auto - discordant peptide type	0	99	VSDTVVEPYNATLSVH	iTRAQ8plex@N-term; iTRAQ8plex(S)@14		cleaved H-Q@C-term	-0.00151093	2338.26	780.428	2338.26	780.428	3	13	1.1.1.1588.31	63.9799	2533.52	822.87	64.25	0.39	1131.6	0.173319	0.0524409	1.34013	1.31668	0.720643	1.64792	0.132956
394	2	14.05	49.89	46.07	43.6	sp|P68371|TBB4B_HUMAN	Tubulin beta-4B chain OS=Homo sapiens OX=9606 GN=TUBB4B PE=1 SV=1	0	auto - discordant peptide type	0	99	VSDTVVEPYNATLSVH	iTRAQ8plex@N-term; iTRAQ8plex(S)@14		cleaved H-Q@C-term	-0.00151093	2338.26	780.428	2338.26	780.428	3	13	1.1.1.1588.31	63.9799	2533.52	822.87	64.25	0.39	1131.6	0.173319	0.0524409	1.34013	1.31668	0.720643	1.64792	0.132956
15	30.79	30.79	53.67	49.53	43.69	sp|P14618|KPYM_HUMAN	Pyruvate kinase PKM OS=Homo sapiens OX=9606 GN=PKM PE=1 SV=4	1	auto	2	99	EAEAAIYHLQLFEELR	iTRAQ8plex@N-term			-0.000599124	2235.18	746.068	2235.18	746.069	3	14	1.1.1.2251.12	96.5181	1984.84	1162.61	96.95	0.98	1571.92	-6.64386	-1.20331	-2.49839	-0.701403	-2.76174	0.147446	0.132973
31	18.34	18.4	58.23	55.02	46.59	sp|P60174|TPIS_HUMAN	Triosephosphate isomerase OS=Homo sapiens OX=9606 GN=TPI1 PE=1 SV=4	1	auto	0	99	QSLGELIGTLNAAK	iTRAQ8plex@N-term; Phospho(S)@2; iTRAQ8plex(K)@14	Phospho(S)@21		-0.00682625	2102.15	701.725	2102.16	701.727	3	10	1.1.1.2321.4	99.952	4677.66	4253.32	99.85	0.44	1409.26	0.244572	-1.48719	-6.64386	-6.64386	-3.63258	0.0806276	0.13308
5	51.69	51.69	17.16	11.68	11.26	sp|Q09666|AHNK_HUMAN	Neuroblast differentiation-associated protein AHNAK OS=Homo sapiens OX=9606 GN=AHNAK PE=1 SV=2	1	auto	2	99	ISMPDLDLHLKSPK	iTRAQ8plex@N-term; iTRAQ8plex(K)@11; Phospho(S)@12; iTRAQ8plex(K)@14	Phospho(S)@2397	missed K-S@11	-0.0012761	2585.44	647.367	2585.44	647.368	4	9	1.1.1.1919.4	80.2016	14497.9	2603.6	79.9	0.44	2494.67	-1.32202	-6.64386	0.133531	-6.64386	-3.61905	0.0813875	0.133664
12	32.59	32.62	57.52	54.28	54.28	sp|P07355|ANXA2_HUMAN	Annexin A2 OS=Homo sapiens OX=9606 GN=ANXA2 PE=1 SV=2	1	auto	0	99	DIISDTSGDFR	iTRAQ8plex@N-term			-0.000339839	1528.77	765.391	1528.77	765.391	2	8	1.1.1.1616.29	65.3523	2464.49	1910.02	65.43	0.29	1207.04	1.12995	0.0997773	0.179384	1.62831	0.759354	1.69273	0.134137
6	48.15	48.15	85.67	81.79	80	sp|P04406|G3P_HUMAN	Glyceraldehyde-3-phosphate dehydrogenase OS=Homo sapiens OX=9606 GN=GAPDH PE=1 SV=3	1	auto	0	99	WGDAGAEYVVESTGVFTTMEK	iTRAQ8plex@N-term; iTRAQ8plex(K)@21			-9.30308e-05	2884.44	722.118	2884.44	722.118	4	18	1.1.1.2890.3	127.918	3758.41	3703.25	127.91	0.29	1351.45	-6.64386	-6.64386	0.430611	-1.71734	-3.64361	0.0800136	0.134155
8	37.85	37.85	16.66	14.31	13.74	sp|P78559|MAP1A_HUMAN	Microtubule-associated protein 1A OS=Homo sapiens OX=9606 GN=MAP1A PE=1 SV=6	1	auto	0	99	SHWDDSTSDSELEK	iTRAQ8plex@N-term; Phospho(T)@7; iTRAQ8plex(K)@14	Phospho(T)@2105		-0.00887142	2323.04	775.353	2323.05	775.356	3	8	1.1.1.1355.41	52.5674	1861.75	1762.28	52.63	0.2	1192.44	-1.62412	-1.18876	-1.31266	-6.64386	-2.69235	0.154711	0.13416
8	37.85	37.85	16.66	14.31	13.74	sp|P78559|MAP1A_HUMAN	Microtubule-associated protein 1A OS=Homo sapiens OX=9606 GN=MAP1A PE=1 SV=6	1	auto	0	99	SHWDDSTSDSELEK	iTRAQ8plex@N-term; Phospho(S)@8; iTRAQ8plex(K)@14	Phospho(S)@2106		-0.00887142	2323.04	775.353	2323.05	775.356	3	8	1.1.1.1355.41	52.5674	1861.75	1762.28	52.63	0.2	1192.44	-1.62412	-1.18876	-1.31266	-6.64386	-2.69235	0.154711	0.13416
109	6.24	6.25	14.5	10.34	6.288	sp|Q92974|ARHG2_HUMAN	Rho guanine nucleotide exchange factor 2 OS=Homo sapiens OX=9606 GN=ARHGEF2 PE=1 SV=4	0	auto - discordant peptide type	0	99	EPALPLEPDSGGNTSPGVTANGEAR	iTRAQ8plex@N-term; Phospho(S)@10; Deamidated(N)@21	Phospho(S)@691		-0.00187515	2820.31	941.111	2820.31	941.111	3	14	1.1.1.1891.30	78.8566	5016.16	3676.19	78.73	0.98	2119.15	1.52139	1.4051	0.492586	-0.164739	0.813583	1.75757	0.134211
109	6.24	6.25	14.5	10.34	6.288	sp|Q92974|ARHG2_HUMAN	Rho guanine nucleotide exchange factor 2 OS=Homo sapiens OX=9606 GN=ARHGEF2 PE=1 SV=4	0	auto - discordant peptide type	0	65.92	EPALPLEPDSGGNTSPGVTANGEAR	iTRAQ8plex@N-term; Phospho(T)@14; Deamidated(N)@21	Phospho(T)@695		-0.00187515	2820.31	941.111	2820.31	941.111	3	13	1.1.1.1891.30	78.8566	5016.16	3676.19	78.73	0.98	2119.15	1.52139	1.4051	0.492586	-0.164739	0.813583	1.75757	0.134211
109	6.24	6.25	14.5	10.34	6.288	sp|Q92974|ARHG2_HUMAN	Rho guanine nucleotide exchange factor 2 OS=Homo sapiens OX=9606 GN=ARHGEF2 PE=1 SV=4	0	auto - discordant peptide type	0	65.92	EPALPLEPDSGGNTSPGVTANGEAR	iTRAQ8plex@N-term; Phospho(S)@15; Deamidated(N)@21	Phospho(S)@696		-0.00187515	2820.31	941.111	2820.31	941.111	3	13	1.1.1.1891.30	78.8566	5016.16	3676.19	78.73	0.98	2119.15	1.52139	1.4051	0.492586	-0.164739	0.813583	1.75757	0.134211
5	51.69	51.69	17.16	11.68	11.26	sp|Q09666|AHNK_HUMAN	Neuroblast differentiation-associated protein AHNAK OS=Homo sapiens OX=9606 GN=AHNAK PE=1 SV=2	1	auto	0	99	VSMPDVELNLKSPK	iTRAQ8plex@N-term; iTRAQ8plex(K)@11; Phospho(S)@12; iTRAQ8plex(K)@14	Phospho(S)@3426	missed K-S@11	-0.00195245	2548.41	638.109	2548.41	638.11	4	7	1.1.1.1894.4	78.9775	35502.7	5304.88	78.58	0.39	2234.06	-3.14869	-4.3547	0.654218	-1.88249	-2.18291	0.220231	0.134513
227	4	4	8.75	8.75	8.75	sp|O14558|HSPB6_HUMAN	Heat shock protein beta-6 OS=Homo sapiens OX=9606 GN=HSPB6 PE=1 SV=2	1	auto	0	99	RASAPLPGLSAPGR	iTRAQ8plex@N-term; Phospho(S)@3	Phospho(S)@16	missed R-A@1	-0.00189357	1732.93	578.65	1732.93	578.65	3	14	1.1.1.1331.17	51.37	29990.6	28479.5	51.4	0.49	6583.42	-2.22534	-4.41621	-0.189247	-0.807088	-1.90947	0.26619	0.134603
49	12.25	12.26	28.23	22.45	20.07	sp|P06748|NPM_HUMAN	Nucleophosmin OS=Homo sapiens OX=9606 GN=NPM1 PE=1 SV=2	0	auto - discordant peptide type	0	99	CGSGPVHISGQ	iTRAQ8plex@N-term; Methylthio(C)@1; iTRAQ8plex(S)@9		cleaved Q-H@C-term	0.000562968	1694.87	565.964	1694.87	565.964	3	9	1.1.1.1176.20	43.7902	35466.9	6860.37	44.21	0.44	1763.31	0.209531	-0.624558	-0.632662	-0.828917	-0.469152	0.722389	0.135342
90	7.68	8.08	7.04	5.155	2.162	sp|O43166|SI1L1_HUMAN	Signal-induced proliferation-associated 1-like protein 1 OS=Homo sapiens OX=9606 GN=SIPA1L1 PE=1 SV=4	1	auto	0	28.04	SKSETGDSSIFR	iTRAQ8plex@N-term; iTRAQ8plex(K)@2; Phospho(S)@3	Phospho(S)@288	missed K-S@2	-0.00354723	2001	668.007	2001	668.008	3	8	1.1.1.1229.32	46.3882	8605.33	7838.92	46.46	0.49	2115.92	4.54997	1.11056	3.88635	-0.287915	2.31474	4.97516	0.136087
43	14.65	14.66	9.003	8.438	6.984	sp|P02751|FINC_HUMAN	Fibronectin OS=Homo sapiens OX=9606 GN=FN1 PE=1 SV=5	0	auto - discordant peptide type	2	99	IVYSPSVEGSSTELNLPETAN	iTRAQ8plex@N-term		cleaved N-S@C-term	0.00321953	2510.27	837.765	2510.27	837.764	3	13	1.1.1.2132.22	90.6736	21871.9	19171.8	90.6	0.3	2022.53	0.119524	0.223549	0.241956	0.941819	0.381712	1.30289	0.136193
19	25.42	25.43	57.81	55	47.5	sp|P08758|ANXA5_HUMAN	Annexin A5 OS=Homo sapiens OX=9606 GN=ANXA5 PE=1 SV=2	1	auto	0	99	QVYEEEYGSSLEDDVVGDTSGYYQR	iTRAQ8plex@N-term			0.000680794	3191.44	1064.82	3191.44	1064.82	3	23	1.1.1.2132.41	90.6894	48335.9	16719.8	90.95	0.39	3410.45	0.172034	-0.567646	-1.01545	-1.59006	-0.75028	0.594488	0.136984
103	6.51	6.57	16.97	16.97	12.42	sp|P50479|PDLI4_HUMAN	PDZ and LIM domain protein 4 OS=Homo sapiens OX=9606 GN=PDLIM4 PE=1 SV=2	1	auto	2	99	IHIDPEIQDGSPTTSR	iTRAQ8plex@N-term; Phospho(S)@11	Phospho(S)@112		0.000955056	2149.04	717.353	2149.04	717.353	3	17	1.1.1.1497.15	59.5016	39475.9	38993.6	59.54	0.44	9945.32	-2.23046	-0.388227	0.0351228	-2.04968	-1.15831	0.448037	0.137183
85	8	8	3.641	3.034	3.034	sp|Q13813|SPTN1_HUMAN	Spectrin alpha chain, non-erythrocytic 1 OS=Homo sapiens OX=9606 GN=SPTAN1 PE=1 SV=3	1	auto	0	99	CTELNQAWSSLGK	iTRAQ8plex@N-term; Methylthio(C)@1; Phospho(S)@9; iTRAQ8plex(K)@13	Phospho(S)@1322		-0.00269916	2170.04	724.354	2170.04	724.354	3	10	1.1.1.2205.8	94.2535	6229.67	4341.05	94.39	0.49	1672.34	-3.9117	-1.15628	-0.681918	-0.584274	-1.58354	0.333661	0.137374
85	8	8	3.641	3.034	3.034	sp|Q13813|SPTN1_HUMAN	Spectrin alpha chain, non-erythrocytic 1 OS=Homo sapiens OX=9606 GN=SPTAN1 PE=1 SV=3	1	auto	0	99	CTELNQAWSSLGK	iTRAQ8plex@N-term; Methylthio(C)@1; Phospho(S)@10; iTRAQ8plex(K)@13	Phospho(S)@1323		-0.00269916	2170.04	724.354	2170.04	724.354	3	10	1.1.1.2205.8	94.2535	6229.67	4341.05	94.39	0.49	1672.34	-3.9117	-1.15628	-0.681918	-0.584274	-1.58354	0.333661	0.137374
3	61.96	62.08	78.76	74.25	66.95	sp|P08670|VIME_HUMAN	Vimentin OS=Homo sapiens OX=9606 GN=VIM PE=1 SV=4	1	auto	0	99	EYQDLLNVK	iTRAQ8plex@N-term; iTRAQ8plex(K)@9			-0.00553672	1728.98	577.335	1728.99	577.336	3	10	1.1.1.1781.3	73.4302	10552.9	2857.44	73.18	0.39	1539.73	-0.715659	-6.64386	-0.291263	-6.64386	-3.57366	0.0839888	0.137494
6	48.15	48.15	85.67	81.79	80	sp|P04406|G3P_HUMAN	Glyceraldehyde-3-phosphate dehydrogenase OS=Homo sapiens OX=9606 GN=GAPDH PE=1 SV=3	1	auto	0	99	GALQNIIPASTGAAK	iTRAQ8plex@N-term; iTRAQ8plex(K)@15			-0.000858894	2019.19	674.072	2019.19	674.072	3	10	1.1.1.1688.17	68.8768	3081.59	896.71	68.47	0.59	951.723	-1.57705	-6.64386	-3.0242	-0.0756763	-2.8302	0.140613	0.137689
172	4.11	4.12	13.99	10.7	10.7	sp|P23396|RS3_HUMAN	40S ribosomal protein S3 OS=Homo sapiens OX=9606 GN=RPS3 PE=1 SV=2	1	auto	0	90.2	DEILPTTPISEQK	iTRAQ8plex@N-term; Phospho(T)@6; iTRAQ8plex(K)@13	Phospho(T)@220		-0.00184406	2158.14	720.386	2158.14	720.387	3	6	1.1.1.1774.20	73.1004	13984.7	8226.35	73.47	0.69	1210.43	0.00393895	-2.05361	-2.48613	-6.64386	-2.79492	0.144094	0.138508
172	4.11	4.12	13.99	10.7	10.7	sp|P23396|RS3_HUMAN	40S ribosomal protein S3 OS=Homo sapiens OX=9606 GN=RPS3 PE=1 SV=2	1	auto	0	90.2	DEILPTTPISEQK	iTRAQ8plex@N-term; Phospho(T)@7; iTRAQ8plex(K)@13	Phospho(T)@221		-0.00184406	2158.14	720.386	2158.14	720.387	3	6	1.1.1.1774.20	73.1004	13984.7	8226.35	73.47	0.69	1210.43	0.00393895	-2.05361	-2.48613	-6.64386	-2.79492	0.144094	0.138508
172	4.11	4.12	13.99	10.7	10.7	sp|P23396|RS3_HUMAN	40S ribosomal protein S3 OS=Homo sapiens OX=9606 GN=RPS3 PE=1 SV=2	1	auto	0	90.2	DEILPTTPISEQK	iTRAQ8plex@N-term; Phospho(S)@10; iTRAQ8plex(K)@13	Phospho(S)@224		-0.00184406	2158.14	720.386	2158.14	720.387	3	6	1.1.1.1774.20	73.1004	13984.7	8226.35	73.47	0.69	1210.43	0.00393895	-2.05361	-2.48613	-6.64386	-2.79492	0.144094	0.138508
3	61.96	62.08	78.76	74.25	66.95	sp|P08670|VIME_HUMAN	Vimentin OS=Homo sapiens OX=9606 GN=VIM PE=1 SV=4	0	auto - discordant peptide type	0	96.87	LHEEEIQELQAQ	iTRAQ8plex@N-term		cleaved Q-I@C-term	0.000357912	1769.91	590.977	1769.91	590.977	3	11	1.1.1.1537.13	61.4629	56731.3	11287.4	61.06	0.44	2594.61	-0.0665596	-0.161057	-0.410033	-0.950931	-0.397145	0.759359	0.138954
14	32.41	32.65	47.09	43.12	37.31	sp|P11021|BIP_HUMAN	Endoplasmic reticulum chaperone BiP OS=Homo sapiens OX=9606 GN=HSPA5 PE=1 SV=2	0	auto - shared MS/MS	2	99	LIGDAAK	iTRAQ8plex@N-term; iTRAQ8plex(K)@7			-0.00196057	1294.8	432.609	1294.81	432.61	3	8	1.1.1.1168.3	43.3841	1889.94	1569.61	43.33	0.44	744.687	-1.11603	0.249467	-1.27245	-0.604788	-0.68595	0.621596	0.139227
25	21.59	27.78	41.49	37.46	27.71	sp|P11142|HSP7C_HUMAN	Heat shock cognate 71 kDa protein OS=Homo sapiens OX=9606 GN=HSPA8 PE=1 SV=1	0	auto - shared MS/MS	0	99	LIGDAAK	iTRAQ8plex@N-term; iTRAQ8plex(K)@7			-0.00196057	1294.8	432.609	1294.81	432.61	3	8	1.1.1.1168.3	43.3841	1889.94	1569.61	43.33	0.44	744.687	-1.11603	0.249467	-1.27245	-0.604788	-0.68595	0.621596	0.139227
5	51.69	51.69	17.16	11.68	11.26	sp|Q09666|AHNK_HUMAN	Neuroblast differentiation-associated protein AHNAK OS=Homo sapiens OX=9606 GN=AHNAK PE=1 SV=2	1	auto	0	99	VSMPDVELNLKSPK	iTRAQ8plex@N-term; iTRAQ8plex(K)@11; Phospho(S)@12; iTRAQ8plex(K)@14	Phospho(S)@3426	missed K-S@11	-0.00195245	2548.41	638.109	2548.41	638.11	4	9	1.1.1.1888.3	78.6826	35502.7	30366.1	78.58	0.39	8317.49	-1.69277	-2.61234	-0.134691	-6.64386	-2.77092	0.146511	0.139929
92	7.23	7.25	36.63	32.92	21.4	sp|Q9H1E3|NUCKS_HUMAN	Nuclear ubiquitous casein and cyclin-dependent kinase substrate 1 OS=Homo sapiens OX=9606 GN=NUCKS1 PE=1 SV=1	1	auto	0	61.05	TSTSPPPEK	iTRAQ8plex@N-term; Phospho(T)@3; iTRAQ8plex(K)@9	Phospho(T)@222		-0.00331201	1630.84	544.62	1630.84	544.622	3	5	1.1.1.838.14	27.2472	3269.66	1514.83	27.58	0.83	1083.59	-0.878822	-4.10185	-0.248151	-6.64386	-2.96817	0.127788	0.139988
92	7.23	7.25	36.63	32.92	21.4	sp|Q9H1E3|NUCKS_HUMAN	Nuclear ubiquitous casein and cyclin-dependent kinase substrate 1 OS=Homo sapiens OX=9606 GN=NUCKS1 PE=1 SV=1	1	auto	0	61.05	TSTSPPPEK	iTRAQ8plex@N-term; Phospho(S)@4; iTRAQ8plex(K)@9	Phospho(S)@223		-0.00331201	1630.84	544.62	1630.84	544.622	3	5	1.1.1.838.14	27.2472	3269.66	1514.83	27.58	0.83	1083.59	-0.878822	-4.10185	-0.248151	-6.64386	-2.96817	0.127788	0.139988
325	2.1	2.12	4.435	2.823	2.016	sp|Q07955|SRSF1_HUMAN	Serine/arginine-rich splicing factor 1 OS=Homo sapiens OX=9606 GN=SRSF1 PE=1 SV=2	1	auto	0	35.62	VDGPR	iTRAQ8plex@N-term			-0.0717904	846.415	424.215	846.487	424.251	2	5	1.1.1.561.6	13.7116	639.22	491.74	13.46	0.63	1017.41	2.23479	0.318632	0.131998	3.05747	1.43572	2.70517	0.14003
4	54.8	54.61	94.93	90.93	87.73	sp|P63261|ACTG_HUMAN	Actin, cytoplasmic 2 OS=Homo sapiens OX=9606 GN=ACTG1 PE=1 SV=1	0	auto - shared MS/MS	0	99	AGFAGDDAPR	iTRAQ8plex@N-term			-0.000154251	1279.65	640.83	1279.65	640.83	2	14	1.1.1.940.34	32.2545	19196.1	2393.42	31.78	0.44	1016.44	-1.1376	0.17253	-0.88782	-0.439599	-0.573123	0.67216	0.140159
255	3	25.83	67.9	57.82	47.48	sp|P68032|ACTC_HUMAN	Actin, alpha cardiac muscle 1 OS=Homo sapiens OX=9606 GN=ACTC1 PE=1 SV=1	0	auto - shared MS/MS	0	99	AGFAGDDAPR	iTRAQ8plex@N-term			-0.000154251	1279.65	640.83	1279.65	640.83	2	14	1.1.1.940.34	32.2545	19196.1	2393.42	31.78	0.44	1016.44	-1.1376	0.17253	-0.88782	-0.439599	-0.573123	0.67216	0.140159
597	1.68	54.59	94.93	90.93	87.73	sp|P60709|ACTB_HUMAN	Actin, cytoplasmic 1 OS=Homo sapiens OX=9606 GN=ACTB PE=1 SV=1	0	auto - shared MS/MS	0	99	AGFAGDDAPR	iTRAQ8plex@N-term			-0.000154251	1279.65	640.83	1279.65	640.83	2	14	1.1.1.940.34	32.2545	19196.1	2393.42	31.78	0.44	1016.44	-1.1376	0.17253	-0.88782	-0.439599	-0.573123	0.67216	0.140159
164	4.19	4.24	6.823	6.823	4.904	sp|Q53EL6|PDCD4_HUMAN	Programmed cell death protein 4 OS=Homo sapiens OX=9606 GN=PDCD4 PE=1 SV=2	1	auto	2	99	SGLTVPTSPK	iTRAQ8plex@N-term; Phospho(T)@7; iTRAQ8plex(K)@10	Phospho(T)@93		-0.0119542	1673.91	558.977	1673.92	558.981	3	10	1.1.1.1364.11	52.9838	4365.86	4247.11	52.93	0.54	1750.21	1.8208	0.923134	2.58889	-0.33023	1.25065	2.37948	0.140189
6	48.15	48.15	85.67	81.79	80	sp|P04406|G3P_HUMAN	Glyceraldehyde-3-phosphate dehydrogenase OS=Homo sapiens OX=9606 GN=GAPDH PE=1 SV=3	0	auto - discordant peptide type	0	99	GILGYTEHQVVSSDFNSDTH	iTRAQ8plex@N-term		cleaved H-S@C-term	0.00160483	2509.2	837.409	2509.2	837.408	3	22	1.1.1.1874.30	78.0181	26606.6	26375.9	78.04	0.39	6483.17	0.0699455	0.540063	0.304206	0.0284263	0.23566	1.17745	0.140265
5	51.69	51.69	17.16	11.68	11.26	sp|Q09666|AHNK_HUMAN	Neuroblast differentiation-associated protein AHNAK OS=Homo sapiens OX=9606 GN=AHNAK PE=1 SV=2	1	auto	0	98.08	LKSEDGVEGDLGETQSR	iTRAQ8plex@N-term; iTRAQ8plex(K)@2; Phospho(S)@3	Phospho(S)@135	missed K-S@2	0.00382595	2507.24	627.817	2507.24	627.816	4	13	1.1.1.1475.19	58.4279	43338.9	13408.8	58.07	0.39	5484.07	2.0935	-0.0446302	3.63784	0.746137	1.60821	3.04874	0.140558
6	48.15	48.15	85.67	81.79	80	sp|P04406|G3P_HUMAN	Glyceraldehyde-3-phosphate dehydrogenase OS=Homo sapiens OX=9606 GN=GAPDH PE=1 SV=3	1	auto	0	99	TVDGPSGK	iTRAQ8plex@N-term; iTRAQ8plex(K)@8			-0.122674	1367.66	456.895	1367.79	456.936	3	11	1.1.1.746.5	22.7384	2648.16	1850.36	22.98	0.64	5485.06	-0.365162	-0.843617	-1.04873	-3.67996	-1.48437	0.357405	0.140621
14	32.41	32.65	47.09	43.12	37.31	sp|P11021|BIP_HUMAN	Endoplasmic reticulum chaperone BiP OS=Homo sapiens OX=9606 GN=HSPA5 PE=1 SV=2	1	auto	2	99	NELESYAYSLK	iTRAQ8plex@N-term; iTRAQ8plex(K)@11			0.00284369	1924.04	642.355	1924.04	642.354	3	12	1.1.1.1914.8	79.9612	1025.17	821.58	80.15	0.59	1223.04	6.64386	2.36455	0.835928	0.968018	2.70309	6.51194	0.140685
5	51.69	51.69	17.16	11.68	11.26	sp|Q09666|AHNK_HUMAN	Neuroblast differentiation-associated protein AHNAK OS=Homo sapiens OX=9606 GN=AHNAK PE=1 SV=2	1	auto	0	99	LPSGSGAASPTGSAVDIR	iTRAQ8plex@N-term; Phospho(S)@5	Phospho(S)@212		0.00402261	2026.01	676.343	2026	676.342	3	19	1.1.1.1692.14	69.0708	42316.3	35180.1	69.16	0.64	8074.24	0.904526	2.61247	0.120697	0.648705	1.0716	2.10176	0.140901
5	51.69	51.69	17.16	11.68	11.26	sp|Q09666|AHNK_HUMAN	Neuroblast differentiation-associated protein AHNAK OS=Homo sapiens OX=9606 GN=AHNAK PE=1 SV=2	1	auto	0	49.67	LPSGSGAASPTGSAVDIR	iTRAQ8plex@N-term; Phospho(S)@3	Phospho(S)@210		0.00402261	2026.01	676.343	2026	676.342	3	18	1.1.1.1692.14	69.0708	42316.3	35180.1	69.16	0.64	8074.24	0.904526	2.61247	0.120697	0.648705	1.0716	2.10176	0.140901
567	2	2	7.059	7.059	7.059	sp|O95810|CAVN2_HUMAN	Caveolae-associated protein 2 OS=Homo sapiens OX=9606 GN=CAVIN2 PE=1 SV=3	1	auto	2	99	GSNSGMDSNIDLTIVEDEEEESVALEQAQK	iTRAQ8plex@N-term; Phospho(S)@4; iTRAQ8plex(K)@30	Phospho(S)@366		0.0142811	3924.84	982.218	3924.83	982.214	4	12	1.1.1.2510.18	109.255	3712.43	3556.16	109.29	0.39	1782.81	0.608906	0.633838	0.525783	-0.196539	0.392997	1.31312	0.141206
567	2	2	7.059	7.059	7.059	sp|O95810|CAVN2_HUMAN	Caveolae-associated protein 2 OS=Homo sapiens OX=9606 GN=CAVIN2 PE=1 SV=3	1	auto	0	77.12	GSNSGMDSNIDLTIVEDEEEESVALEQAQK	iTRAQ8plex@N-term; Phospho(S)@2; iTRAQ8plex(K)@30	Phospho(S)@364		0.0142811	3924.84	982.218	3924.83	982.214	4	11	1.1.1.2510.18	109.255	3712.43	3556.16	109.29	0.39	1782.81	0.608906	0.633838	0.525783	-0.196539	0.392997	1.31312	0.141206
567	2	2	7.059	7.059	7.059	sp|O95810|CAVN2_HUMAN	Caveolae-associated protein 2 OS=Homo sapiens OX=9606 GN=CAVIN2 PE=1 SV=3	1	auto	0	16.8	GSNSGMDSNIDLTIVEDEEEESVALEQAQK	iTRAQ8plex@N-term; Phospho(S)@8; iTRAQ8plex(K)@30	Phospho(S)@370		0.0142811	3924.84	982.218	3924.83	982.214	4	11	1.1.1.2510.18	109.255	3712.43	3556.16	109.29	0.39	1782.81	0.608906	0.633838	0.525783	-0.196539	0.392997	1.31312	0.141206
1	83.73	83.73	32.98	31.85	28.93	sp|P46821|MAP1B_HUMAN	Microtubule-associated protein 1B OS=Homo sapiens OX=9606 GN=MAP1B PE=1 SV=2	1	auto	1.79588	98.6	TTKSPSDSGYSYETIGK	iTRAQ8plex@N-term; iTRAQ8plex(K)@3; Phospho(S)@6; iTRAQ8plex(K)@17	Phospho(S)@1917	missed K-S@3	0.0037875	2812.43	704.116	2812.43	704.115	4	13	1.1.1.1413.32	55.3972	17803	15570.3	55.47	0.44	5018.38	-1.27482	-1.85509	-0.876683	-6.64386	-2.66261	0.157933	0.141537
47	12.6	12.61	13.37	8.247	6.684	sp|P27816|MAP4_HUMAN	Microtubule-associated protein 4 OS=Homo sapiens OX=9606 GN=MAP4 PE=1 SV=3	1	auto	2	99	DVTPPPETEVVLIK	iTRAQ8plex@N-term; Phospho(T)@3; iTRAQ8plex(K)@14	Phospho(T)@521		-0.00139466	2224.22	742.414	2224.22	742.414	3	10	1.1.1.2019.19	85.1232	10788.6	7606.79	85.25	0.44	2578.5	-0.858537	-3.02628	-0.56434	-6.64386	-2.77325	0.146274	0.142346
94	7.08	7.14	8.484	8.103	7.054	sp|Q8WYL5|SSH1_HUMAN	Protein phosphatase Slingshot homolog 1 OS=Homo sapiens OX=9606 GN=SSH1 PE=1 SV=2	1	auto	0	99	RLSDPLLPSPEDETGSLVHLEDPER	iTRAQ8plex@N-term; Phospho(S)@3	Phospho(S)@515	missed R-L@1	0.013009	3184.57	797.15	3184.56	797.147	4	13	1.1.1.2095.13	88.8457	11431.6	7023.71	88.68	0.54	3905.3	6.42588	-0.0599331	5.38261	0.93841	3.17174	9.01133	0.142573
21	23.03	23.03	57.53	50	44.28	sp|P00338|LDHA_HUMAN	L-lactate dehydrogenase A chain OS=Homo sapiens OX=9606 GN=LDHA PE=1 SV=2	0	auto - discordant peptide type	0.170696	99	DYNVTAN	iTRAQ8plex@N-term		cleaved N-S@C-term	-0.00278303	1099.54	550.779	1099.55	550.78	2	7	1.1.1.1011.20	35.7129	6535.14	6314.37	35.69	0.34	1563.48	-0.393803	-0.762246	-0.0940044	-0.0499248	-0.324994	0.798301	0.142753
458	2	2	1.217	1.217	1.217	sp|Q9UBG0|MRC2_HUMAN	C-type mannose receptor 2 OS=Homo sapiens OX=9606 GN=MRC2 PE=1 SV=2	1	auto	0	99	SSSSPTEATEK	iTRAQ8plex@N-term; Phospho(S)@3; iTRAQ8plex(K)@11	Phospho(S)@1457		-0.00268949	1810.88	604.633	1810.88	604.634	3	8	1.1.1.838.24	27.2555	15015.8	14645.6	27.23	0.39	2758.03	-0.282638	-1.03516	0.104577	-1.07552	-0.572187	0.672597	0.143067
458	2	2	1.217	1.217	1.217	sp|Q9UBG0|MRC2_HUMAN	C-type mannose receptor 2 OS=Homo sapiens OX=9606 GN=MRC2 PE=1 SV=2	1	auto	0	99	SSSSPTEATEK	iTRAQ8plex@N-term; Phospho(S)@4; iTRAQ8plex(K)@11	Phospho(S)@1458		-0.00268949	1810.88	604.633	1810.88	604.634	3	8	1.1.1.838.24	27.2555	15015.8	14645.6	27.23	0.39	2758.03	-0.282638	-1.03516	0.104577	-1.07552	-0.572187	0.672597	0.143067
458	2	2	1.217	1.217	1.217	sp|Q9UBG0|MRC2_HUMAN	C-type mannose receptor 2 OS=Homo sapiens OX=9606 GN=MRC2 PE=1 SV=2	1	auto	0	61.62	SSSSPTEATEK	iTRAQ8plex@N-term; Phospho(T)@6; iTRAQ8plex(K)@11	Phospho(T)@1460		-0.00268949	1810.88	604.633	1810.88	604.634	3	8	1.1.1.838.24	27.2555	15015.8	14645.6	27.23	0.39	2758.03	-0.282638	-1.03516	0.104577	-1.07552	-0.572187	0.672597	0.143067
61	10.23	10.24	4.653	3.934	3.934	sp|Q01082|SPTB2_HUMAN	Spectrin beta chain, non-erythrocytic 1 OS=Homo sapiens OX=9606 GN=SPTBN1 PE=1 SV=2	0	auto - discordant peptide type	0	99	MAETVDTSEMVNGATEQR	iTRAQ8plex@N-term; Deamidated(N)@12			-0.000541301	2273.05	758.689	2273.05	758.689	3	17	1.1.1.1735.20	71.1861	6327.62	4975.32	71.32	0.39	1818.28	0.733381	1.22927	0.00778394	0.201417	0.542963	1.45696	0.143262
175	4.08	4.09	11.17	4.172	4.172	sp|P19634|SL9A1_HUMAN	Sodium/hydrogen exchanger 1 OS=Homo sapiens OX=9606 GN=SLC9A1 PE=1 SV=2	1	auto	0.0574959	31.43	IGSDPLAYEPKEDLPVITIDPASPQSPESVDLVNEELK	iTRAQ8plex@N-term; iTRAQ8plex(K)@11; Phospho(S)@23; iTRAQ8plex(K)@38	Phospho(S)@723	missed K-E@11	0.00666375	5096.66	1020.34	5096.65	1020.34	5	8	1.1.1.2481.28	107.837	2253.85	2014.54	107.86	0.44	1734.26	0.790279	0.0871858	6.64386	6.64386	3.54129	11.6422	0.143354
175	4.08	4.09	11.17	4.172	4.172	sp|P19634|SL9A1_HUMAN	Sodium/hydrogen exchanger 1 OS=Homo sapiens OX=9606 GN=SLC9A1 PE=1 SV=2	1	auto	0	31.43	IGSDPLAYEPKEDLPVITIDPASPQSPESVDLVNEELK	iTRAQ8plex@N-term; iTRAQ8plex(K)@11; Phospho(S)@29; iTRAQ8plex(K)@38	Phospho(S)@729	missed K-E@11	0.00666375	5096.66	1020.34	5096.65	1020.34	5	8	1.1.1.2481.28	107.837	2253.85	2014.54	107.86	0.44	1734.26	0.790279	0.0871858	6.64386	6.64386	3.54129	11.6422	0.143354
175	4.08	4.09	11.17	4.172	4.172	sp|P19634|SL9A1_HUMAN	Sodium/hydrogen exchanger 1 OS=Homo sapiens OX=9606 GN=SLC9A1 PE=1 SV=2	1	auto	0	31.43	IGSDPLAYEPKEDLPVITIDPASPQSPESVDLVNEELK	iTRAQ8plex@N-term; iTRAQ8plex(K)@11; Phospho(S)@26; iTRAQ8plex(K)@38	Phospho(S)@726	missed K-E@11	0.00666375	5096.66	1020.34	5096.65	1020.34	5	8	1.1.1.2481.28	107.837	2253.85	2014.54	107.86	0.44	1734.26	0.790279	0.0871858	6.64386	6.64386	3.54129	11.6422	0.143354
175	4.08	4.09	11.17	4.172	4.172	sp|P19634|SL9A1_HUMAN	Sodium/hydrogen exchanger 1 OS=Homo sapiens OX=9606 GN=SLC9A1 PE=1 SV=2	1	auto	0	29.2	IGSDPLAYEPKEDLPVITIDPASPQSPESVDLVNEELK	iTRAQ8plex@N-term; iTRAQ8plex(K)@11; Phospho(T)@18; iTRAQ8plex(K)@38	Phospho(T)@718	missed K-E@11	0.00666375	5096.66	1020.34	5096.65	1020.34	5	8	1.1.1.2481.28	107.837	2253.85	2014.54	107.86	0.44	1734.26	0.790279	0.0871858	6.64386	6.64386	3.54129	11.6422	0.143354
269	2.67	4.84	6.034	3.165	1.484	sp|Q86W92|LIPB1_HUMAN	Liprin-beta-1 OS=Homo sapiens OX=9606 GN=PPFIBP1 PE=1 SV=2	1	auto	0.636388	93.08	SQSTTFNPDDMSEPEFK	iTRAQ8plex@N-term; Phospho(S)@12; iTRAQ8plex(K)@17	Phospho(S)@610		-0.00166434	2647.2	883.406	2647.2	883.406	3	7	1.1.1.1957.35	82.0907	4999.68	4267.33	82.21	0.34	1795.17	-1.15119	-0.765074	0.145096	-0.401341	-0.543128	0.686281	0.143543
269	2.67	4.84	6.034	3.165	1.484	sp|Q86W92|LIPB1_HUMAN	Liprin-beta-1 OS=Homo sapiens OX=9606 GN=PPFIBP1 PE=1 SV=2	1	auto	0	93.08	SQSTTFNPDDMSEPEFK	iTRAQ8plex@N-term; Phospho(S)@3; iTRAQ8plex(K)@17	Phospho(S)@601		-0.00166434	2647.2	883.406	2647.2	883.406	3	8	1.1.1.1957.35	82.0907	4999.68	4267.33	82.21	0.34	1795.17	-1.15119	-0.765074	0.145096	-0.401341	-0.543128	0.686281	0.143543
269	2.67	4.84	6.034	3.165	1.484	sp|Q86W92|LIPB1_HUMAN	Liprin-beta-1 OS=Homo sapiens OX=9606 GN=PPFIBP1 PE=1 SV=2	1	auto	0	92.49	SQSTTFNPDDMSEPEFK	iTRAQ8plex@N-term; Phospho(T)@4; iTRAQ8plex(K)@17	Phospho(T)@602		-0.00166434	2647.2	883.406	2647.2	883.406	3	8	1.1.1.1957.35	82.0907	4999.68	4267.33	82.21	0.34	1795.17	-1.15119	-0.765074	0.145096	-0.401341	-0.543128	0.686281	0.143543
269	2.67	4.84	6.034	3.165	1.484	sp|Q86W92|LIPB1_HUMAN	Liprin-beta-1 OS=Homo sapiens OX=9606 GN=PPFIBP1 PE=1 SV=2	1	auto	0	92.49	SQSTTFNPDDMSEPEFK	iTRAQ8plex@N-term; Phospho(T)@5; iTRAQ8plex(K)@17	Phospho(T)@603		-0.00166434	2647.2	883.406	2647.2	883.406	3	8	1.1.1.1957.35	82.0907	4999.68	4267.33	82.21	0.34	1795.17	-1.15119	-0.765074	0.145096	-0.401341	-0.543128	0.686281	0.143543
87	7.81	7.85	35.94	35.94	35.94	sp|P62987|RL40_HUMAN; sp|P62979|RS27A_HUMAN; sp|P0CG48|UBC_HUMAN; sp|P0CG47|UBB_HUMAN	Ubiquitin-60S ribosomal protein L40 OS=Homo sapiens OX=9606 GN=UBA52 PE=1 SV=2; Ubiquitin-40S ribosomal protein S27a OS=Homo sapiens OX=9606 GN=RPS27A PE=1 SV=2; Polyubiquitin-C OS=Homo sapiens OX=9606 GN=UBC PE=1 SV=3; Polyubiquitin-B OS=Homo sapiens OX=9606 GN=UBB PE=1 SV=1	1	auto	0	99	TITLEVEPSDTIENVK	iTRAQ8plex@N-term; iTRAQ8plex(K)@16			0.000939116	2395.33	799.451	2395.33	799.451	3	7	1.1.1.1894.18	78.9892	3661.67	3535.89	78.97	0.34	1890.71	0.331096	-1.90619	-0.780816	-2.23498	-1.14772	0.451337	0.143644
4	54.8	54.61	94.93	90.93	87.73	sp|P63261|ACTG_HUMAN	Actin, cytoplasmic 2 OS=Homo sapiens OX=9606 GN=ACTG1 PE=1 SV=1	0	auto - shared MS/MS	0	99	CDVDIR	iTRAQ8plex@N-term; Methylthio(C)@1			-0.00482812	1069.52	535.765	1069.52	535.767	2	7	1.1.1.1335.10	51.5603	17386	7345.55	51.85	0.54	1618.45	-0.61533	-0.618886	0.21704	-0.639441	-0.414154	0.750459	0.143754
597	1.68	54.59	94.93	90.93	87.73	sp|P60709|ACTB_HUMAN	Actin, cytoplasmic 1 OS=Homo sapiens OX=9606 GN=ACTB PE=1 SV=1	0	auto - shared MS/MS	0	99	CDVDIR	iTRAQ8plex@N-term; Methylthio(C)@1			-0.00482812	1069.52	535.765	1069.52	535.767	2	7	1.1.1.1335.10	51.5603	17386	7345.55	51.85	0.54	1618.45	-0.61533	-0.618886	0.21704	-0.639441	-0.414154	0.750459	0.143754
10	34.26	34.26	21.17	20.65	19.61	sp|Q9C0C2|TB182_HUMAN	182 kDa tankyrase-1-binding protein OS=Homo sapiens OX=9606 GN=TNKS1BP1 PE=1 SV=4	0	auto - discordant peptide type	0	99	SLDQPPATSPR	No iTRAQ8plex@N-term		cleaved H-S@N-term; cleaved R-P@C-term	-0.000781013	1167.59	584.801	1167.59	584.801	2	12	1.1.1.726.18	21.7868	18949.2	7781.59	22	0.34	2019.56	0.0459489	-0.338912	-1.55154	-0.887385	-0.682971	0.622881	0.14379
261	2.86	2.99	10	10	7.403	sp|P98082|DAB2_HUMAN	Disabled homolog 2 OS=Homo sapiens OX=9606 GN=DAB2 PE=1 SV=3	1	auto	0.657577	93.98	SSPNPFVGSPPK	iTRAQ8plex@N-term; Phospho(S)@9; iTRAQ8plex(K)@12	Phospho(S)@401		-0.0216774	1900.97	634.664	1900.99	634.671	3	10	1.1.1.1551.11	62.1482	16806.9	14307.8	61.94	1.23	3535.55	-0.141623	-2.30065	-1.81531	-6.64386	-2.72536	0.151212	0.14388
31	18.34	18.4	58.23	55.02	46.59	sp|P60174|TPIS_HUMAN	Triosephosphate isomerase OS=Homo sapiens OX=9606 GN=TPI1 PE=1 SV=4	1	auto	0	20.9	KQSLGELIGTLNAAK	iTRAQ8plex@N-term; iTRAQ8plex(K)@1; Phospho(S)@3; iTRAQ8plex(K)@15	Phospho(S)@21	missed K-Q@1	0.00260076	2534.46	634.623	2534.46	634.622	4	12	1.1.1.2078.5	88.0074	315010	98956.1	87.61	0.59	34928.6	-0.433091	-5.58758	-0.393298	-6.64386	-3.26446	0.104064	0.143974
89	7.69	7.71	20.56	20.56	17.78	sp|Q9H6F5|CCD86_HUMAN	Coiled-coil domain-containing protein 86 OS=Homo sapiens OX=9606 GN=CCDC86 PE=1 SV=1	1	auto	0	94.99	LGGLRPESPESLTSVSR	iTRAQ8plex@N-term; Phospho(S)@8	Phospho(S)@18		-0.00147026	2168.11	723.712	2168.11	723.712	3	8	1.1.1.1784.13	73.586	7338.14	3242.56	73.82	0.44	1503.57	-0.536878	-2.44123	-0.491032	-0.400702	-0.96746	0.511406	0.143993
89	7.69	7.71	20.56	20.56	17.78	sp|Q9H6F5|CCD86_HUMAN	Coiled-coil domain-containing protein 86 OS=Homo sapiens OX=9606 GN=CCDC86 PE=1 SV=1	0	auto - discordant peptide type	0	85.19	LGGLRPESPESLTSVSR	iTRAQ8plex@N-term; Phospho(R)@5	Phospho(R)@15		-0.00147026	2168.11	723.712	2168.11	723.712	3	9	1.1.1.1784.13	73.586	7338.14	3242.56	73.82	0.44	1503.57	-0.536878	-2.44123	-0.491032	-0.400702	-0.96746	0.511406	0.143993
110	6.22	6.29	7.705	6.803	5.902	sp|O94979|SC31A_HUMAN	Protein transport protein Sec31A OS=Homo sapiens OX=9606 GN=SEC31A PE=1 SV=3	0	auto - discordant peptide type	1.07058	99	VQTQQYYPHGENPPPPGFIMHGNVNPN	iTRAQ8plex@N-term		cleaved N-A@C-term	0.0107846	3335.62	834.912	3335.61	834.909	4	12	1.1.1.1722.38	70.5627	12893.7	8113.54	70.33	0.49	2564.06	0.774924	-0.0899376	0.325226	1.23411	0.561082	1.47537	0.144115
33	17.44	17.53	41.58	37.23	30.5	sp|P30101|PDIA3_HUMAN	Protein disulfide-isomerase A3 OS=Homo sapiens OX=9606 GN=PDIA3 PE=1 SV=4	1	auto	1.67778	98.79	MDATANDVPSPYEVR	iTRAQ8plex@N-term			0.0032785	1967.96	656.994	1967.96	656.993	3	7	1.1.1.1626.18	65.834	1542.02	1271.68	65.77	0.44	1239.26	-1.49756	0.491738	-6.64386	-6.64386	-3.57338	0.0840049	0.144168
10	34.26	34.26	21.17	20.65	19.61	sp|Q9C0C2|TB182_HUMAN	182 kDa tankyrase-1-binding protein OS=Homo sapiens OX=9606 GN=TNKS1BP1 PE=1 SV=4	0	auto - discordant peptide type	0	99	HNGSLSPGLEAR	iTRAQ8plex@N-term; Deamidated(N)@2; Phospho(S)@6	Phospho(S)@1385		0.00114955	1621.78	541.6	1621.78	541.6	3	10	1.1.1.1009.27	35.6208	5899.33	5576.77	35.6	0.39	1810.17	1.27063	0.626043	0.705935	-0.208147	0.598614	1.51426	0.144281
10	34.26	34.26	21.17	20.65	19.61	sp|Q9C0C2|TB182_HUMAN	182 kDa tankyrase-1-binding protein OS=Homo sapiens OX=9606 GN=TNKS1BP1 PE=1 SV=4	0	auto - discordant peptide type	0	51.73	HNGSLSPGLEAR	iTRAQ8plex@N-term; Deamidated(N)@2; Phospho(S)@4	Phospho(S)@1383		0.00114955	1621.78	541.6	1621.78	541.6	3	9	1.1.1.1009.27	35.6208	5899.33	5576.77	35.6	0.39	1810.17	1.27063	0.626043	0.705935	-0.208147	0.598614	1.51426	0.144281
103	6.51	6.57	16.97	16.97	12.42	sp|P50479|PDLI4_HUMAN	PDZ and LIM domain protein 4 OS=Homo sapiens OX=9606 GN=PDLIM4 PE=1 SV=2	0	auto - discordant peptide type	0	89.47	RPSGTGTGPEDGR	iTRAQ8plex@N-term; Phospho(S)@3	Phospho(S)@120	cleaved R-P@C-term	-0.000359722	1669.77	557.598	1669.77	557.598	3	10	1.1.1.639.31	17.5342	16653.9	7976.77	17.85	0.44	2090.96	-0.066034	0.717259	0.999232	0.227306	0.469441	1.38457	0.144665
38	16.14	16.15	11.99	10.64	10.64	sp|P27824|CALX_HUMAN	Calnexin OS=Homo sapiens OX=9606 GN=CANX PE=1 SV=2	1	auto	0	99	SDAEEDGGTVSQEEEDR	iTRAQ8plex@N-term; Phospho(S)@11	Phospho(S)@564		0.00251084	2235.9	746.307	2235.9	746.306	3	10	1.1.1.1049.42	37.5899	17268.1	15749.5	37.5	0.49	1840.69	0.105124	-2.00405	-2.5271	-6.64386	-2.76747	0.146862	0.144821
38	16.14	16.15	11.99	10.64	10.64	sp|P27824|CALX_HUMAN	Calnexin OS=Homo sapiens OX=9606 GN=CANX PE=1 SV=2	1	auto	0	99	SDAEEDGGTVSQEEEDR	iTRAQ8plex@N-term; Phospho(T)@9	Phospho(T)@562		0.00251084	2235.9	746.307	2235.9	746.306	3	10	1.1.1.1049.42	37.5899	17268.1	15749.5	37.5	0.49	1840.69	0.105124	-2.00405	-2.5271	-6.64386	-2.76747	0.146862	0.144821
1	83.73	83.73	32.98	31.85	28.93	sp|P46821|MAP1B_HUMAN	Microtubule-associated protein 1B OS=Homo sapiens OX=9606 GN=MAP1B PE=1 SV=2	1	auto	0	99	TELSPSFINPNPLEWFASEEPTEESEKPLTQSGGAPPPPGGK	iTRAQ8plex@N-term; Phospho(S)@4; iTRAQ8plex(K)@27; iTRAQ8plex(K)@42	Phospho(S)@2098		0.0198625	5440.73	1089.15	5440.72	1089.15	5	16	1.1.1.2547.17	111.089	15306.6	9865.93	111.24	0.49	3648.41	-1.83694	-2.19665	-0.16306	-6.64386	-2.71013	0.152817	0.145124
1	83.73	83.73	32.98	31.85	28.93	sp|P46821|MAP1B_HUMAN	Microtubule-associated protein 1B OS=Homo sapiens OX=9606 GN=MAP1B PE=1 SV=2	1	auto	0	99	TELSPSFINPNPLEWFASEEPTEESEKPLTQSGGAPPPPGGK	iTRAQ8plex@N-term; Phospho(S)@6; iTRAQ8plex(K)@27; iTRAQ8plex(K)@42	Phospho(S)@2100		0.0198625	5440.73	1089.15	5440.72	1089.15	5	17	1.1.1.2547.17	111.089	15306.6	9865.93	111.24	0.49	3648.41	-1.83694	-2.19665	-0.16306	-6.64386	-2.71013	0.152817	0.145124
411	2	2.54	7.672	7.672	7.672	sp|P51991|ROA3_HUMAN	Heterogeneous nuclear ribonucleoprotein A3 OS=Homo sapiens OX=9606 GN=HNRNPA3 PE=1 SV=2	1	auto	0	99	SSGSPYGGGYGSGGGSGGYGSR	iTRAQ8plex@N-term; Phospho(S)@4	Phospho(S)@358		0.00854688	2293.96	765.662	2293.95	765.659	3	20	1.1.1.1188.46	44.3995	7818.17	7774.38	44.31	0.49	2670.19	-1.07966	0.0144081	-0.208404	-0.610085	-0.470934	0.721497	0.145175
411	2	2.54	7.672	7.672	7.672	sp|P51991|ROA3_HUMAN	Heterogeneous nuclear ribonucleoprotein A3 OS=Homo sapiens OX=9606 GN=HNRNPA3 PE=1 SV=2	1	auto	0	30.45	SSGSPYGGGYGSGGGSGGYGSR	iTRAQ8plex@N-term; Phospho(S)@2	Phospho(S)@356		0.00854688	2293.96	765.662	2293.95	765.659	3	19	1.1.1.1188.46	44.3995	7818.17	7774.38	44.31	0.49	2670.19	-1.07966	0.0144081	-0.208404	-0.610085	-0.470934	0.721497	0.145175
3	61.96	62.08	78.76	74.25	66.95	sp|P08670|VIME_HUMAN	Vimentin OS=Homo sapiens OX=9606 GN=VIM PE=1 SV=4	0	auto - discordant peptide type	1.49485	99	ETNLDSLPLVDTH	iTRAQ8plex@N-term		cleaved H-S@C-term	-0.000584626	1756.91	586.645	1756.92	586.646	3	14	1.1.1.1864.4	77.5056	8621.56	5097.97	77.74	0.39	1434.61	-0.242244	0.792511	1.23454	0.63581	0.605154	1.52114	0.145617
63	10.06	10.06	37.95	30.72	30.72	sp|P23528|COF1_HUMAN	Cofilin-1 OS=Homo sapiens OX=9606 GN=CFL1 PE=1 SV=3	0	auto - discordant peptide type	0	99	ASGVAVSDGVIK	Acetyl@N-term; Phospho(S)@2; iTRAQ8plex(K)@12	Acetyl@2; Phospho(S)@3	cleaved M-A@N-term	-0.00702414	1527.78	764.896	1527.79	764.9	2	8	1.1.1.2037.13	86.002	3111.75	2615.42	86.09	0.25	1487.4	-0.801559	-0.48761	-0.160638	0.0253166	-0.356123	0.781261	0.145989
111	6.22	6.23	7.858	7.427	3.875	sp|Q8N3V7|SYNPO_HUMAN	Synaptopodin OS=Homo sapiens OX=9606 GN=SYNPO PE=1 SV=2	1	auto	0.198596	60.01	AASPAKPSSLDLVPNLPK	iTRAQ8plex@N-term; iTRAQ8plex(K)@6; Phospho(S)@9; iTRAQ8plex(K)@18	Phospho(S)@839		-0.00128983	2796.59	700.155	2796.59	700.155	4	6	1.1.1.1895.11	79.0324	7366.03	1843.44	78.78	0.29	1609.35	-0.885936	-6.64386	-1.65263	-1.33528	-2.62943	0.161608	0.146053
111	6.22	6.23	7.858	7.427	3.875	sp|Q8N3V7|SYNPO_HUMAN	Synaptopodin OS=Homo sapiens OX=9606 GN=SYNPO PE=1 SV=2	1	auto	0	60.01	AASPAKPSSLDLVPNLPK	iTRAQ8plex@N-term; Phospho(S)@3; iTRAQ8plex(K)@6; iTRAQ8plex(K)@18	Phospho(S)@833		-0.00128983	2796.59	700.155	2796.59	700.155	4	6	1.1.1.1895.11	79.0324	7366.03	1843.44	78.78	0.29	1609.35	-0.885936	-6.64386	-1.65263	-1.33528	-2.62943	0.161608	0.146053
111	6.22	6.23	7.858	7.427	3.875	sp|Q8N3V7|SYNPO_HUMAN	Synaptopodin OS=Homo sapiens OX=9606 GN=SYNPO PE=1 SV=2	1	auto	0	60.01	AASPAKPSSLDLVPNLPK	iTRAQ8plex@N-term; iTRAQ8plex(K)@6; Phospho(S)@8; iTRAQ8plex(K)@18	Phospho(S)@838		-0.00128983	2796.59	700.155	2796.59	700.155	4	6	1.1.1.1895.11	79.0324	7366.03	1843.44	78.78	0.29	1609.35	-0.885936	-6.64386	-1.65263	-1.33528	-2.62943	0.161608	0.146053
53	11.48	11.51	44.49	42.04	36.73	sp|P63104|1433Z_HUMAN	14-3-3 protein zeta/delta OS=Homo sapiens OX=9606 GN=YWHAZ PE=1 SV=1	1	auto	0	99	GIVDQSQQAYQEAFEISK	iTRAQ8plex@N-term; iTRAQ8plex(K)@18			-0.0048365	2648.39	883.803	2648.39	883.804	3	11	1.1.1.2046.17	86.4475	2495.35	2458.4	86.43	0.44	1650.36	-0.694701	-0.367641	-1.86029	-4.62733	-1.88749	0.270277	0.146239
154	4.53	4.56	25.98	25.98	25.98	sp|P84157|MXRA7_HUMAN	Matrix-remodeling-associated protein 7 OS=Homo sapiens OX=9606 GN=MXRA7 PE=1 SV=1	1	auto	0.531653	89.1	GPSSEGPEEEDGEGFSFKYSPGK	iTRAQ8plex@N-term; Phospho(S)@16; iTRAQ8plex(K)@18; iTRAQ8plex(K)@23	Phospho(S)@140	missed K-Y@18	0.0126554	3408.63	853.165	3408.62	853.161	4	8	1.1.1.1760.26	72.4189	1676.2	1665.18	72.44	0.39	2012	3.42644	0.652112	0.636767	0.67595	1.34782	2.54527	0.146973
154	4.53	4.56	25.98	25.98	25.98	sp|P84157|MXRA7_HUMAN	Matrix-remodeling-associated protein 7 OS=Homo sapiens OX=9606 GN=MXRA7 PE=1 SV=1	1	auto	0	89.1	GPSSEGPEEEDGEGFSFKYSPGK	iTRAQ8plex@N-term; iTRAQ8plex(K)@18; Phospho(S)@20; iTRAQ8plex(K)@23	Phospho(S)@144	missed K-Y@18	0.0126554	3408.63	853.165	3408.62	853.161	4	8	1.1.1.1760.26	72.4189	1676.2	1665.18	72.44	0.39	2012	3.42644	0.652112	0.636767	0.67595	1.34782	2.54527	0.146973
11	33.92	33.95	52.56	45.67	36.02	sp|P07237|PDIA1_HUMAN	Protein disulfide-isomerase OS=Homo sapiens OX=9606 GN=P4HB PE=1 SV=3	1	auto	0	20.22	YKPESEELTAER	iTRAQ8plex@N-term; iTRAQ8plex(K)@2			-0.00757912	2059.1	687.373	2059.1	687.375	3	7	1.1.1.1129.41	41.505	3209.84	2548.33	41.37	0.34	1307.83	-0.786497	-0.933753	-1.58353	0.288037	-0.753936	0.592984	0.147321
20	24.98	25	52.47	50.27	48.35	sp|P04075|ALDOA_HUMAN	Fructose-bisphosphate aldolase A OS=Homo sapiens OX=9606 GN=ALDOA PE=1 SV=2	1	auto	0	75.45	QLLLTADDR	iTRAQ8plex@N-term			-0.00320395	1347.76	674.889	1347.77	674.891	2	9	1.1.1.1465.27	57.9444	6485.04	1997.94	57.58	0.44	1605.25	0.840753	-4.87335	-2.0537	-6.64386	-3.18254	0.110144	0.14774
47	12.6	12.61	13.37	8.247	6.684	sp|P27816|MAP4_HUMAN	Microtubule-associated protein 4 OS=Homo sapiens OX=9606 GN=MAP4 PE=1 SV=3	1	auto	0	99	DVTPPPETEVVLIK	iTRAQ8plex@N-term; Phospho(T)@3; iTRAQ8plex(K)@14	Phospho(T)@521		-0.00139466	2224.22	742.414	2224.22	742.414	3	9	1.1.1.2025.16	85.4154	10788.6	7559.65	85.25	0.44	2731.53	-0.827756	-3.98884	0.263123	-4.3966	-2.23752	0.212051	0.147769
268	2.68	2.89	4.719	3.371	1.685	sp|Q5VUB5|F1711_HUMAN	Protein FAM171A1 OS=Homo sapiens OX=9606 GN=FAM171A1 PE=1 SV=1	1	auto	0.790485	94.89	TADAPSEPAASPHQR	iTRAQ8plex@N-term; Phospho(S)@11	Phospho(S)@849		0.0280791	1917.92	640.313	1917.89	640.304	3	8	1.1.1.766.43	23.748	1411.24	1171.66	23.91	0.59	787.267	0.679652	2.01438	-0.0970032	0.788441	0.846368	1.79797	0.147795
62	10.09	10.15	29.06	16.75	14.66	sp|P17302|CXA1_HUMAN	Gap junction alpha-1 protein OS=Homo sapiens OX=9606 GN=GJA1 PE=1 SV=2	0	auto - shared MS/MS	0	24.26	AIVDQR	iTRAQ8plex@N-term		cleaved L-A@N-term; cleaved R-P@C-term	-0.00330688	1004.59	503.302	1004.59	503.303	2	7	1.1.1.740.17	22.4554	9602.46	5316.02	22.59	0.29	2724.16	0.753792	0.71537	-0.262647	0.716484	0.48075	1.39547	0.147882
112	6.17	6.42	9.377	8.637	8.267	sp|P48681|NEST_HUMAN	Nestin OS=Homo sapiens OX=9606 GN=NES PE=1 SV=2	0	auto - shared MS/MS	0	24.26	ALVDQR	iTRAQ8plex@N-term			-0.00330688	1004.59	503.302	1004.59	503.303	2	7	1.1.1.740.17	22.4554	9602.46	5316.02	22.59	0.29	2724.16	0.753792	0.71537	-0.262647	0.716484	0.48075	1.39547	0.147882
43	14.65	14.66	9.003	8.438	6.984	sp|P02751|FINC_HUMAN	Fibronectin OS=Homo sapiens OX=9606 GN=FN1 PE=1 SV=5	0	auto - discordant peptide type	2	99	GGNSNGAL	iTRAQ8plex@N-term; Deamidated(N)@5		cleaved L-C@C-term	-0.00192388	993.501	497.758	993.503	497.759	2	9	1.1.1.787.15	24.7516	2340.05	1818.27	24.89	1.22	1054.57	0.467251	1.58509	0.110983	0.365498	0.632205	1.54993	0.148112
18	25.75	25.75	47.4	40.48	40.48	sp|P68104|EF1A1_HUMAN	Elongation factor 1-alpha 1 OS=Homo sapiens OX=9606 GN=EEF1A1 PE=1 SV=1	0	auto - discordant peptide type	0.00392635	99	EFEAGISK	Glu->pyro-Glu@N-term; iTRAQ8plex(K)@8		cleaved G-E@N-term	-0.00492419	1165.62	583.819	1165.63	583.822	2	9	1.1.1.1621.11	65.5828	5722.55	5194.43	65.52	0.44	993.553	0.902267	1.28568	-0.167	0.413138	0.608521	1.5247	0.148159
360	2.02	2.03	12.24	7.483	7.483	sp|Q9Y2V2|CHSP1_HUMAN	Calcium-regulated heat-stable protein 1 OS=Homo sapiens OX=9606 GN=CARHSP1 PE=1 SV=2	1	auto	0	99	GNVVPSPLPTR	iTRAQ8plex@N-term; Phospho(S)@6	Phospho(S)@41		-0.00538691	1519.8	507.608	1519.81	507.609	3	11	1.1.1.1446.7	56.9953	7621.53	7479.38	56.94	0.88	1882.46	-6.64386	-2.68066	-1.15277	-0.351909	-2.7073	0.153117	0.148264
105	6.32	6.33	10.33	8.546	4.592	sp|Q01813|PFKAP_HUMAN	ATP-dependent 6-phosphofructokinase, platelet type OS=Homo sapiens OX=9606 GN=PFKP PE=1 SV=2	1	auto	0	47.93	SFAGNLNTYK	iTRAQ8plex@N-term; Phospho(S)@1; iTRAQ8plex(K)@10	Phospho(S)@386		0.00212279	1801.92	601.649	1801.92	601.648	3	6	1.1.1.1705.9	69.7036	9287.66	8404.98	69.75	0.39	2416.17	-0.142325	-0.256153	-1.41064	-0.431227	-0.560085	0.678262	0.148656
9	36.69	36.27	12.79	10.03	8.212	sp|Q9UQ35|SRRM2_HUMAN	Serine/arginine repetitive matrix protein 2 OS=Homo sapiens OX=9606 GN=SRRM2 PE=1 SV=2	0	auto - shared MS/MS	0.107349	42.93	DIPR	iTRAQ8plex@N-term			-0.00335467	803.477	402.746	803.481	402.748	2	5	1.1.1.678.2	19.4144	12230.7	10609.6	19.31	0.34	2256.62	-0.0792422	-0.791191	-0.124303	-1.3639	-0.589658	0.6645	0.14879
97	6.85	6.87	6.014	4.124	3.093	sp|Q9H792|PEAK1_HUMAN	Inactive tyrosine-protein kinase PEAK1 OS=Homo sapiens OX=9606 GN=PEAK1 PE=1 SV=4	0	auto - shared MS/MS	0	42.93	DLPR	iTRAQ8plex@N-term		cleaved A-D@N-term	-0.00335467	803.477	402.746	803.481	402.748	2	5	1.1.1.678.2	19.4144	12230.7	10609.6	19.31	0.34	2256.62	-0.0792422	-0.791191	-0.124303	-1.3639	-0.589658	0.6645	0.14879
130	5.62	5.68	10.13	9.251	9.251	sp|P42167|LAP2B_HUMAN	Lamina-associated polypeptide 2, isoforms beta/gamma OS=Homo sapiens OX=9606 GN=TMPO PE=1 SV=2	0	auto - shared MS/MS	0	42.93	DIPR	iTRAQ8plex@N-term		cleaved S-D@N-term	-0.00335467	803.477	402.746	803.481	402.748	2	5	1.1.1.678.2	19.4144	12230.7	10609.6	19.31	0.34	2256.62	-0.0792422	-0.791191	-0.124303	-1.3639	-0.589658	0.6645	0.14879
198	4	4.01	3.824	2.353	2.059	sp|Q9UKE5|TNIK_HUMAN	TRAF2 and NCK-interacting protein kinase OS=Homo sapiens OX=9606 GN=TNIK PE=1 SV=1	0	auto - shared MS/MS	0	42.93	DIPR	iTRAQ8plex@N-term		cleaved S-D@N-term	-0.00335467	803.477	402.746	803.481	402.748	2	5	1.1.1.678.2	19.4144	12230.7	10609.6	19.31	0.34	2256.62	-0.0792422	-0.791191	-0.124303	-1.3639	-0.589658	0.6645	0.14879
339	2.05	2.07	3.011	1.765	1.765	sp|Q6DN90|IQEC1_HUMAN	IQ motif and SEC7 domain-containing protein 1 OS=Homo sapiens OX=9606 GN=IQSEC1 PE=1 SV=1	0	auto - shared MS/MS	0	42.93	DIPR	iTRAQ8plex@N-term		cleaved E-D@N-term	-0.00335467	803.477	402.746	803.481	402.748	2	5	1.1.1.678.2	19.4144	12230.7	10609.6	19.31	0.34	2256.62	-0.0792422	-0.791191	-0.124303	-1.3639	-0.589658	0.6645	0.14879
358	2.03	2.03	4.6	1.533	1.533	sp|Q7Z5L9|I2BP2_HUMAN	Interferon regulatory factor 2-binding protein 2 OS=Homo sapiens OX=9606 GN=IRF2BP2 PE=1 SV=2	0	auto - shared MS/MS	0	42.93	DLPR	iTRAQ8plex@N-term		cleaved C-D@N-term	-0.00335467	803.477	402.746	803.481	402.748	2	5	1.1.1.678.2	19.4144	12230.7	10609.6	19.31	0.34	2256.62	-0.0792422	-0.791191	-0.124303	-1.3639	-0.589658	0.6645	0.14879
467	2	2	3.326	2.495	2.495	sp|Q99704|DOK1_HUMAN	Docking protein 1 OS=Homo sapiens OX=9606 GN=DOK1 PE=1 SV=1	0	auto - shared MS/MS	0	42.93	DLPR	iTRAQ8plex@N-term		cleaved Y-D@N-term	-0.00335467	803.477	402.746	803.481	402.748	2	5	1.1.1.678.2	19.4144	12230.7	10609.6	19.31	0.34	2256.62	-0.0792422	-0.791191	-0.124303	-1.3639	-0.589658	0.6645	0.14879
619	1.32	1.66	6.25	4.688	4.688	sp|Q96B36|AKTS1_HUMAN	Proline-rich AKT1 substrate 1 OS=Homo sapiens OX=9606 GN=AKT1S1 PE=1 SV=1	0	auto - shared MS/MS	0	42.93	DLPR	iTRAQ8plex@N-term		cleaved G-D@N-term; cleaved R-P@C-term	-0.00335467	803.477	402.746	803.481	402.748	2	5	1.1.1.678.2	19.4144	12230.7	10609.6	19.31	0.34	2256.62	-0.0792422	-0.791191	-0.124303	-1.3639	-0.589658	0.6645	0.14879
1	83.73	83.73	32.98	31.85	28.93	sp|P46821|MAP1B_HUMAN	Microtubule-associated protein 1B OS=Homo sapiens OX=9606 GN=MAP1B PE=1 SV=2	1	auto	0	98.1	TTSPPEVSGYSYEK	iTRAQ8plex@N-term; Phospho(T)@2; iTRAQ8plex(K)@14	Phospho(T)@1964		0.00866151	2232.09	745.037	2232.08	745.034	3	7	1.1.1.1579.30	63.5386	4783.58	3332.74	63.9	0.64	1567.19	0.230824	-1.01782	-6.64386	-6.64386	-3.51868	0.0872514	0.149025
1	83.73	83.73	32.98	31.85	28.93	sp|P46821|MAP1B_HUMAN	Microtubule-associated protein 1B OS=Homo sapiens OX=9606 GN=MAP1B PE=1 SV=2	1	auto	0	98.1	TTSPPEVSGYSYEK	iTRAQ8plex@N-term; Phospho(S)@3; iTRAQ8plex(K)@14	Phospho(S)@1965		0.00866151	2232.09	745.037	2232.08	745.034	3	7	1.1.1.1579.30	63.5386	4783.58	3332.74	63.9	0.64	1567.19	0.230824	-1.01782	-6.64386	-6.64386	-3.51868	0.0872514	0.149025
509	2	2	2.87	2.87	2.87	sp|Q9NRX5|SERC1_HUMAN	Serine incorporator 1 OS=Homo sapiens OX=9606 GN=SERINC1 PE=1 SV=1	1	auto	0	99	SDGSLEDGDDVHR	iTRAQ8plex@N-term; Phospho(S)@4	Phospho(S)@364		-0.00270356	1784.75	595.924	1784.75	595.925	3	9	1.1.1.864.31	28.5344	1775.99	918.97	28.75	0.44	2184.38	-0.71194	-0.288158	-1.59568	-0.0396167	-0.658849	0.633383	0.14946
7	44.66	43.81	25.39	21.8	16.17	sp|P21333|FLNA_HUMAN	Filamin-A OS=Homo sapiens OX=9606 GN=FLNA PE=1 SV=4	0	auto - discordant peptide type	0	96.18	APSVANVGSHCDLSLK	No iTRAQ8plex@N-term; Phospho(S)@3; Methylthio(C)@11; iTRAQ8plex(K)@16	Phospho(S)@2152		0.00263838	2026.95	676.659	2026.95	676.658	3	8	1.1.1.1835.14	76.0892	9769.7	9624.1	76.03	0.84	2105.1	0.218409	1.49701	1.44157	-0.0471704	0.777456	1.71411	0.149465
7	44.66	43.81	25.39	21.8	16.17	sp|P21333|FLNA_HUMAN	Filamin-A OS=Homo sapiens OX=9606 GN=FLNA PE=1 SV=4	0	auto - discordant peptide type	0	96.18	APSVANVGSHCDLSLK	No iTRAQ8plex@N-term; Phospho(S)@9; Methylthio(C)@11; iTRAQ8plex(K)@16	Phospho(S)@2158		0.00263838	2026.95	676.659	2026.95	676.658	3	8	1.1.1.1835.14	76.0892	9769.7	9624.1	76.03	0.84	2105.1	0.218409	1.49701	1.44157	-0.0471704	0.777456	1.71411	0.149465
1	83.73	83.73	32.98	31.85	28.93	sp|P46821|MAP1B_HUMAN	Microtubule-associated protein 1B OS=Homo sapiens OX=9606 GN=MAP1B PE=1 SV=2	0	auto - discordant peptide type	2	99	ASEEPTEESEKPLTQSGGAPPPPGGK	No iTRAQ8plex@N-term; iTRAQ8plex(K)@11; iTRAQ8plex(K)@26		cleaved F-A@N-term	0.0157045	3184.65	797.17	3184.64	797.166	4	11	1.1.1.1145.32	42.284	3914.25	2663.43	42.4	0.39	1435.03	0.0880479	-1.00879	-0.264372	-0.639747	-0.456215	0.728896	0.14949
3	61.96	62.08	78.76	74.25	66.95	sp|P08670|VIME_HUMAN	Vimentin OS=Homo sapiens OX=9606 GN=VIM PE=1 SV=4	1	auto	0	99	DGQVINETSQHHDDLE	iTRAQ8plex@N-term			0.00508746	2140	714.341	2140	714.34	3	14	1.1.1.1078.33	39.0042	16525.3	14654.1	39.07	0.34	3703.68	-0.798974	-6.64386	-6.64386	0.0613255	-3.50634	0.0880008	0.149661
564	2	2	9.009	9.009	9.009	sp|P06454|PTMA_HUMAN	Prothymosin alpha OS=Homo sapiens OX=9606 GN=PTMA PE=1 SV=2	0	auto - discordant peptide type	0	99	EVVEEAENGR	iTRAQ8plex@N-term; Deamidated(N)@8			-0.00383847	1435.71	718.86	1435.71	718.862	2	15	1.1.1.990.37	34.7001	6451.64	6330.08	34.72	0.44	1526.47	-0.0634211	0.26124	0.135375	0.318626	0.162955	1.11958	0.14975
48	12.52	12.48	25.54	23.81	23.81	contam_sp|TRYP_PIG|	contam_sp|TRYP_PIG|	1	auto	0	99	VATVSLPR	iTRAQ8plex@N-term			-0.00441318	1145.7	573.859	1145.71	573.861	2	13	1.1.1.1303.11	49.9933	68123.5	55421.9	49.84	0.59	4339.95	-6.64386	-5.16945	0.195017	-0.983888	-3.15054	0.112614	0.150001
1	83.73	83.73	32.98	31.85	28.93	sp|P46821|MAP1B_HUMAN	Microtubule-associated protein 1B OS=Homo sapiens OX=9606 GN=MAP1B PE=1 SV=2	1	auto	0	99	GEAEQSEEEADEEDKAEDAR	iTRAQ8plex@N-term; Phospho(S)@6; iTRAQ8plex(K)@15	Phospho(S)@1016	missed K-A@15	0.0113715	2924.28	732.077	2924.27	732.074	4	16	1.1.1.1180.43	44.0054	20194.6	18486.5	44.07	0.39	6163.1	-1.10443	-6.64386	-4.1353	0.13882	-2.93619	0.130653	0.150292
226	4	4	2.602	2.602	2.602	sp|O14617|AP3D1_HUMAN	AP-3 complex subunit delta-1 OS=Homo sapiens OX=9606 GN=AP3D1 PE=1 SV=1	1	auto	0	99	HRPSEADEEELAR	iTRAQ8plex@N-term; Phospho(S)@4	Phospho(S)@658		0.00414502	1921.89	641.637	1921.88	641.635	3	10	1.1.1.796.40	25.2133	5938.26	5719.77	25.23	0.39	1393.62	0.263913	-0.624915	-1.07728	-1.60593	-0.761052	0.590066	0.150448
15	30.79	30.79	53.67	49.53	43.69	sp|P14618|KPYM_HUMAN	Pyruvate kinase PKM OS=Homo sapiens OX=9606 GN=PKM PE=1 SV=4	1	auto	0.665546	84.51	IENHEGVR	iTRAQ8plex@N-term			-0.000124789	1256.68	419.9	1256.68	419.9	3	9	1.1.1.611.5	16.1461	10007.1	9730.66	16.09	0.29	2281.18	-1.63962	-1.86251	-0.401943	-6.64386	-2.63698	0.160764	0.150696
6	48.15	48.15	85.67	81.79	80	sp|P04406|G3P_HUMAN	Glyceraldehyde-3-phosphate dehydrogenase OS=Homo sapiens OX=9606 GN=GAPDH PE=1 SV=3	1	auto	0	99	WGDAGAEYVVESTGVFTTMEK	iTRAQ8plex@N-term; iTRAQ8plex(K)@21			0.000826361	2884.44	722.118	2884.44	722.118	4	21	1.1.1.2426.3	105.115	75653.4	75405	105.11	0.39	20245.6	-0.970703	-6.64386	0.233779	-6.64386	-3.50616	0.0880118	0.150954
551	2	2	1.957	1.957	1.957	sp|P52594|AGFG1_HUMAN	Arf-GAP domain and FG repeat-containing protein 1 OS=Homo sapiens OX=9606 GN=AGFG1 PE=1 SV=2	1	auto	0	99	GTPSQSPVVGR	iTRAQ8plex@N-term; Phospho(S)@4	Phospho(S)@179		-0.0002076	1467.74	490.253	1467.74	490.254	3	8	1.1.1.862.15	28.4217	3032.54	2655.91	28.31	0.34	1765.81	1.22196	0.984216	0.62936	-0.290891	0.63616	1.55419	0.151326
551	2	2	1.957	1.957	1.957	sp|P52594|AGFG1_HUMAN	Arf-GAP domain and FG repeat-containing protein 1 OS=Homo sapiens OX=9606 GN=AGFG1 PE=1 SV=2	1	auto	0	99	GTPSQSPVVGR	iTRAQ8plex@N-term; Phospho(S)@6	Phospho(S)@181		-0.0002076	1467.74	490.253	1467.74	490.254	3	8	1.1.1.862.15	28.4217	3032.54	2655.91	28.31	0.34	1765.81	1.22196	0.984216	0.62936	-0.290891	0.63616	1.55419	0.151326
51	11.86	11.96	16.88	15.51	11.5	sp|Q6PKG0|LARP1_HUMAN	La-related protein 1 OS=Homo sapiens OX=9606 GN=LARP1 PE=1 SV=2	1	auto	0	62.43	SLPTTVPESPNYR	iTRAQ8plex@N-term; Phospho(S)@9	Phospho(S)@774		0.00281985	1843.9	615.642	1843.9	615.641	3	6	1.1.1.1595.13	64.3076	10639.1	3935.77	64.59	0.39	1485.01	6.64386	1.97483	0.213426	1.76552	2.64941	6.2741	0.152352
129	5.65	7.88	13.37	9.022	6.63	sp|Q9NYF8|BCLF1_HUMAN	Bcl-2-associated transcription factor 1 OS=Homo sapiens OX=9606 GN=BCLAF1 PE=1 SV=2	1	auto	0.031517	15.87	LAGEER	iTRAQ8plex@N-term			-0.0776044	977.467	489.741	977.545	489.78	2	6	1.1.1.735.15	22.2096	1393.33	1288.84	22.24	0.44	1183.96	-0.315307	-0.530623	0.119631	-0.901821	-0.40703	0.754174	0.152366
9	36.69	36.27	12.79	10.03	8.212	sp|Q9UQ35|SRRM2_HUMAN	Serine/arginine repetitive matrix protein 2 OS=Homo sapiens OX=9606 GN=SRRM2 PE=1 SV=2	0	auto - shared MS/MS	0.67162	82.09	LLPR	iTRAQ8plex@N-term			-0.00337211	801.535	401.775	801.538	401.776	2	5	1.1.1.977.2	34.0339	5553.39	3890.9	33.79	0.49	766.359	1.19451	0.508233	0.295392	-0.026281	0.492963	1.40733	0.152428
14	32.41	32.65	47.09	43.12	37.31	sp|P11021|BIP_HUMAN	Endoplasmic reticulum chaperone BiP OS=Homo sapiens OX=9606 GN=HSPA5 PE=1 SV=2	0	auto - shared MS/MS	0	82.09	LIPR	iTRAQ8plex@N-term			-0.00337211	801.535	401.775	801.538	401.776	2	5	1.1.1.977.2	34.0339	5553.39	3890.9	33.79	0.49	766.359	1.19451	0.508233	0.295392	-0.026281	0.492963	1.40733	0.152428
40	15.71	17.85	5.764	3.629	3.309	sp|Q15149|PLEC_HUMAN	Plectin OS=Homo sapiens OX=9606 GN=PLEC PE=1 SV=3	0	auto - shared MS/MS	0	82.09	LIPR	iTRAQ8plex@N-term		cleaved G-L@N-term	-0.00337211	801.535	401.775	801.538	401.776	2	5	1.1.1.977.2	34.0339	5553.39	3890.9	33.79	0.49	766.359	1.19451	0.508233	0.295392	-0.026281	0.492963	1.40733	0.152428
147	4.94	7.06	13.03	9.348	8.782	sp|Q9UEY8|ADDG_HUMAN	Gamma-adducin OS=Homo sapiens OX=9606 GN=ADD3 PE=1 SV=1	0	auto - shared MS/MS	0	82.09	IIPR	iTRAQ8plex@N-term		cleaved I-I@N-term	-0.00337211	801.535	401.775	801.538	401.776	2	5	1.1.1.977.2	34.0339	5553.39	3890.9	33.79	0.49	766.359	1.19451	0.508233	0.295392	-0.026281	0.492963	1.40733	0.152428
165	4.18	4.2	3.839	2.349	1.626	sp|O95425|SVIL_HUMAN	Supervillin OS=Homo sapiens OX=9606 GN=SVIL PE=1 SV=2	0	auto - shared MS/MS	0	82.09	LIPR	iTRAQ8plex@N-term		cleaved P-L@N-term	-0.00337211	801.535	401.775	801.538	401.776	2	5	1.1.1.977.2	34.0339	5553.39	3890.9	33.79	0.49	766.359	1.19451	0.508233	0.295392	-0.026281	0.492963	1.40733	0.152428
198	4	4.01	3.824	2.353	2.059	sp|Q9UKE5|TNIK_HUMAN	TRAF2 and NCK-interacting protein kinase OS=Homo sapiens OX=9606 GN=TNIK PE=1 SV=1	0	auto - shared MS/MS	0	82.09	LIPR	iTRAQ8plex@N-term		cleaved F-L@N-term	-0.00337211	801.535	401.775	801.538	401.776	2	5	1.1.1.977.2	34.0339	5553.39	3890.9	33.79	0.49	766.359	1.19451	0.508233	0.295392	-0.026281	0.492963	1.40733	0.152428
246	3.26	5.55	16.8	13.34	11.53	sp|P36915|GNL1_HUMAN	Guanine nucleotide-binding protein-like 1 OS=Homo sapiens OX=9606 GN=GNL1 PE=1 SV=2	0	auto - shared MS/MS	0	82.09	LLPR	iTRAQ8plex@N-term		cleaved S-L@N-term	-0.00337211	801.535	401.775	801.538	401.776	2	5	1.1.1.977.2	34.0339	5553.39	3890.9	33.79	0.49	766.359	1.19451	0.508233	0.295392	-0.026281	0.492963	1.40733	0.152428
250	3.08	3.3	4.902	4.902	4.902	sp|P40189|IL6RB_HUMAN	Interleukin-6 receptor subunit beta OS=Homo sapiens OX=9606 GN=IL6ST PE=1 SV=2	0	auto - shared MS/MS	0	82.09	ILPR	iTRAQ8plex@N-term		cleaved G-I@N-term	-0.00337211	801.535	401.775	801.538	401.776	2	5	1.1.1.977.2	34.0339	5553.39	3890.9	33.79	0.49	766.359	1.19451	0.508233	0.295392	-0.026281	0.492963	1.40733	0.152428
282	2.45	2.49	2.109	0.9471	0.7318	sp|Q14204|DYHC1_HUMAN	Cytoplasmic dynein 1 heavy chain 1 OS=Homo sapiens OX=9606 GN=DYNC1H1 PE=1 SV=5	0	auto - shared MS/MS	0	82.09	ILPR	iTRAQ8plex@N-term		cleaved G-I@N-term	-0.00337211	801.535	401.775	801.538	401.776	2	5	1.1.1.977.2	34.0339	5553.39	3890.9	33.79	0.49	766.359	1.19451	0.508233	0.295392	-0.026281	0.492963	1.40733	0.152428
285	2.42	2.46	2.553	2.102	0.8258	sp|Q8N4C8|MINK1_HUMAN	Misshapen-like kinase 1 OS=Homo sapiens OX=9606 GN=MINK1 PE=1 SV=2	0	auto - shared MS/MS	0	82.09	LIPR	iTRAQ8plex@N-term		cleaved F-L@N-term	-0.00337211	801.535	401.775	801.538	401.776	2	5	1.1.1.977.2	34.0339	5553.39	3890.9	33.79	0.49	766.359	1.19451	0.508233	0.295392	-0.026281	0.492963	1.40733	0.152428
295	2.28	2.32	15.5	15.5	5.426	sp|Q9BTM1|H2AJ_HUMAN; sp|Q99878|H2A1J_HUMAN; sp|Q96QV6|H2A1A_HUMAN; sp|Q96KK5|H2A1H_HUMAN; sp|Q93077|H2A1C_HUMAN; sp|Q8IUE6|H2A2B_HUMAN; sp|Q7L7L0|H2A3_HUMAN; sp|Q6FI13|H2A2A_HUMAN; sp|Q16777|H2A2C_HUMAN; sp|P20671|H2A1D_HUMAN; sp|P16104|H2AX_HUMAN; sp|P0C0S8|H2A1_HUMAN; sp|P04908|H2A1B_HUMAN	Histone H2A.J OS=Homo sapiens OX=9606 GN=H2AJ PE=1 SV=1; Histone H2A type 1-J OS=Homo sapiens OX=9606 GN=H2AC14 PE=1 SV=3; Histone H2A type 1-A OS=Homo sapiens OX=9606 GN=H2AC1 PE=1 SV=3; Histone H2A type 1-H OS=Homo sapiens OX=9606 GN=H2AC12 PE=1 SV=3; Histone H2A type 1-C OS=Homo sapiens OX=9606 GN=H2AC6 PE=1 SV=3; Histone H2A type 2-B OS=Homo sapiens OX=9606 GN=H2AC21 PE=1 SV=3; Histone H2A ty…	0	auto - shared MS/MS	0	82.09	IIPR	iTRAQ8plex@N-term			-0.00337211	801.535	401.775	801.538	401.776	2	5	1.1.1.977.2	34.0339	5553.39	3890.9	33.79	0.49	766.359	1.19451	0.508233	0.295392	-0.026281	0.492963	1.40733	0.152428
311	2.19	2.22	2.554	2.112	1.179	sp|Q6GYQ0|RGPA1_HUMAN	Ral GTPase-activating protein subunit alpha-1 OS=Homo sapiens OX=9606 GN=RALGAPA1 PE=1 SV=1	0	auto - shared MS/MS	0	82.09	ILPR	iTRAQ8plex@N-term		cleaved Q-I@N-term	-0.00337211	801.535	401.775	801.538	401.776	2	5	1.1.1.977.2	34.0339	5553.39	3890.9	33.79	0.49	766.359	1.19451	0.508233	0.295392	-0.026281	0.492963	1.40733	0.152428
397	2	4.01	2.802	2.139	1.844	sp|Q8TEW0|PARD3_HUMAN	Partitioning defective 3 homolog OS=Homo sapiens OX=9606 GN=PARD3 PE=1 SV=2	0	auto - shared MS/MS	0	82.09	ILPR	iTRAQ8plex@N-term		cleaved N-I@N-term	-0.00337211	801.535	401.775	801.538	401.776	2	5	1.1.1.977.2	34.0339	5553.39	3890.9	33.79	0.49	766.359	1.19451	0.508233	0.295392	-0.026281	0.492963	1.40733	0.152428
418	2	2.18	2.097	2.097	1.716	sp|P08648|ITA5_HUMAN	Integrin alpha-5 OS=Homo sapiens OX=9606 GN=ITGA5 PE=1 SV=2	0	auto - shared MS/MS	0	82.09	ILPR	iTRAQ8plex@N-term			-0.00337211	801.535	401.775	801.538	401.776	2	5	1.1.1.977.2	34.0339	5553.39	3890.9	33.79	0.49	766.359	1.19451	0.508233	0.295392	-0.026281	0.492963	1.40733	0.152428
419	2	2.14	25.87	25.87	19.23	sp|P43307|SSRA_HUMAN	Translocon-associated protein subunit alpha OS=Homo sapiens OX=9606 GN=SSR1 PE=1 SV=3	0	auto - shared MS/MS	0	82.09	LLPR	iTRAQ8plex@N-term			-0.00337211	801.535	401.775	801.538	401.776	2	5	1.1.1.977.2	34.0339	5553.39	3890.9	33.79	0.49	766.359	1.19451	0.508233	0.295392	-0.026281	0.492963	1.40733	0.152428
465	2	2	10.24	10.24	8.661	sp|Q9H0N0|RAB6C_HUMAN; sp|Q53S08|RAB6D_HUMAN	Ras-related protein Rab-6C OS=Homo sapiens OX=9606 GN=RAB6C PE=1 SV=2; Ras-related protein Rab-6D OS=Homo sapiens OX=9606 GN=RAB6D PE=2 SV=1	0	auto - shared MS/MS	0	82.09	LIPR	iTRAQ8plex@N-term		cleaved S-L@N-term	-0.00337211	801.535	401.775	801.538	401.776	2	5	1.1.1.977.2	34.0339	5553.39	3890.9	33.79	0.49	766.359	1.19451	0.508233	0.295392	-0.026281	0.492963	1.40733	0.152428
594	1.7	2.16	2.894	1.867	1.494	sp|O14980|XPO1_HUMAN	Exportin-1 OS=Homo sapiens OX=9606 GN=XPO1 PE=1 SV=1	0	auto - shared MS/MS	0	82.09	ILPR	iTRAQ8plex@N-term			-0.00337211	801.535	401.775	801.538	401.776	2	5	1.1.1.977.2	34.0339	5553.39	3890.9	33.79	0.49	766.359	1.19451	0.508233	0.295392	-0.026281	0.492963	1.40733	0.152428
604	1.55	2.19	2.596	1.484	1.298	sp|Q13459|MYO9B_HUMAN	Unconventional myosin-IXb OS=Homo sapiens OX=9606 GN=MYO9B PE=1 SV=3	0	auto - shared MS/MS	0	82.09	LLPR	iTRAQ8plex@N-term		cleaved G-L@N-term	-0.00337211	801.535	401.775	801.538	401.776	2	5	1.1.1.977.2	34.0339	5553.39	3890.9	33.79	0.49	766.359	1.19451	0.508233	0.295392	-0.026281	0.492963	1.40733	0.152428
627	1.19	1.56	4.626	2.728	1.542	sp|Q86TV6|TTC7B_HUMAN	Tetratricopeptide repeat protein 7B OS=Homo sapiens OX=9606 GN=TTC7B PE=1 SV=3	0	auto - shared MS/MS	0	82.09	IIPR	iTRAQ8plex@N-term		cleaved T-I@N-term	-0.00337211	801.535	401.775	801.538	401.776	2	5	1.1.1.977.2	34.0339	5553.39	3890.9	33.79	0.49	766.359	1.19451	0.508233	0.295392	-0.026281	0.492963	1.40733	0.152428
652	0.82	1.15	1.939	1.717	0.7202	sp|Q9H1H9|KI13A_HUMAN	Kinesin-like protein KIF13A OS=Homo sapiens OX=9606 GN=KIF13A PE=1 SV=2	0	auto - shared MS/MS	0	82.09	LIPR	iTRAQ8plex@N-term		cleaved G-L@N-term	-0.00337211	801.535	401.775	801.538	401.776	2	5	1.1.1.977.2	34.0339	5553.39	3890.9	33.79	0.49	766.359	1.19451	0.508233	0.295392	-0.026281	0.492963	1.40733	0.152428
657	0.76	1.28	3.344	1.136	0.8833	sp|O43432|IF4G3_HUMAN	Eukaryotic translation initiation factor 4 gamma 3 OS=Homo sapiens OX=9606 GN=EIF4G3 PE=1 SV=2	0	auto - shared MS/MS	0	82.09	ILPR	iTRAQ8plex@N-term			-0.00337211	801.535	401.775	801.538	401.776	2	5	1.1.1.977.2	34.0339	5553.39	3890.9	33.79	0.49	766.359	1.19451	0.508233	0.295392	-0.026281	0.492963	1.40733	0.152428
511	2	2	1.674	1.674	1.674	sp|Q9H307|PININ_HUMAN	Pinin OS=Homo sapiens OX=9606 GN=PNN PE=1 SV=5	1	auto	2	99	GFSDSGGGPPAK	iTRAQ8plex@N-term; Phospho(S)@3; iTRAQ8plex(K)@12	Phospho(S)@66		0.00477968	1763.88	588.966	1763.87	588.964	3	7	1.1.1.1224.21	46.1347	1464.43	1449.14	46.07	0.78	1268.47	-0.0855624	-1.93836	-0.239573	-0.960786	-0.806071	0.571937	0.152714
511	2	2	1.674	1.674	1.674	sp|Q9H307|PININ_HUMAN	Pinin OS=Homo sapiens OX=9606 GN=PNN PE=1 SV=5	1	auto	0	32.12	GFSDSGGGPPAK	iTRAQ8plex@N-term; Phospho(S)@5; iTRAQ8plex(K)@12	Phospho(S)@68		0.00477968	1763.88	588.966	1763.87	588.964	3	6	1.1.1.1224.21	46.1347	1464.43	1449.14	46.07	0.78	1268.47	-0.0855624	-1.93836	-0.239573	-0.960786	-0.806071	0.571937	0.152714
302	2.23	2.26	8.471	7.735	4.236	sp|Q9NZN4|EHD2_HUMAN	EH domain-containing protein 2 OS=Homo sapiens OX=9606 GN=EHD2 PE=1 SV=2	1	auto	0	99	GPDEAMEDGEEGSDDEAEWVVTK	iTRAQ8plex@N-term; Phospho(S)@13; iTRAQ8plex(K)@23	Phospho(S)@438		0.00505681	3182.38	796.602	3182.37	796.601	4	10	1.1.1.2041.18	86.2026	2168.59	1459.9	86.43	0.93	3175.56	2.59139	0.772354	1.54477	-0.280492	1.15701	2.22994	0.152736
500	2	2	1.716	1.716	1.716	sp|Q9Y2W2|WBP11_HUMAN	WW domain-binding protein 11 OS=Homo sapiens OX=9606 GN=WBP11 PE=1 SV=1	1	auto	0	99	MAGQEIPEEGR	iTRAQ8plex@N-term			0.000182001	1519.76	760.888	1519.76	760.888	2	13	1.1.1.1139.39	41.9935	4447.35	4155.45	41.96	0.34	1537.22	-0.186487	1.02924	0.367951	0.955895	0.541651	1.45564	0.152813
102	6.57	6.6	28.75	28.75	16.67	sp|P51858|HDGF_HUMAN	Hepatoma-derived growth factor OS=Homo sapiens OX=9606 GN=HDGF PE=1 SV=1	1	auto	0	89.43	AGDLLEDSPK	iTRAQ8plex@N-term; Phospho(S)@8; iTRAQ8plex(K)@10	Phospho(S)@165		-0.00344791	1731.89	578.303	1731.89	578.304	3	9	1.1.1.1562.8	62.686	8529.15	6698.16	62.87	0.83	2165.14	-3.16017	-0.128799	-0.256938	-3.95665	-1.87564	0.272506	0.153115
156	4.42	4.45	7.94	7.94	7.94	sp|P06576|ATPB_HUMAN	ATP synthase subunit beta, mitochondrial OS=Homo sapiens OX=9606 GN=ATP5F1B PE=1 SV=3	0	auto - discordant peptide type	0.424812	99	SVEQEILVTGIK	No iTRAQ8plex@N-term; iTRAQ8plex(K)@12		cleaved M-S@N-term	0.00172781	1618.95	540.656	1618.94	540.656	3	10	1.1.1.1789.2	73.8223	24703	7479.14	74.11	0.34	1619.65	-2.33782	-0.795656	-0.522213	-0.0799107	-0.9339	0.523441	0.153121
27	19.06	19.06	43.07	43.07	42.77	sp|P29966|MARCS_HUMAN	Myristoylated alanine-rich C-kinase substrate OS=Homo sapiens OX=9606 GN=MARCKS PE=1 SV=4	1	auto	0	99	EAPAEGEAAEPGSPTAAEGEAASAASSTSSPK	iTRAQ8plex@N-term; Phospho(S)@13; iTRAQ8plex(K)@32	Phospho(S)@118		0.010875	3602.68	901.678	3602.67	901.675	4	24	1.1.1.1653.42	67.1797	22539.9	21488.9	67.19	0.74	7295.17	-1.12063	-1.94438	0.468819	-1.30492	-0.975278	0.508642	0.153295
27	19.06	19.06	43.07	43.07	42.77	sp|P29966|MARCS_HUMAN	Myristoylated alanine-rich C-kinase substrate OS=Homo sapiens OX=9606 GN=MARCKS PE=1 SV=4	1	auto	0	99	EAPAEGEAAEPGSPTAAEGEAASAASSTSSPK	iTRAQ8plex@N-term; Phospho(T)@15; iTRAQ8plex(K)@32	Phospho(T)@120		0.010875	3602.68	901.678	3602.67	901.675	4	24	1.1.1.1653.42	67.1797	22539.9	21488.9	67.19	0.74	7295.17	-1.12063	-1.94438	0.468819	-1.30492	-0.975278	0.508642	0.153295
2	68.17	68.14	31.28	25.36	20.46	sp|P35579|MYH9_HUMAN	Myosin-9 OS=Homo sapiens OX=9606 GN=MYH9 PE=1 SV=4	1	auto	0	54.63	KGAGDGSDEEVDGK	iTRAQ8plex@N-term; iTRAQ8plex(K)@1; Phospho(S)@7; iTRAQ8plex(K)@14	Phospho(S)@1943	missed K-G@1	-0.00074828	2355.17	589.8	2355.17	589.8	4	16	1.1.1.941.23	32.2915	115693	70505	32.03	0.54	25334.6	-0.354169	-4.31572	-0.205296	-5.62873	-2.62598	0.161995	0.153446
62	10.09	10.15	29.06	16.75	14.66	sp|P17302|CXA1_HUMAN	Gap junction alpha-1 protein OS=Homo sapiens OX=9606 GN=GJA1 PE=1 SV=2	1	auto	0	20.89	SDPYHATSGALSPAK	iTRAQ8plex@N-term; Phospho(S)@12; iTRAQ8plex(K)@15	Phospho(S)@255		0.00834546	2189.11	548.284	2189.1	548.282	4	7	1.1.1.1209.8	45.3926	2037.01	1992.42	45.38	0.49	2746.56	0.0833169	-2.77094	-1.54682	-6.64386	-2.71957	0.151819	0.153917
62	10.09	10.15	29.06	16.75	14.66	sp|P17302|CXA1_HUMAN	Gap junction alpha-1 protein OS=Homo sapiens OX=9606 GN=GJA1 PE=1 SV=2	1	auto	0	20.89	SDPYHATSGALSPAK	iTRAQ8plex@N-term; Phospho(S)@8; iTRAQ8plex(K)@15	Phospho(S)@251		0.00834546	2189.11	548.284	2189.1	548.282	4	7	1.1.1.1209.8	45.3926	2037.01	1992.42	45.38	0.49	2746.56	0.0833169	-2.77094	-1.54682	-6.64386	-2.71957	0.151819	0.153917
62	10.09	10.15	29.06	16.75	14.66	sp|P17302|CXA1_HUMAN	Gap junction alpha-1 protein OS=Homo sapiens OX=9606 GN=GJA1 PE=1 SV=2	1	auto	0	20.87	SDPYHATSGALSPAK	iTRAQ8plex@N-term; Phospho(T)@7; iTRAQ8plex(K)@15	Phospho(T)@250		0.00834546	2189.11	548.284	2189.1	548.282	4	7	1.1.1.1209.8	45.3926	2037.01	1992.42	45.38	0.49	2746.56	0.0833169	-2.77094	-1.54682	-6.64386	-2.71957	0.151819	0.153917
6	48.15	48.15	85.67	81.79	80	sp|P04406|G3P_HUMAN	Glyceraldehyde-3-phosphate dehydrogenase OS=Homo sapiens OX=9606 GN=GAPDH PE=1 SV=3	0	auto - discordant peptide type	0	98.89	VIHDNFGIVEGLMTTVH	iTRAQ8plex@N-term		cleaved H-A@C-term	0.00141293	2185.15	729.391	2185.15	729.391	3	18	1.1.1.2239.10	95.9266	27192.6	25309.5	95.82	0.39	4617.85	0.148441	-0.749183	-0.417534	-1.33907	-0.589336	0.664649	0.154498
3	61.96	62.08	78.76	74.25	66.95	sp|P08670|VIME_HUMAN	Vimentin OS=Homo sapiens OX=9606 GN=VIM PE=1 SV=4	0	auto - discordant peptide type	0	17.03	AINTEFK	No iTRAQ8plex@N-term; iTRAQ8plex(K)@7		cleaved D-A@N-term	-0.00344426	1125.63	563.822	1125.63	563.824	2	6	1.1.1.1013.23	35.813	4746.68	4544.06	35.74	0.44	1287.35	-0.401189	-0.0668154	-1.2988	-0.285738	-0.513137	0.700697	0.154526
111	6.22	6.23	7.858	7.427	3.875	sp|Q8N3V7|SYNPO_HUMAN	Synaptopodin OS=Homo sapiens OX=9606 GN=SYNPO PE=1 SV=2	1	auto	0	34.78	AASPAKPSSLDLVPNLPK	iTRAQ8plex@N-term; iTRAQ8plex(K)@6; Phospho(S)@8; iTRAQ8plex(K)@18	Phospho(S)@838		-0.00128983	2796.59	700.155	2796.59	700.155	4	7	1.1.1.1887.11	78.6404	7366.03	5355.27	78.78	0.29	3121.95	-0.765911	-2.40111	0.296143	-1.41725	-1.07203	0.475648	0.154797
111	6.22	6.23	7.858	7.427	3.875	sp|Q8N3V7|SYNPO_HUMAN	Synaptopodin OS=Homo sapiens OX=9606 GN=SYNPO PE=1 SV=2	1	auto	0	34.78	AASPAKPSSLDLVPNLPK	iTRAQ8plex@N-term; iTRAQ8plex(K)@6; Phospho(S)@9; iTRAQ8plex(K)@18	Phospho(S)@839		-0.00128983	2796.59	700.155	2796.59	700.155	4	7	1.1.1.1887.11	78.6404	7366.03	5355.27	78.78	0.29	3121.95	-0.765911	-2.40111	0.296143	-1.41725	-1.07203	0.475648	0.154797
111	6.22	6.23	7.858	7.427	3.875	sp|Q8N3V7|SYNPO_HUMAN	Synaptopodin OS=Homo sapiens OX=9606 GN=SYNPO PE=1 SV=2	1	auto	0	34.78	AASPAKPSSLDLVPNLPK	iTRAQ8plex@N-term; Phospho(S)@3; iTRAQ8plex(K)@6; iTRAQ8plex(K)@18	Phospho(S)@833		-0.00128983	2796.59	700.155	2796.59	700.155	4	7	1.1.1.1887.11	78.6404	7366.03	5355.27	78.78	0.29	3121.95	-0.765911	-2.40111	0.296143	-1.41725	-1.07203	0.475648	0.154797
8	37.85	37.85	16.66	14.31	13.74	sp|P78559|MAP1A_HUMAN	Microtubule-associated protein 1A OS=Homo sapiens OX=9606 GN=MAP1A PE=1 SV=6	1	auto	0	99	TEATQGLDYVPSAGTISPTSSLEEDK	iTRAQ8plex@N-term; Phospho(T)@15; iTRAQ8plex(K)@26	Phospho(T)@894		0.00692554	3383.66	846.921	3383.65	846.919	4	14	1.1.1.2076.16	87.9195	3148.12	1410.01	88.05	0.44	2383.41	-0.693066	-6.64386	0.0817282	-6.64386	-3.47476	0.0899482	0.15484
8	37.85	37.85	16.66	14.31	13.74	sp|P78559|MAP1A_HUMAN	Microtubule-associated protein 1A OS=Homo sapiens OX=9606 GN=MAP1A PE=1 SV=6	1	auto	0	99	TEATQGLDYVPSAGTISPTSSLEEDK	iTRAQ8plex@N-term; Phospho(S)@17; iTRAQ8plex(K)@26	Phospho(S)@896		0.00692554	3383.66	846.921	3383.65	846.919	4	14	1.1.1.2076.16	87.9195	3148.12	1410.01	88.05	0.44	2383.41	-0.693066	-6.64386	0.0817282	-6.64386	-3.47476	0.0899482	0.15484
8	37.85	37.85	16.66	14.31	13.74	sp|P78559|MAP1A_HUMAN	Microtubule-associated protein 1A OS=Homo sapiens OX=9606 GN=MAP1A PE=1 SV=6	1	auto	0	99	TEATQGLDYVPSAGTISPTSSLEEDK	iTRAQ8plex@N-term; Phospho(S)@12; iTRAQ8plex(K)@26	Phospho(S)@891		0.00692554	3383.66	846.921	3383.65	846.919	4	14	1.1.1.2076.16	87.9195	3148.12	1410.01	88.05	0.44	2383.41	-0.693066	-6.64386	0.0817282	-6.64386	-3.47476	0.0899482	0.15484
69	9.48	9.51	17.96	17.96	17.96	sp|Q96TA1|NIBA2_HUMAN	Protein Niban 2 OS=Homo sapiens OX=9606 GN=NIBAN2 PE=1 SV=3	1	auto	0	99	GLLAQGLRPESPPPAGPLLNGAPAGESPQPK	iTRAQ8plex@N-term; Phospho(S)@11; iTRAQ8plex(K)@31	Phospho(S)@665		0.00516034	3704	927.006	3703.99	927.005	4	14	1.1.1.2001.35	84.2514	12355.8	11982.5	84.22	0.74	2437.7	-1.55516	-2.99807	-0.869509	0.263327	-1.28985	0.408992	0.154854
184	4.03	4.04	6.871	5.67	5.67	sp|Q9NRY4|RHG35_HUMAN	Rho GTPase-activating protein 35 OS=Homo sapiens OX=9606 GN=ARHGAP35 PE=1 SV=3	0	auto - discordant peptide type	0	19.85	QMPDGK	iTRAQ8plex@N-term; iTRAQ8plex(K)@6			-0.0410155	1282.68	642.345	1282.72	642.366	2	6	1.1.1.967.41	33.5775	769.15	694.05	33.64	0.69	1286.28	0.867612	-0.0790125	1.21539	0.227088	0.55777	1.47199	0.154904
8	37.85	37.85	16.66	14.31	13.74	sp|P78559|MAP1A_HUMAN	Microtubule-associated protein 1A OS=Homo sapiens OX=9606 GN=MAP1A PE=1 SV=6	1	auto	2	99	AELEEMEEVHPSDEEEEDATK	iTRAQ8plex@N-term; Phospho(S)@12; iTRAQ8plex(K)@21	Phospho(S)@667		0.0105327	3133.39	784.355	3133.38	784.352	4	12	1.1.1.1761.21	72.4631	4947.18	1249.62	72.15	0.39	1581.99	-0.274104	-6.64386	-0.300597	-6.64386	-3.4656	0.090521	0.155363
69	9.48	9.51	17.96	17.96	17.96	sp|Q96TA1|NIBA2_HUMAN	Protein Niban 2 OS=Homo sapiens OX=9606 GN=NIBAN2 PE=1 SV=3	1	auto	0	99	AAPEASSPPASPLQHLLPGK	iTRAQ8plex@N-term; Phospho(S)@6; iTRAQ8plex(K)@20	Phospho(S)@691		-0.00494892	2655.42	664.862	2655.42	664.863	4	9	1.1.1.1927.9	80.5961	4712.03	2390.91	80.74	0.59	1904.83	-1.49329	-3.59089	-1.16507	0.254191	-1.49876	0.353857	0.155444
69	9.48	9.51	17.96	17.96	17.96	sp|Q96TA1|NIBA2_HUMAN	Protein Niban 2 OS=Homo sapiens OX=9606 GN=NIBAN2 PE=1 SV=3	1	auto	0	99	AAPEASSPPASPLQHLLPGK	iTRAQ8plex@N-term; Phospho(S)@11; iTRAQ8plex(K)@20	Phospho(S)@696		-0.00494892	2655.42	664.862	2655.42	664.863	4	9	1.1.1.1927.9	80.5961	4712.03	2390.91	80.74	0.59	1904.83	-1.49329	-3.59089	-1.16507	0.254191	-1.49876	0.353857	0.155444
69	9.48	9.51	17.96	17.96	17.96	sp|Q96TA1|NIBA2_HUMAN	Protein Niban 2 OS=Homo sapiens OX=9606 GN=NIBAN2 PE=1 SV=3	1	auto	0	99	AAPEASSPPASPLQHLLPGK	iTRAQ8plex@N-term; Phospho(S)@7; iTRAQ8plex(K)@20	Phospho(S)@692		-0.00494892	2655.42	664.862	2655.42	664.863	4	9	1.1.1.1927.9	80.5961	4712.03	2390.91	80.74	0.59	1904.83	-1.49329	-3.59089	-1.16507	0.254191	-1.49876	0.353857	0.155444
10	34.26	34.26	21.17	20.65	19.61	sp|Q9C0C2|TB182_HUMAN	182 kDa tankyrase-1-binding protein OS=Homo sapiens OX=9606 GN=TNKS1BP1 PE=1 SV=4	1	auto	2	99	SAEEGELAESK	iTRAQ8plex@N-term; Phospho(S)@1; iTRAQ8plex(K)@11	Phospho(S)@1666		-0.0030637	1836.89	613.305	1836.9	613.306	3	9	1.1.1.1285.25	49.1246	5380.76	4197.2	49.05	0.2	1878.12	0.50159	-1.17367	-5.95056	-6.64386	-3.31663	0.100368	0.156039
12	32.59	32.62	57.52	54.28	54.28	sp|P07355|ANXA2_HUMAN	Annexin A2 OS=Homo sapiens OX=9606 GN=ANXA2 PE=1 SV=2	1	auto	0	99	TDLEKDIISDTSGDFR	iTRAQ8plex@N-term; iTRAQ8plex(K)@5		missed K-D@5	-0.00377103	2419.27	605.824	2419.27	605.825	4	11	1.1.1.1999.3	84.1266	1111.02	960.93	84.27	0.79	1208.44	-6.64386	-0.208026	-0.34671	-6.64386	-3.46061	0.0908347	0.15627
290	2.38	2.42	31.4	16.28	10.47	sp|P24844|MYL9_HUMAN; sp|P19105|ML12A_HUMAN; sp|O14950|ML12B_HUMAN	Myosin regulatory light polypeptide 9 OS=Homo sapiens OX=9606 GN=MYL9 PE=1 SV=4; Myosin regulatory light chain 12A OS=Homo sapiens OX=9606 GN=MYL12A PE=1 SV=2; Myosin regulatory light chain 12B OS=Homo sapiens OX=9606 GN=MYL12B PE=1 SV=2	1	auto	0	99	ATSNVFAMFDQSQIQEFK	iTRAQ8plex@N-term; Phospho(T)@2; iTRAQ8plex(K)@18	Phospho(T)@19		0.00376197	2778.36	927.127	2778.35	927.126	3	13	1.1.1.2559.8	111.646	169717	7411.32	110.8	0.39	2041.77	-1.71282	-6.64386	-2.37111	0.0437504	-2.67101	0.157017	0.156329
290	2.38	2.42	31.4	16.28	10.47	sp|P24844|MYL9_HUMAN; sp|P19105|ML12A_HUMAN; sp|O14950|ML12B_HUMAN	Myosin regulatory light polypeptide 9 OS=Homo sapiens OX=9606 GN=MYL9 PE=1 SV=4; Myosin regulatory light chain 12A OS=Homo sapiens OX=9606 GN=MYL12A PE=1 SV=2; Myosin regulatory light chain 12B OS=Homo sapiens OX=9606 GN=MYL12B PE=1 SV=2	1	auto	0	99	ATSNVFAMFDQSQIQEFK	iTRAQ8plex@N-term; Phospho(S)@3; iTRAQ8plex(K)@18	Phospho(S)@20		0.00376197	2778.36	927.127	2778.35	927.126	3	14	1.1.1.2559.8	111.646	169717	7411.32	110.8	0.39	2041.77	-1.71282	-6.64386	-2.37111	0.0437504	-2.67101	0.157017	0.156329
151	4.56	4.59	11.64	10.55	8.909	sp|Q14247|SRC8_HUMAN	Src substrate cortactin OS=Homo sapiens OX=9606 GN=CTTN PE=1 SV=2	0	auto - discordant peptide type	0	99	TQTPPVSPAPQPTEER	iTRAQ8plex@N-term; Phospho(T)@3; Phospho(S)@7	Phospho(T)@401; Phospho(S)@405		0.00717924	2198	733.675	2198	733.673	3	14	1.1.1.1220.41	45.9559	20959.3	14290.8	46.31	0.98	3619.53	0.608459	0.423302	1.11458	-0.162232	0.496027	1.41032	0.15643
151	4.56	4.59	11.64	10.55	8.909	sp|Q14247|SRC8_HUMAN	Src substrate cortactin OS=Homo sapiens OX=9606 GN=CTTN PE=1 SV=2	0	auto - discordant peptide type	0	34.55	TQTPPVSPAPQPTEER	iTRAQ8plex@N-term; Phospho(T)@1; Phospho(S)@7	Phospho(T)@399; Phospho(S)@405		0.00717924	2198	733.675	2198	733.673	3	13	1.1.1.1220.41	45.9559	20959.3	14290.8	46.31	0.98	3619.53	0.608459	0.423302	1.11458	-0.162232	0.496027	1.41032	0.15643
659	0.74	1.04	1.182	0.904	0.904	sp|P30622|CLIP1_HUMAN	CAP-Gly domain-containing linker protein 1 OS=Homo sapiens OX=9606 GN=CLIP1 PE=1 SV=2	1	auto	0.742321	98.24	KISGTTALQEALK	iTRAQ8plex@N-term; iTRAQ8plex(K)@1; Phospho(S)@3; iTRAQ8plex(K)@13	Phospho(S)@348	missed K-I@1	-0.00192034	2351.36	588.847	2351.36	588.847	4	9	1.1.1.1759.4	72.3508	17101.6	14127.9	72.2	0.34	4256.16	-1.48066	-1.00246	0.385034	-0.901204	-0.749823	0.594676	0.156685
659	0.74	1.04	1.182	0.904	0.904	sp|P30622|CLIP1_HUMAN	CAP-Gly domain-containing linker protein 1 OS=Homo sapiens OX=9606 GN=CLIP1 PE=1 SV=2	1	auto	0	98.03	KISGTTALQEALK	iTRAQ8plex@N-term; iTRAQ8plex(K)@1; Phospho(T)@6; iTRAQ8plex(K)@13	Phospho(T)@351	missed K-I@1	-0.00192034	2351.36	588.847	2351.36	588.847	4	9	1.1.1.1759.4	72.3508	17101.6	14127.9	72.2	0.34	4256.16	-1.48066	-1.00246	0.385034	-0.901204	-0.749823	0.594676	0.156685
659	0.74	1.04	1.182	0.904	0.904	sp|P30622|CLIP1_HUMAN	CAP-Gly domain-containing linker protein 1 OS=Homo sapiens OX=9606 GN=CLIP1 PE=1 SV=2	1	auto	0	98.03	KISGTTALQEALK	iTRAQ8plex@N-term; iTRAQ8plex(K)@1; Phospho(T)@5; iTRAQ8plex(K)@13	Phospho(T)@350	missed K-I@1	-0.00192034	2351.36	588.847	2351.36	588.847	4	10	1.1.1.1759.4	72.3508	17101.6	14127.9	72.2	0.34	4256.16	-1.48066	-1.00246	0.385034	-0.901204	-0.749823	0.594676	0.156685
587	1.77	2	5.691	5.691	5.691	sp|O60256|KPRB_HUMAN	Phosphoribosyl pyrophosphate synthase-associated protein 2 OS=Homo sapiens OX=9606 GN=PRPSAP2 PE=1 SV=1	1	auto	0	99	LGIAVIHGEAQDAESDLVDGR	iTRAQ8plex@N-term			0.00470564	2468.29	618.079	2468.28	618.078	4	12	1.1.1.1999.4	84.1274	9548.41	1176.85	83.78	0.3	1462.35	0.0900675	-0.619316	-0.928095	-2.28759	-0.936233	0.522595	0.156889
6	48.15	48.15	85.67	81.79	80	sp|P04406|G3P_HUMAN	Glyceraldehyde-3-phosphate dehydrogenase OS=Homo sapiens OX=9606 GN=GAPDH PE=1 SV=3	0	auto - discordant peptide type	0	99	VIHDNFGIVEGL	iTRAQ8plex@N-term		cleaved L-M@C-term	0.00191324	1615.89	539.637	1615.89	539.636	3	11	1.1.1.2088.3	88.4942	221673	87911.2	88.29	0.29	18946.1	-0.57312	-0.836893	-0.18975	0.0780687	-0.380423	0.768212	0.156905
636	1.05	1.6	3.051	3.051	3.051	sp|Q13144|EI2BE_HUMAN	Translation initiation factor eIF-2B subunit epsilon OS=Homo sapiens OX=9606 GN=EIF2B5 PE=1 SV=3	0	auto - discordant peptide type	0	99	SVLTSQVVVGPN	iTRAQ8plex@N-term		cleaved N-I@C-term	-0.00319981	1502.86	752.436	1502.86	752.438	2	13	1.1.1.1774.27	73.1062	5551.4	4384.51	73.23	0.39	1655.27	0.240585	0.000239468	0.387693	1.0366	0.416281	1.33448	0.156998
51	11.86	11.96	16.88	15.51	11.5	sp|Q6PKG0|LARP1_HUMAN	La-related protein 1 OS=Homo sapiens OX=9606 GN=LARP1 PE=1 SV=2	1	auto	0	49.44	ETESAPGSPR	iTRAQ8plex@N-term; Phospho(S)@8	Phospho(S)@521		0.000373681	1413.64	472.222	1413.64	472.222	3	7	1.1.1.694.10	20.2024	1534.28	789.93	20.39	0.88	1140.01	3.77556	-0.303632	1.72151	1.14697	1.5851	3.00029	0.157469
27	19.06	19.06	43.07	43.07	42.77	sp|P29966|MARCS_HUMAN	Myristoylated alanine-rich C-kinase substrate OS=Homo sapiens OX=9606 GN=MARCKS PE=1 SV=4	1	auto	0	99	AEDGATPSPSNETPK	iTRAQ8plex@N-term; Phospho(S)@8; iTRAQ8plex(K)@15	Phospho(S)@145		0.00581639	2188.06	730.36	2188.05	730.358	3	10	1.1.1.1041.36	37.1941	3502.42	1617.12	37.41	0.54	1225.63	-0.825178	-0.916723	-1.94345	-6.64386	-2.5823	0.166974	0.157504
27	19.06	19.06	43.07	43.07	42.77	sp|P29966|MARCS_HUMAN	Myristoylated alanine-rich C-kinase substrate OS=Homo sapiens OX=9606 GN=MARCKS PE=1 SV=4	1	auto	0	99	AEDGATPSPSNETPK	iTRAQ8plex@N-term; Phospho(S)@10; iTRAQ8plex(K)@15	Phospho(S)@147		0.00581639	2188.06	730.36	2188.05	730.358	3	9	1.1.1.1041.36	37.1941	3502.42	1617.12	37.41	0.54	1225.63	-0.825178	-0.916723	-1.94345	-6.64386	-2.5823	0.166974	0.157504
27	19.06	19.06	43.07	43.07	42.77	sp|P29966|MARCS_HUMAN	Myristoylated alanine-rich C-kinase substrate OS=Homo sapiens OX=9606 GN=MARCKS PE=1 SV=4	1	auto	0	54.77	AEDGATPSPSNETPK	iTRAQ8plex@N-term; Phospho(T)@6; iTRAQ8plex(K)@15	Phospho(T)@143		0.00581639	2188.06	730.36	2188.05	730.358	3	9	1.1.1.1041.36	37.1941	3502.42	1617.12	37.41	0.54	1225.63	-0.825178	-0.916723	-1.94345	-6.64386	-2.5823	0.166974	0.157504
4	54.8	54.61	94.93	90.93	87.73	sp|P63261|ACTG_HUMAN	Actin, cytoplasmic 2 OS=Homo sapiens OX=9606 GN=ACTG1 PE=1 SV=1	0	auto - shared MS/MS	2	99	CDVDIR	iTRAQ8plex@N-term; Methylthio(C)@1			-0.00482812	1069.52	535.765	1069.52	535.767	2	8	1.1.1.1347.9	52.1482	17386	9416.59	51.85	0.54	1982.12	-0.354648	-0.622567	0.0548679	-1.436	-0.589587	0.664533	0.157657
597	1.68	54.59	94.93	90.93	87.73	sp|P60709|ACTB_HUMAN	Actin, cytoplasmic 1 OS=Homo sapiens OX=9606 GN=ACTB PE=1 SV=1	0	auto - shared MS/MS	0	99	CDVDIR	iTRAQ8plex@N-term; Methylthio(C)@1			-0.00482812	1069.52	535.765	1069.52	535.767	2	8	1.1.1.1347.9	52.1482	17386	9416.59	51.85	0.54	1982.12	-0.354648	-0.622567	0.0548679	-1.436	-0.589587	0.664533	0.157657
13	32.54	32.63	65.41	56.1	56.1	sp|Q71U36|TBA1A_HUMAN	Tubulin alpha-1A chain OS=Homo sapiens OX=9606 GN=TUBA1A PE=1 SV=1	0	auto - discordant peptide type	0.00788852	99	ACFEPANQMVK	No iTRAQ8plex@N-term; Methylthio(C)@2; iTRAQ8plex(K)@11		cleaved N-A@N-term	-0.00177875	1586.75	529.925	1586.76	529.926	3	15	1.1.1.1522.6	60.7203	42239.3	32923.7	60.57	0.39	5982.26	-0.170936	-0.367713	-0.896617	-0.00996774	-0.361308	0.778458	0.157698
309	2.19	2.31	3.356	3.356	3.356	sp|Q12906|ILF3_HUMAN	Interleukin enhancer-binding factor 3 OS=Homo sapiens OX=9606 GN=ILF3 PE=1 SV=3	1	auto	0	99	VLQDMGLPTGAEGR	iTRAQ8plex@N-term			-0.00493638	1746.92	874.467	1746.92	874.469	2	9	1.1.1.1916.22	80.0748	1587.71	1131.85	80.25	0.88	1467.83	-1.80064	0.68018	-1.62557	-1.7971	-1.13578	0.455089	0.157929
324	2.12	2.15	8.491	8.491	5.66	sp|P16070|CD44_HUMAN	CD44 antigen OS=Homo sapiens OX=9606 GN=CD44 PE=1 SV=3	0	auto - discordant peptide type	0	99	LVINSGNGAVEDR	iTRAQ8plex@N-term; Deamidated(N)@7			0.00613148	1647.88	550.301	1647.87	550.298	3	12	1.1.1.1380.8	53.7651	3685.9	1959.34	53.47	0.49	1750.12	-1.00053	-0.0757537	-0.0378662	-1.32048	-0.608657	0.655807	0.15811
15	30.79	30.79	53.67	49.53	43.69	sp|P14618|KPYM_HUMAN	Pyruvate kinase PKM OS=Homo sapiens OX=9606 GN=PKM PE=1 SV=4	1	auto	0	49.64	IENHEGVR	iTRAQ8plex@N-term			-0.000124789	1256.68	419.9	1256.68	419.9	3	6	1.1.1.605.3	15.8518	10007.1	1509.13	16.09	0.29	1156.46	6.64386	0.0977173	0.392054	6.44606	3.39492	10.519	0.159004
274	2.56	2.88	10.29	4.867	1.77	sp|Q8IYB3|SRRM1_HUMAN	Serine/arginine repetitive matrix protein 1 OS=Homo sapiens OX=9606 GN=SRRM1 PE=1 SV=2	0	auto - discordant peptide type	0.0385789	48.03	HRPSPPATPPPK	iTRAQ8plex@N-term; Phospho(S)@4; Phospho(T)@8; iTRAQ8plex(K)@12	Phospho(S)@402; Phospho(T)@406		0.00597343	2049.05	513.269	2049.04	513.268	4	6	1.1.1.862.19	28.4251	5937.05	5265.14	28.85	1.08	1840.41	0.825271	0.151395	0.5969	-0.0631101	0.377614	1.29919	0.159621
24	21.79	21.82	42.45	42.45	34.29	sp|P00558|PGK1_HUMAN	Phosphoglycerate kinase 1 OS=Homo sapiens OX=9606 GN=PGK1 PE=1 SV=3	1	auto	0	99	LGDVYVNDAFGTAHR	iTRAQ8plex@N-term			-0.000654492	1937.99	647.004	1937.99	647.004	3	13	1.1.1.1760.7	72.4022	5512.7	2343.92	72.59	0.29	2177.39	3.9803	0.637364	0.837078	0.646204	1.52524	2.87834	0.159697
10	34.26	34.26	21.17	20.65	19.61	sp|Q9C0C2|TB182_HUMAN	182 kDa tankyrase-1-binding protein OS=Homo sapiens OX=9606 GN=TNKS1BP1 PE=1 SV=4	1	auto	0	60.07	RDSLGAYASQDANEQGQDLGK	iTRAQ8plex@N-term; Phospho(S)@3; iTRAQ8plex(K)@21	Phospho(S)@893	missed R-D@1	0.00991302	2910.41	728.609	2910.4	728.607	4	13	1.1.1.1493.17	59.3213	9495.23	8374.22	59.24	0.34	3218.71	0.847266	-1.61885	-3.05448	-2.83604	-1.66553	0.315229	0.159734
10	34.26	34.26	21.17	20.65	19.61	sp|Q9C0C2|TB182_HUMAN	182 kDa tankyrase-1-binding protein OS=Homo sapiens OX=9606 GN=TNKS1BP1 PE=1 SV=4	1	auto	0	60.07	RDSLGAYASQDANEQGQDLGK	iTRAQ8plex@N-term; Phospho(S)@9; iTRAQ8plex(K)@21	Phospho(S)@899	missed R-D@1	0.00991302	2910.41	728.609	2910.4	728.607	4	13	1.1.1.1493.17	59.3213	9495.23	8374.22	59.24	0.34	3218.71	0.847266	-1.61885	-3.05448	-2.83604	-1.66553	0.315229	0.159734
9	36.69	36.27	12.79	10.03	8.212	sp|Q9UQ35|SRRM2_HUMAN	Serine/arginine repetitive matrix protein 2 OS=Homo sapiens OX=9606 GN=SRRM2 PE=1 SV=2	1	auto	0.258848	63.07	SGSSPEVK	iTRAQ8plex@N-term; Phospho(S)@4; iTRAQ8plex(K)@8	Phospho(S)@1601		-0.000713052	1477.76	493.595	1477.76	493.595	3	6	1.1.1.787.14	24.7508	1728.04	1517.42	24.79	0.39	1150.01	6.64386	1.27251	1.67064	0.654337	2.56034	5.89845	0.159961
9	36.69	36.27	12.79	10.03	8.212	sp|Q9UQ35|SRRM2_HUMAN	Serine/arginine repetitive matrix protein 2 OS=Homo sapiens OX=9606 GN=SRRM2 PE=1 SV=2	1	auto	0	63.07	SGSSPEVK	iTRAQ8plex@N-term; Phospho(S)@3; iTRAQ8plex(K)@8	Phospho(S)@1600		-0.000713052	1477.76	493.595	1477.76	493.595	3	6	1.1.1.787.14	24.7508	1728.04	1517.42	24.79	0.39	1150.01	6.64386	1.27251	1.67064	0.654337	2.56034	5.89845	0.159961
290	2.38	2.42	31.4	16.28	10.47	sp|P24844|MYL9_HUMAN; sp|P19105|ML12A_HUMAN; sp|O14950|ML12B_HUMAN	Myosin regulatory light polypeptide 9 OS=Homo sapiens OX=9606 GN=MYL9 PE=1 SV=4; Myosin regulatory light chain 12A OS=Homo sapiens OX=9606 GN=MYL12A PE=1 SV=2; Myosin regulatory light chain 12B OS=Homo sapiens OX=9606 GN=MYL12B PE=1 SV=2	0	auto - discordant peptide type	0	96.86	FDQSQIQEFK	No iTRAQ8plex@N-term; iTRAQ8plex(K)@10		cleaved M-F@N-term	0.00164041	1572.81	525.278	1572.81	525.277	3	11	1.1.1.1585.7	63.8131	82155.8	57194.5	63.95	0.39	10345.9	-0.480502	-0.957793	-1.18091	0.256137	-0.590766	0.66399	0.160051
143	5.22	5.35	15.3	14.78	13.98	sp|Q12797|ASPH_HUMAN	Aspartyl/asparaginyl beta-hydroxylase OS=Homo sapiens OX=9606 GN=ASPH PE=1 SV=3	0	auto - discordant peptide type	0	99	EQIQSLLHEM	iTRAQ8plex@N-term		cleaved M-V@C-term	-0.00463259	1530.8	766.406	1530.8	766.408	2	9	1.1.1.2057.17	86.9884	33178.4	26783.6	87.07	0.29	5087.45	0.371946	-0.827279	-1.01652	-1.00506	-0.619229	0.651019	0.160096
15	30.79	30.79	53.67	49.53	43.69	sp|P14618|KPYM_HUMAN	Pyruvate kinase PKM OS=Homo sapiens OX=9606 GN=PKM PE=1 SV=4	0	auto - discordant peptide type	0	92.69	LDIDSPPITAR	No iTRAQ8plex@N-term			0.00550117	1196.65	599.33	1196.64	599.327	2	9	1.1.1.1419.18	55.6795	2668.65	2196.52	55.56	0.73	1100.38	-2.8409	-0.54223	-0.22234	-0.794832	-1.10008	0.466492	0.160099
53	11.48	11.51	44.49	42.04	36.73	sp|P63104|1433Z_HUMAN	14-3-3 protein zeta/delta OS=Homo sapiens OX=9606 GN=YWHAZ PE=1 SV=1	0	auto - shared MS/MS	0	25.94	NVVGAR	iTRAQ8plex@N-term			-0.00754307	918.548	460.281	918.555	460.285	2	6	1.1.1.604.17	15.8146	3071.86	2673.98	15.9	1.27	1261.15	-1.88543	-0.860152	-0.415043	0.0670659	-0.773389	0.585042	0.160132
174	4.08	7.26	25.61	19.92	19.92	sp|P31946|1433B_HUMAN	14-3-3 protein beta/alpha OS=Homo sapiens OX=9606 GN=YWHAB PE=1 SV=3	0	auto - shared MS/MS	0	25.94	NVVGAR	iTRAQ8plex@N-term			-0.00754307	918.548	460.281	918.555	460.285	2	6	1.1.1.604.17	15.8146	3071.86	2673.98	15.9	1.27	1261.15	-1.88543	-0.860152	-0.415043	0.0670659	-0.773389	0.585042	0.160132
61	10.23	10.24	4.653	3.934	3.934	sp|Q01082|SPTB2_HUMAN	Spectrin beta chain, non-erythrocytic 1 OS=Homo sapiens OX=9606 GN=SPTBN1 PE=1 SV=2	0	auto - discordant peptide type	0	99	GEQVSQNGLPAEQGSPR	iTRAQ8plex@N-term; Deamidated(N)@7; Phospho(S)@15	Phospho(S)@2138		0.0049976	2138	713.674	2137.99	713.672	3	9	1.1.1.1217.45	45.8128	2730.33	2689.03	45.68	1.07	1309.67	-0.790415	-0.61935	-0.148349	0.0701021	-0.372003	0.772709	0.160358
61	10.23	10.24	4.653	3.934	3.934	sp|Q01082|SPTB2_HUMAN	Spectrin beta chain, non-erythrocytic 1 OS=Homo sapiens OX=9606 GN=SPTBN1 PE=1 SV=2	0	auto - discordant peptide type	0	99	GEQVSQNGLPAEQGSPR	iTRAQ8plex@N-term; Deamidated(Q)@6; Phospho(S)@15	Phospho(S)@2138		0.0049976	2138	713.674	2137.99	713.672	3	9	1.1.1.1217.45	45.8128	2730.33	2689.03	45.68	1.07	1309.67	-0.790415	-0.61935	-0.148349	0.0701021	-0.372003	0.772709	0.160358
12	32.59	32.62	57.52	54.28	54.28	sp|P07355|ANXA2_HUMAN	Annexin A2 OS=Homo sapiens OX=9606 GN=ANXA2 PE=1 SV=2	0	auto - shared MS/MS	0.0609802	16.25	IMVSR	iTRAQ8plex@N-term			-0.00176956	908.54	455.277	908.542	455.278	2	6	1.1.1.899.12	30.2296	3122.83	3035.33	30.27	0.34	1021.76	-0.865998	0.097329	-0.230349	-0.53028	-0.382325	0.7672	0.160406
55	10.73	10.79	35.84	27.46	20.52	sp|P04083|ANXA1_HUMAN	Annexin A1 OS=Homo sapiens OX=9606 GN=ANXA1 PE=1 SV=2	0	auto - shared MS/MS	0	16.25	IMVSR	iTRAQ8plex@N-term			-0.00176956	908.54	455.277	908.542	455.278	2	6	1.1.1.899.12	30.2296	3122.83	3035.33	30.27	0.34	1021.76	-0.865998	0.097329	-0.230349	-0.53028	-0.382325	0.7672	0.160406
145	5.11	5.25	18.13	13.97	12.33	sp|P08133|ANXA6_HUMAN	Annexin A6 OS=Homo sapiens OX=9606 GN=ANXA6 PE=1 SV=3	0	auto - shared MS/MS	0	16.25	IMVSR	iTRAQ8plex@N-term			-0.00176956	908.54	455.277	908.542	455.278	2	6	1.1.1.899.12	30.2296	3122.83	3035.33	30.27	0.34	1021.76	-0.865998	0.097329	-0.230349	-0.53028	-0.382325	0.7672	0.160406
594	1.7	2.16	2.894	1.867	1.494	sp|O14980|XPO1_HUMAN	Exportin-1 OS=Homo sapiens OX=9606 GN=XPO1 PE=1 SV=1	0	auto - shared MS/MS	0	16.25	LMVSR	iTRAQ8plex@N-term		cleaved L-L@N-term	-0.00176956	908.54	455.277	908.542	455.278	2	6	1.1.1.899.12	30.2296	3122.83	3035.33	30.27	0.34	1021.76	-0.865998	0.097329	-0.230349	-0.53028	-0.382325	0.7672	0.160406
375	2.01	2.1	3.042	2.646	1.984	sp|P07814|SYEP_HUMAN	Bifunctional glutamate/proline--tRNA ligase OS=Homo sapiens OX=9606 GN=EPRS1 PE=1 SV=5	1	auto	0	99	EYIPGQPPLSQSSDSSPTR	iTRAQ8plex@N-term; Phospho(S)@12	Phospho(S)@882		0.00400228	2429.15	810.722	2429.14	810.721	3	11	1.1.1.1700.38	69.4829	10918.4	8902.46	69.55	0.59	3233.34	0.164166	1.48189	0.187376	0.46784	0.575317	1.49001	0.160457
375	2.01	2.1	3.042	2.646	1.984	sp|P07814|SYEP_HUMAN	Bifunctional glutamate/proline--tRNA ligase OS=Homo sapiens OX=9606 GN=EPRS1 PE=1 SV=5	1	auto	0	99	EYIPGQPPLSQSSDSSPTR	iTRAQ8plex@N-term; Phospho(S)@16	Phospho(S)@886		0.00400228	2429.15	810.722	2429.14	810.721	3	11	1.1.1.1700.38	69.4829	10918.4	8902.46	69.55	0.59	3233.34	0.164166	1.48189	0.187376	0.46784	0.575317	1.49001	0.160457
375	2.01	2.1	3.042	2.646	1.984	sp|P07814|SYEP_HUMAN	Bifunctional glutamate/proline--tRNA ligase OS=Homo sapiens OX=9606 GN=EPRS1 PE=1 SV=5	1	auto	0	99	EYIPGQPPLSQSSDSSPTR	iTRAQ8plex@N-term; Phospho(S)@15	Phospho(S)@885		0.00400228	2429.15	810.722	2429.14	810.721	3	11	1.1.1.1700.38	69.4829	10918.4	8902.46	69.55	0.59	3233.34	0.164166	1.48189	0.187376	0.46784	0.575317	1.49001	0.160457
375	2.01	2.1	3.042	2.646	1.984	sp|P07814|SYEP_HUMAN	Bifunctional glutamate/proline--tRNA ligase OS=Homo sapiens OX=9606 GN=EPRS1 PE=1 SV=5	1	auto	0	99	EYIPGQPPLSQSSDSSPTR	iTRAQ8plex@N-term; Phospho(S)@13	Phospho(S)@883		0.00400228	2429.15	810.722	2429.14	810.721	3	11	1.1.1.1700.38	69.4829	10918.4	8902.46	69.55	0.59	3233.34	0.164166	1.48189	0.187376	0.46784	0.575317	1.49001	0.160457
375	2.01	2.1	3.042	2.646	1.984	sp|P07814|SYEP_HUMAN	Bifunctional glutamate/proline--tRNA ligase OS=Homo sapiens OX=9606 GN=EPRS1 PE=1 SV=5	1	auto	0	52.11	EYIPGQPPLSQSSDSSPTR	iTRAQ8plex@N-term; Phospho(S)@10	Phospho(S)@880		0.00400228	2429.15	810.722	2429.14	810.721	3	10	1.1.1.1700.38	69.4829	10918.4	8902.46	69.55	0.59	3233.34	0.164166	1.48189	0.187376	0.46784	0.575317	1.49001	0.160457
375	2.01	2.1	3.042	2.646	1.984	sp|P07814|SYEP_HUMAN	Bifunctional glutamate/proline--tRNA ligase OS=Homo sapiens OX=9606 GN=EPRS1 PE=1 SV=5	1	auto	0	52.11	EYIPGQPPLSQSSDSSPTR	iTRAQ8plex@N-term; Phospho(T)@18	Phospho(T)@888		0.00400228	2429.15	810.722	2429.14	810.721	3	10	1.1.1.1700.38	69.4829	10918.4	8902.46	69.55	0.59	3233.34	0.164166	1.48189	0.187376	0.46784	0.575317	1.49001	0.160457
18	25.75	25.75	47.4	40.48	40.48	sp|P68104|EF1A1_HUMAN	Elongation factor 1-alpha 1 OS=Homo sapiens OX=9606 GN=EEF1A1 PE=1 SV=1	1	auto	1.79588	98.95	GNVAGDSK	iTRAQ8plex@N-term; iTRAQ8plex(K)@8			-0.00791264	1354.76	452.594	1354.77	452.596	3	10	1.1.1.655.15	18.3022	3796.45	1976.59	18.44	0.54	1424.32	-2.25031	-2.32773	-2.34889	0.925222	-1.50043	0.353449	0.160615
7	44.66	43.81	25.39	21.8	16.17	sp|P21333|FLNA_HUMAN	Filamin-A OS=Homo sapiens OX=9606 GN=FLNA PE=1 SV=4	0	auto - shared MS/MS	0.0979971	24.62	FIPR	iTRAQ8plex@N-term			-0.00447821	835.518	418.766	835.522	418.768	2	4	1.1.1.1148.3	42.4043	5549.16	4940.29	42.55	0.54	1039.91	-0.357786	0.726416	1.08498	1.0456	0.624802	1.542	0.160979
7	44.66	43.81	25.39	21.8	16.17	sp|P21333|FLNA_HUMAN	Filamin-A OS=Homo sapiens OX=9606 GN=FLNA PE=1 SV=4	0	auto - shared MS/MS	0	24.62	FLPR	iTRAQ8plex@N-term			-0.00447821	835.518	418.766	835.522	418.768	2	4	1.1.1.1148.3	42.4043	5549.16	4940.29	42.55	0.54	1039.91	-0.357786	0.726416	1.08498	1.0456	0.624802	1.542	0.160979
22	22.86	24.91	28.87	22.1	20.72	sp|P08238|HS90B_HUMAN	Heat shock protein HSP 90-beta OS=Homo sapiens OX=9606 GN=HSP90AB1 PE=1 SV=4	0	auto - shared MS/MS	0	24.62	FIPR	iTRAQ8plex@N-term		cleaved L-F@N-term	-0.00447821	835.518	418.766	835.522	418.768	2	4	1.1.1.1148.3	42.4043	5549.16	4940.29	42.55	0.54	1039.91	-0.357786	0.726416	1.08498	1.0456	0.624802	1.542	0.160979
98	6.84	7.34	17.61	14.99	13.25	sp|P21980|TGM2_HUMAN	Protein-glutamine gamma-glutamyltransferase 2 OS=Homo sapiens OX=9606 GN=TGM2 PE=1 SV=2	0	auto - shared MS/MS	0.109579	93.36	FPLR	iTRAQ8plex@N-term			-0.00447821	835.518	418.766	835.522	418.768	2	5	1.1.1.1148.3	42.4043	5549.16	4940.29	42.55	0.54	1039.91	-0.357786	0.726416	1.08498	1.0456	0.624802	1.542	0.160979
199	4	4.01	4.213	3.769	2.772	sp|Q7Z2W4|ZCCHV_HUMAN	Zinc finger CCCH-type antiviral protein 1 OS=Homo sapiens OX=9606 GN=ZC3HAV1 PE=1 SV=3	0	auto - shared MS/MS	0	93.36	FPIR	iTRAQ8plex@N-term		cleaved S-F@N-term	-0.00447821	835.518	418.766	835.522	418.768	2	5	1.1.1.1148.3	42.4043	5549.16	4940.29	42.55	0.54	1039.91	-0.357786	0.726416	1.08498	1.0456	0.624802	1.542	0.160979
203	4	4	6.281	4.523	4.523	sp|P55287|CAD11_HUMAN	Cadherin-11 OS=Homo sapiens OX=9606 GN=CDH11 PE=1 SV=2	0	auto - shared MS/MS	0	24.62	FIPR	iTRAQ8plex@N-term		cleaved G-F@N-term	-0.00447821	835.518	418.766	835.522	418.768	2	4	1.1.1.1148.3	42.4043	5549.16	4940.29	42.55	0.54	1039.91	-0.357786	0.726416	1.08498	1.0456	0.624802	1.542	0.160979
207	4	4	4.943	4.483	4.483	sp|P50570|DYN2_HUMAN	Dynamin-2 OS=Homo sapiens OX=9606 GN=DNM2 PE=1 SV=2	0	auto - shared MS/MS	0	24.62	FLPR	iTRAQ8plex@N-term		cleaved D-F@N-term	-0.00447821	835.518	418.766	835.522	418.768	2	4	1.1.1.1148.3	42.4043	5549.16	4940.29	42.55	0.54	1039.91	-0.357786	0.726416	1.08498	1.0456	0.624802	1.542	0.160979
251	3.07	3.3	15.06	7.056	7.056	sp|O00469|PLOD2_HUMAN	Procollagen-lysine,2-oxoglutarate 5-dioxygenase 2 OS=Homo sapiens OX=9606 GN=PLOD2 PE=1 SV=2	0	auto - shared MS/MS	0	24.62	FLPR	iTRAQ8plex@N-term		cleaved P-F@N-term	-0.00447821	835.518	418.766	835.522	418.768	2	4	1.1.1.1148.3	42.4043	5549.16	4940.29	42.55	0.54	1039.91	-0.357786	0.726416	1.08498	1.0456	0.624802	1.542	0.160979
258	2.92	3.01	18.61	17.62	17.62	sp|P39023|RL3_HUMAN	60S ribosomal protein L3 OS=Homo sapiens OX=9606 GN=RPL3 PE=1 SV=2	0	auto - shared MS/MS	0	24.62	FLPR	iTRAQ8plex@N-term		cleaved G-F@N-term	-0.00447821	835.518	418.766	835.522	418.768	2	4	1.1.1.1148.3	42.4043	5549.16	4940.29	42.55	0.54	1039.91	-0.357786	0.726416	1.08498	1.0456	0.624802	1.542	0.160979
337	2.05	4.15	2.844	1.729	1.729	sp|O75369|FLNB_HUMAN	Filamin-B OS=Homo sapiens OX=9606 GN=FLNB PE=1 SV=2	0	auto - shared MS/MS	0	24.62	FIPR	iTRAQ8plex@N-term			-0.00447821	835.518	418.766	835.522	418.768	2	4	1.1.1.1148.3	42.4043	5549.16	4940.29	42.55	0.54	1039.91	-0.357786	0.726416	1.08498	1.0456	0.624802	1.542	0.160979
425	2	2.03	3.676	3.676	2.731	sp|Q8WUI4|HDAC7_HUMAN	Histone deacetylase 7 OS=Homo sapiens OX=9606 GN=HDAC7 PE=1 SV=2	0	auto - shared MS/MS	0	93.36	FPLR	iTRAQ8plex@N-term		cleaved H-F@N-term	-0.00447821	835.518	418.766	835.522	418.768	2	5	1.1.1.1148.3	42.4043	5549.16	4940.29	42.55	0.54	1039.91	-0.357786	0.726416	1.08498	1.0456	0.624802	1.542	0.160979
433	2	2.01	5.281	5.281	5.281	sp|P09486|SPRC_HUMAN	SPARC OS=Homo sapiens OX=9606 GN=SPARC PE=1 SV=1	0	auto - shared MS/MS	0	93.36	FPLR	iTRAQ8plex@N-term		cleaved E-F@N-term	-0.00447821	835.518	418.766	835.522	418.768	2	5	1.1.1.1148.3	42.4043	5549.16	4940.29	42.55	0.54	1039.91	-0.357786	0.726416	1.08498	1.0456	0.624802	1.542	0.160979
599	1.64	1.97	5.342	5.342	4.674	sp|Q9Y6M1|IF2B2_HUMAN	Insulin-like growth factor 2 mRNA-binding protein 2 OS=Homo sapiens OX=9606 GN=IGF2BP2 PE=1 SV=2	0	auto - shared MS/MS	0	93.36	FPLR	iTRAQ8plex@N-term		cleaved D-F@N-term	-0.00447821	835.518	418.766	835.522	418.768	2	5	1.1.1.1148.3	42.4043	5549.16	4940.29	42.55	0.54	1039.91	-0.357786	0.726416	1.08498	1.0456	0.624802	1.542	0.160979
180	4.05	4.1	19.29	19.29	16.14	sp|P18669|PGAM1_HUMAN	Phosphoglycerate mutase 1 OS=Homo sapiens OX=9606 GN=PGAM1 PE=1 SV=2	1	auto	0	97.97	SYDVPPPPMEPDHPFYSNISK	iTRAQ8plex@N-term; Phospho(S)@1; iTRAQ8plex(K)@21	Phospho(S)@118		0.00407059	3104.49	777.129	3104.48	777.128	4	8	1.1.1.1963.22	82.3745	13434.6	5294.79	82.11	0.44	1898.42	1.67137	-0.455712	1.18339	0.986922	0.846493	1.79812	0.161248
302	2.23	2.26	8.471	7.735	4.236	sp|Q9NZN4|EHD2_HUMAN	EH domain-containing protein 2 OS=Homo sapiens OX=9606 GN=EHD2 PE=1 SV=2	1	auto	0.227678	77.41	YDEIFYNLAPADGKLSGSK	iTRAQ8plex@N-term; iTRAQ8plex(K)@14; Phospho(S)@18; iTRAQ8plex(K)@19	Phospho(S)@470	missed K-L@14	0.00134295	3079.6	770.909	3079.6	770.908	4	7	1.1.1.2171.13	92.5843	1625.45	1621.6	92.57	0.54	1519.82	-0.311494	-1.36736	-0.372424	-3.56706	-1.40458	0.377727	0.161867
302	2.23	2.26	8.471	7.735	4.236	sp|Q9NZN4|EHD2_HUMAN	EH domain-containing protein 2 OS=Homo sapiens OX=9606 GN=EHD2 PE=1 SV=2	1	auto	0	77.41	YDEIFYNLAPADGKLSGSK	iTRAQ8plex@N-term; iTRAQ8plex(K)@14; Phospho(S)@16; iTRAQ8plex(K)@19	Phospho(S)@468	missed K-L@14	0.00134295	3079.6	770.909	3079.6	770.908	4	7	1.1.1.2171.13	92.5843	1625.45	1621.6	92.57	0.54	1519.82	-0.311494	-1.36736	-0.372424	-3.56706	-1.40458	0.377727	0.161867
6	48.15	48.15	85.67	81.79	80	sp|P04406|G3P_HUMAN	Glyceraldehyde-3-phosphate dehydrogenase OS=Homo sapiens OX=9606 GN=GAPDH PE=1 SV=3	0	auto - discordant peptide type	0	99	VGVNGFGR	iTRAQ8plex@N-term; Deamidated(N)@4			-0.00493461	1109.61	555.812	1109.61	555.814	2	8	1.1.1.1220.14	45.9334	2898.89	2844.54	45.92	0.49	1151.22	-0.493659	-0.203071	0.00524619	-1.12537	-0.454214	0.729908	0.162002
36	16.81	16.82	25.73	20.14	20.14	sp|Q9Y2D5|AKAP2_HUMAN	A-kinase anchor protein 2 OS=Homo sapiens OX=9606 GN=AKAP2 PE=1 SV=3	1	auto	0	99	VKPPPSPTTEGPSLQPDLAPEEAAGTQRPK	iTRAQ8plex@N-term; iTRAQ8plex(K)@2; Phospho(S)@13; iTRAQ8plex(K)@30	Phospho(S)@785		0.0133888	4087.19	818.445	4087.18	818.442	5	9	1.1.1.1603.41	64.7232	7145.84	2261.03	64.44	0.34	1957.74	-6.64386	0.0285423	-0.460483	-6.64386	-3.42991	0.0927883	0.162104
36	16.81	16.82	25.73	20.14	20.14	sp|Q9Y2D5|AKAP2_HUMAN	A-kinase anchor protein 2 OS=Homo sapiens OX=9606 GN=AKAP2 PE=1 SV=3	1	auto	0	99	VKPPPSPTTEGPSLQPDLAPEEAAGTQRPK	iTRAQ8plex@N-term; iTRAQ8plex(K)@2; Phospho(T)@9; iTRAQ8plex(K)@30	Phospho(T)@781		0.0133888	4087.19	818.445	4087.18	818.442	5	9	1.1.1.1603.41	64.7232	7145.84	2261.03	64.44	0.34	1957.74	-6.64386	0.0285423	-0.460483	-6.64386	-3.42991	0.0927883	0.162104
36	16.81	16.82	25.73	20.14	20.14	sp|Q9Y2D5|AKAP2_HUMAN	A-kinase anchor protein 2 OS=Homo sapiens OX=9606 GN=AKAP2 PE=1 SV=3	1	auto	0	99	VKPPPSPTTEGPSLQPDLAPEEAAGTQRPK	iTRAQ8plex@N-term; iTRAQ8plex(K)@2; Phospho(T)@8; iTRAQ8plex(K)@30	Phospho(T)@780		0.0133888	4087.19	818.445	4087.18	818.442	5	9	1.1.1.1603.41	64.7232	7145.84	2261.03	64.44	0.34	1957.74	-6.64386	0.0285423	-0.460483	-6.64386	-3.42991	0.0927883	0.162104
36	16.81	16.82	25.73	20.14	20.14	sp|Q9Y2D5|AKAP2_HUMAN	A-kinase anchor protein 2 OS=Homo sapiens OX=9606 GN=AKAP2 PE=1 SV=3	1	auto	0	99	VKPPPSPTTEGPSLQPDLAPEEAAGTQRPK	iTRAQ8plex@N-term; iTRAQ8plex(K)@2; Phospho(S)@6; iTRAQ8plex(K)@30	Phospho(S)@778		0.0133888	4087.19	818.445	4087.18	818.442	5	9	1.1.1.1603.41	64.7232	7145.84	2261.03	64.44	0.34	1957.74	-6.64386	0.0285423	-0.460483	-6.64386	-3.42991	0.0927883	0.162104
6	48.15	48.15	85.67	81.79	80	sp|P04406|G3P_HUMAN	Glyceraldehyde-3-phosphate dehydrogenase OS=Homo sapiens OX=9606 GN=GAPDH PE=1 SV=3	1	auto	0	99	GILGYTEHQVVSSDFNSDTHSSTFDAGAGIALNDHFVK	iTRAQ8plex@N-term; iTRAQ8plex(K)@38			0.00373802	4644.3	775.058	4644.3	775.057	6	21	1.1.1.6705.21	150.4	29966.2	27145.3	150.43	0.1	45713.6	-6.64386	-6.64386	0.00288827	-0.428631	-3.42836	0.092888	0.162287
61	10.23	10.24	4.653	3.934	3.934	sp|Q01082|SPTB2_HUMAN	Spectrin beta chain, non-erythrocytic 1 OS=Homo sapiens OX=9606 GN=SPTBN1 PE=1 SV=2	1	auto	0.091515	30.19	IDDIFER	iTRAQ8plex@N-term			-0.00140123	1210.65	606.332	1210.65	606.332	2	6	1.1.1.1519.12	60.5779	1063.53	976.3	60.61	0.59	922.124	0.262449	-2.68298	-1.57505	-0.655546	-1.16278	0.44665	0.162329
290	2.38	2.42	31.4	16.28	10.47	sp|P24844|MYL9_HUMAN; sp|P19105|ML12A_HUMAN; sp|O14950|ML12B_HUMAN	Myosin regulatory light polypeptide 9 OS=Homo sapiens OX=9606 GN=MYL9 PE=1 SV=4; Myosin regulatory light chain 12A OS=Homo sapiens OX=9606 GN=MYL12A PE=1 SV=2; Myosin regulatory light chain 12B OS=Homo sapiens OX=9606 GN=MYL12B PE=1 SV=2	1	auto	0	99	ATSNVFAMFDQSQIQEFK	iTRAQ8plex@N-term; Phospho(S)@3; iTRAQ8plex(K)@18	Phospho(S)@20		0.00376197	2778.36	927.127	2778.35	927.126	3	19	1.1.1.2547.10	111.072	169717	63241.1	110.8	0.39	13029.2	-0.0791031	-6.64386	-0.334671	-6.64386	-3.42537	0.0930809	0.162607
290	2.38	2.42	31.4	16.28	10.47	sp|P24844|MYL9_HUMAN; sp|P19105|ML12A_HUMAN; sp|O14950|ML12B_HUMAN	Myosin regulatory light polypeptide 9 OS=Homo sapiens OX=9606 GN=MYL9 PE=1 SV=4; Myosin regulatory light chain 12A OS=Homo sapiens OX=9606 GN=MYL12A PE=1 SV=2; Myosin regulatory light chain 12B OS=Homo sapiens OX=9606 GN=MYL12B PE=1 SV=2	1	auto	0	99	ATSNVFAMFDQSQIQEFK	iTRAQ8plex@N-term; Phospho(T)@2; iTRAQ8plex(K)@18	Phospho(T)@19		0.00376197	2778.36	927.127	2778.35	927.126	3	18	1.1.1.2547.10	111.072	169717	63241.1	110.8	0.39	13029.2	-0.0791031	-6.64386	-0.334671	-6.64386	-3.42537	0.0930809	0.162607
555	2	2	4.422	4.422	4.422	sp|P45880|VDAC2_HUMAN	Voltage-dependent anion-selective channel protein 2 OS=Homo sapiens OX=9606 GN=VDAC2 PE=1 SV=2	1	auto	2	99	LTFDTTFSPNTGK	iTRAQ8plex@N-term; Phospho(T)@5; iTRAQ8plex(K)@13	Phospho(T)@112		0.00468839	2116.07	706.366	2116.07	706.364	3	8	1.1.1.2011.8	84.7207	1063.55	918.81	84.66	1.03	1145.62	-0.613956	-2.05873	0.0379753	-0.623217	-0.814482	0.568613	0.163059
555	2	2	4.422	4.422	4.422	sp|P45880|VDAC2_HUMAN	Voltage-dependent anion-selective channel protein 2 OS=Homo sapiens OX=9606 GN=VDAC2 PE=1 SV=2	1	auto	0	28.8	LTFDTTFSPNTGK	iTRAQ8plex@N-term; Phospho(T)@6; iTRAQ8plex(K)@13	Phospho(T)@113		0.00468839	2116.07	706.366	2116.07	706.364	3	7	1.1.1.2011.8	84.7207	1063.55	918.81	84.66	1.03	1145.62	-0.613956	-2.05873	0.0379753	-0.623217	-0.814482	0.568613	0.163059
606	1.54	1.89	3.291	2.025	2.025	RRRRRsp|Q6P1K8|T2H2L_HUMAN; RRRRRsp|Q13888|TF2H2_HUMAN	REVERSED General transcription factor IIH subunit 2-like protein OS=Homo sapiens OX=9606 GN=GTF2H2C_2 PE=1 SV=1; REVERSED General transcription factor IIH subunit 2 OS=Homo sapiens OX=9606 GN=GTF2H2 PE=1 SV=1	1	auto	0	85.77	LSGSEDEK	iTRAQ8plex@N-term; iTRAQ8plex(K)@8			-0.0127666	1471.79	491.602	1471.8	491.607	3	6	1.1.1.2000.2	84.1749	5339	4085.92	84.32	0.39	5474.27	-0.664775	-4.21845	-0.0941233	-1.73842	-1.67894	0.312312	0.163062
39	16.01	19.92	11.71	9.651	8.33	sp|Q14315|FLNC_HUMAN	Filamin-C OS=Homo sapiens OX=9606 GN=FLNC PE=1 SV=3	1	auto	2	99	LGSFGSITR	iTRAQ8plex@N-term; Phospho(S)@3	Phospho(S)@2233		-0.00124737	1320.67	661.344	1320.67	661.345	2	9	1.1.1.1876.10	78.0998	168410	51328.8	78.38	0.44	9533.61	-3.17201	-0.736605	-0.225834	-6.64386	-2.69458	0.154473	0.163142
151	4.56	4.59	11.64	10.55	8.909	sp|Q14247|SRC8_HUMAN	Src substrate cortactin OS=Homo sapiens OX=9606 GN=CTTN PE=1 SV=2	0	auto - discordant peptide type	0	33.27	TQTPPVSPAPQPTEER	iTRAQ8plex@N-term; Phospho(T)@3; Phospho(S)@7	Phospho(T)@401; Phospho(S)@405		0.00717924	2198	733.675	2198	733.673	3	6	1.1.1.1224.39	46.1497	20959.3	18167.4	46.31	0.98	1137.2	0.894933	0.312577	-0.181146	0.780984	0.451837	1.36778	0.163268
6	48.15	48.15	85.67	81.79	80	sp|P04406|G3P_HUMAN	Glyceraldehyde-3-phosphate dehydrogenase OS=Homo sapiens OX=9606 GN=GAPDH PE=1 SV=3	0	auto - discordant peptide type	0	99	GILGYTEHQVVSSDFNSDTH	iTRAQ8plex@N-term		cleaved H-S@C-term	0.00160483	2509.2	837.409	2509.2	837.408	3	11	1.1.1.1879.28	78.2621	26606.6	14365.6	78.04	0.39	2181.84	0.230194	-0.823677	-0.815014	-0.413127	-0.455406	0.729305	0.163379
111	6.22	6.23	7.858	7.427	3.875	sp|Q8N3V7|SYNPO_HUMAN	Synaptopodin OS=Homo sapiens OX=9606 GN=SYNPO PE=1 SV=2	1	auto	0	48.24	AAATTPTK	iTRAQ8plex@N-term; Phospho(T)@4; iTRAQ8plex(K)@8	Phospho(T)@460		-0.000307161	1447.79	483.604	1447.79	483.604	3	6	1.1.1.790.22	24.9043	7468.18	5052.1	24.74	0.44	2408.39	-6.0959	-2.30174	0.54334	-2.15509	-2.50235	0.176489	0.164088
111	6.22	6.23	7.858	7.427	3.875	sp|Q8N3V7|SYNPO_HUMAN	Synaptopodin OS=Homo sapiens OX=9606 GN=SYNPO PE=1 SV=2	1	auto	0	48.24	AAATTPTK	iTRAQ8plex@N-term; Phospho(T)@5; iTRAQ8plex(K)@8	Phospho(T)@461		-0.000307161	1447.79	483.604	1447.79	483.604	3	6	1.1.1.790.22	24.9043	7468.18	5052.1	24.74	0.44	2408.39	-6.0959	-2.30174	0.54334	-2.15509	-2.50235	0.176489	0.164088
10	34.26	34.26	21.17	20.65	19.61	sp|Q9C0C2|TB182_HUMAN	182 kDa tankyrase-1-binding protein OS=Homo sapiens OX=9606 GN=TNKS1BP1 PE=1 SV=4	0	auto - discordant peptide type	0	78.21	HNGSLSPGLEAR	iTRAQ8plex@N-term; Deamidated(N)@2; Phospho(S)@4	Phospho(S)@1383		0.00481166	1621.78	541.601	1621.78	541.6	3	7	1.1.1.994.18	34.88	3294.56	3003.34	34.96	0.49	1495.35	0.144323	0.912915	0.237041	0.100431	0.348678	1.27339	0.164178
10	34.26	34.26	21.17	20.65	19.61	sp|Q9C0C2|TB182_HUMAN	182 kDa tankyrase-1-binding protein OS=Homo sapiens OX=9606 GN=TNKS1BP1 PE=1 SV=4	0	auto - discordant peptide type	0	33.34	HNGSLSPGLEAR	iTRAQ8plex@N-term; Deamidated(N)@2; Phospho(S)@6	Phospho(S)@1385		0.00481166	1621.78	541.601	1621.78	541.6	3	7	1.1.1.994.18	34.88	3294.56	3003.34	34.96	0.49	1495.35	0.144323	0.912915	0.237041	0.100431	0.348678	1.27339	0.164178
66	9.88	9.94	57.14	45.24	34.92	sp|Q99879|H2B1M_HUMAN; sp|Q99877|H2B1N_HUMAN; sp|Q93079|H2B1H_HUMAN; sp|Q5QNW6|H2B2F_HUMAN; sp|P62807|H2B1C_HUMAN; sp|P58876|H2B1D_HUMAN; sp|O60814|H2B1K_HUMAN	Histone H2B type 1-M OS=Homo sapiens OX=9606 GN=H2BC14 PE=1 SV=3; Histone H2B type 1-N OS=Homo sapiens OX=9606 GN=H2BC15 PE=1 SV=3; Histone H2B type 1-H OS=Homo sapiens OX=9606 GN=H2BC9 PE=1 SV=3; Histone H2B type 2-F OS=Homo sapiens OX=9606 GN=H2BC18 PE=1 SV=3; Histone H2B type 1-C/E/F/G/I OS=Homo sapiens OX=9606 GN=H2BC10 PE=1 SV=4; Histone H2B type 1-D OS=Homo sapiens OX=9606 GN=H2BC5 PE=1 SV=…	1	auto	0	99	QVHPDTGISSK	iTRAQ8plex@N-term; iTRAQ8plex(K)@11			-0.00284917	1776	593.006	1776	593.007	3	10	1.1.1.813.26	26.0324	2347.05	2061.76	25.96	0.39	1216.38	-1.23541	-0.536199	-3.04953	-0.0226255	-1.21094	0.431987	0.164497
18	25.75	25.75	47.4	40.48	40.48	sp|P68104|EF1A1_HUMAN	Elongation factor 1-alpha 1 OS=Homo sapiens OX=9606 GN=EEF1A1 PE=1 SV=1	0	auto - discordant peptide type	1.56864	99	SGDAAIVDMVPGKPM	iTRAQ8plex@N-term; iTRAQ8plex(K)@13		cleaved M-C@C-term	-0.00316877	2095.12	699.382	2095.13	699.383	3	10	1.1.1.1880.20	78.3044	4617.11	4185.96	78.43	0.39	1859.6	-0.561062	-0.244796	0.13953	-0.701836	-0.342041	0.788924	0.164518
68	9.55	9.67	9.256	6.692	5.629	sp|Q04637|IF4G1_HUMAN	Eukaryotic translation initiation factor 4 gamma 1 OS=Homo sapiens OX=9606 GN=EIF4G1 PE=1 SV=4	0	auto - discordant peptide type	2	99	SQGAIIADR	iTRAQ8plex@N-term		cleaved R-P@C-term	-0.00509227	1233.69	617.854	1233.7	617.857	2	11	1.1.1.854.33	28.0461	8653.02	8429.08	28.02	0.34	1814.5	-1.03525	-1.52327	-0.569598	0.294973	-0.708287	0.612046	0.164607
582	2	2	12.57	12.57	12.57	sp|O00193|SMAP_HUMAN	Small acidic protein OS=Homo sapiens OX=9606 GN=SMAP PE=1 SV=1	1	auto	0	99	SASPDDDLGSSNWEAADLGNEER	iTRAQ8plex@N-term; Phospho(S)@3	Phospho(S)@17		0.00557178	2818.19	940.405	2818.19	940.403	3	16	1.1.1.1972.30	82.8257	11433.1	945.83	83.83	0.54	1786.21	-1.12415	-2.70037	0.664671	-2.91859	-1.51961	0.34878	0.164747
261	2.86	2.99	10	10	7.403	sp|P98082|DAB2_HUMAN	Disabled homolog 2 OS=Homo sapiens OX=9606 GN=DAB2 PE=1 SV=3	1	auto	0	19.56	SSPNPFVGSPPK	iTRAQ8plex@N-term; Phospho(S)@9; iTRAQ8plex(K)@12	Phospho(S)@401		-0.0216774	1900.97	634.664	1900.99	634.671	3	7	1.1.1.1557.18	62.4488	16806.9	8264.31	61.94	1.23	1748.62	-2.56462	-1.30238	-0.00390026	-6.64386	-2.62869	0.161691	0.164754
3	61.96	62.08	78.76	74.25	66.95	sp|P08670|VIME_HUMAN	Vimentin OS=Homo sapiens OX=9606 GN=VIM PE=1 SV=4	1	auto	0	99	QDVDNASLAR	iTRAQ8plex@N-term			-0.00533915	1391.73	696.87	1391.73	696.873	2	16	1.1.1.864.37	28.5444	8729.16	7670.1	28.6	0.39	1688.17	-0.618197	-6.64386	0.0150251	-4.20828	-2.86383	0.137373	0.164867
52	11.66	11.72	49.27	46.83	42.44	sp|P04792|HSPB1_HUMAN	Heat shock protein beta-1 OS=Homo sapiens OX=9606 GN=HSPB1 PE=1 SV=2	1	auto	0	65.24	QLSSGVSEIR	iTRAQ8plex@N-term; Phospho(S)@3	Phospho(S)@82		0.00297451	1458.74	730.378	1458.74	730.377	2	6	1.1.1.1584.27	63.7807	2223.4	2019.65	64.29	1.42	1100.38	0.318839	0.0808036	3.13788	1.59114	1.28217	2.43204	0.165172
105	6.32	6.33	10.33	8.546	4.592	sp|Q01813|PFKAP_HUMAN	ATP-dependent 6-phosphofructokinase, platelet type OS=Homo sapiens OX=9606 GN=PFKP PE=1 SV=2	1	auto	2	99	SFAGNLNTYK	iTRAQ8plex@N-term; Phospho(S)@1; iTRAQ8plex(K)@10	Phospho(S)@386		0.00212279	1801.92	601.649	1801.92	601.648	3	6	1.1.1.1711.11	69.9995	9287.66	3611.03	69.75	0.39	1373.5	0.302975	0.767104	6.64386	2.81051	2.63111	6.19503	0.166017
2	68.17	68.14	31.28	25.36	20.46	sp|P35579|MYH9_HUMAN	Myosin-9 OS=Homo sapiens OX=9606 GN=MYH9 PE=1 SV=4	1	auto	1.74473	98.59	GALALEEK	iTRAQ8plex@N-term; iTRAQ8plex(K)@8			-0.0104642	1437.85	480.292	1437.87	480.296	3	8	1.1.1.1279.5	48.8139	1427.31	1119.22	48.76	0.44	1004.95	-0.428648	-3.53858	-3.63281	0.219494	-1.84513	0.27833	0.166307
1	83.73	83.73	32.98	31.85	28.93	sp|P46821|MAP1B_HUMAN	Microtubule-associated protein 1B OS=Homo sapiens OX=9606 GN=MAP1B PE=1 SV=2	1	auto	0	99	TELSPSFINPNPLEWFASEEPTEESEKPLTQSGGAPPPPGGK	iTRAQ8plex@N-term; Phospho(S)@4; iTRAQ8plex(K)@27; iTRAQ8plex(K)@42	Phospho(S)@2098		0.0198625	5440.73	1089.15	5440.72	1089.15	5	12	1.1.1.2549.22	111.183	15306.6	14451.9	111.24	0.49	3486.37	-1.0978	-1.41515	-0.894829	-6.64386	-2.51291	0.175202	0.166412
1	83.73	83.73	32.98	31.85	28.93	sp|P46821|MAP1B_HUMAN	Microtubule-associated protein 1B OS=Homo sapiens OX=9606 GN=MAP1B PE=1 SV=2	1	auto	0	99	TELSPSFINPNPLEWFASEEPTEESEKPLTQSGGAPPPPGGK	iTRAQ8plex@N-term; Phospho(S)@6; iTRAQ8plex(K)@27; iTRAQ8plex(K)@42	Phospho(S)@2100		0.0198625	5440.73	1089.15	5440.72	1089.15	5	13	1.1.1.2549.22	111.183	15306.6	14451.9	111.24	0.49	3486.37	-1.0978	-1.41515	-0.894829	-6.64386	-2.51291	0.175202	0.166412
1	83.73	83.73	32.98	31.85	28.93	sp|P46821|MAP1B_HUMAN	Microtubule-associated protein 1B OS=Homo sapiens OX=9606 GN=MAP1B PE=1 SV=2	1	auto	0	36.3	TELSPSFINPNPLEWFASEEPTEESEKPLTQSGGAPPPPGGK	iTRAQ8plex@N-term; iTRAQ8plex(K)@27; Phospho(S)@32; iTRAQ8plex(K)@42	Phospho(S)@2126		0.0198625	5440.73	1089.15	5440.72	1089.15	5	11	1.1.1.2549.22	111.183	15306.6	14451.9	111.24	0.49	3486.37	-1.0978	-1.41515	-0.894829	-6.64386	-2.51291	0.175202	0.166412
1	83.73	83.73	32.98	31.85	28.93	sp|P46821|MAP1B_HUMAN	Microtubule-associated protein 1B OS=Homo sapiens OX=9606 GN=MAP1B PE=1 SV=2	1	auto	0	36.3	TELSPSFINPNPLEWFASEEPTEESEKPLTQSGGAPPPPGGK	iTRAQ8plex@N-term; Phospho(S)@25; iTRAQ8plex(K)@27; iTRAQ8plex(K)@42	Phospho(S)@2119		0.0198625	5440.73	1089.15	5440.72	1089.15	5	11	1.1.1.2549.22	111.183	15306.6	14451.9	111.24	0.49	3486.37	-1.0978	-1.41515	-0.894829	-6.64386	-2.51291	0.175202	0.166412
1	83.73	83.73	32.98	31.85	28.93	sp|P46821|MAP1B_HUMAN	Microtubule-associated protein 1B OS=Homo sapiens OX=9606 GN=MAP1B PE=1 SV=2	1	auto	0	36.3	TELSPSFINPNPLEWFASEEPTEESEKPLTQSGGAPPPPGGK	iTRAQ8plex@N-term; Phospho(T)@22; iTRAQ8plex(K)@27; iTRAQ8plex(K)@42	Phospho(T)@2116		0.0198625	5440.73	1089.15	5440.72	1089.15	5	11	1.1.1.2549.22	111.183	15306.6	14451.9	111.24	0.49	3486.37	-1.0978	-1.41515	-0.894829	-6.64386	-2.51291	0.175202	0.166412
1	83.73	83.73	32.98	31.85	28.93	sp|P46821|MAP1B_HUMAN	Microtubule-associated protein 1B OS=Homo sapiens OX=9606 GN=MAP1B PE=1 SV=2	1	auto	0	36.3	TELSPSFINPNPLEWFASEEPTEESEKPLTQSGGAPPPPGGK	iTRAQ8plex@N-term; iTRAQ8plex(K)@27; Phospho(T)@30; iTRAQ8plex(K)@42	Phospho(T)@2124		0.0198625	5440.73	1089.15	5440.72	1089.15	5	11	1.1.1.2549.22	111.183	15306.6	14451.9	111.24	0.49	3486.37	-1.0978	-1.41515	-0.894829	-6.64386	-2.51291	0.175202	0.166412
1	83.73	83.73	32.98	31.85	28.93	sp|P46821|MAP1B_HUMAN	Microtubule-associated protein 1B OS=Homo sapiens OX=9606 GN=MAP1B PE=1 SV=2	1	auto	0	36.3	TELSPSFINPNPLEWFASEEPTEESEKPLTQSGGAPPPPGGK	iTRAQ8plex@N-term; Phospho(S)@18; iTRAQ8plex(K)@27; iTRAQ8plex(K)@42	Phospho(S)@2112		0.0198625	5440.73	1089.15	5440.72	1089.15	5	11	1.1.1.2549.22	111.183	15306.6	14451.9	111.24	0.49	3486.37	-1.0978	-1.41515	-0.894829	-6.64386	-2.51291	0.175202	0.166412
1	83.73	83.73	32.98	31.85	28.93	sp|P46821|MAP1B_HUMAN	Microtubule-associated protein 1B OS=Homo sapiens OX=9606 GN=MAP1B PE=1 SV=2	1	auto	0	99	QLGAQSPGR	iTRAQ8plex@N-term			-0.0040372	1216.68	609.347	1216.68	609.349	2	14	1.1.1.699.46	20.4767	20080.6	13976.2	20.63	0.34	2771.84	1.51784	0.502573	0.607559	-0.142873	0.621275	1.53823	0.166721
54	10.95	12.99	17.08	17.08	13.66	sp|P04264|K2C1_HUMAN; contam_sp|K2C1_HUMAN|	Keratin, type II cytoskeletal 1 OS=Homo sapiens OX=9606 GN=KRT1 PE=1 SV=6; contam_sp|K2C1_HUMAN|	1	auto	0	99	NSKIEISELNR	iTRAQ8plex@N-term; iTRAQ8plex(K)@3		missed K-I@3	0.00263832	1910.11	637.71	1910.1	637.709	3	9	1.1.1.1225.20	46.1836	6199.14	4581.57	46.07	0.29	1715.98	0.904431	0.628216	4.53189	0.773742	1.70957	3.27063	0.167331
438	2	2	5.163	4.971	4.971	sp|Q9Y6G9|DC1L1_HUMAN	Cytoplasmic dynein 1 light intermediate chain 1 OS=Homo sapiens OX=9606 GN=DYNC1LI1 PE=1 SV=3	1	auto	0	99	DFQEYVEPGEDFPASPQR	iTRAQ8plex@N-term; Phospho(S)@15	Phospho(S)@207		0.0067895	2494.11	832.376	2494.1	832.374	3	10	1.1.1.2084.31	88.3222	3897.23	3575.11	88.44	1.08	2215.79	-1.55457	-1.46039	0.63282	-1.49462	-0.969191	0.510792	0.167362
71	9.31	9.38	27.42	18.95	16.53	sp|P67936|TPM4_HUMAN	Tropomyosin alpha-4 chain OS=Homo sapiens OX=9606 GN=TPM4 PE=1 SV=3	1	auto	2	99	AEVSELK	iTRAQ8plex@N-term; iTRAQ8plex(K)@7			-0.00449592	1382.82	461.947	1382.82	461.948	3	7	1.1.1.1135.8	41.7717	1498.56	1467.03	41.76	0.49	816.279	-0.0112739	1.08363	0.150912	0.543638	0.441728	1.35823	0.167458
34	17.26	19.29	10.7	9.736	7.404	sp|Q12888|TP53B_HUMAN	TP53-binding protein 1 OS=Homo sapiens OX=9606 GN=TP53BP1 PE=1 SV=2	1	auto	2	99	SEDMPFSPK	iTRAQ8plex@N-term; Phospho(S)@7; iTRAQ8plex(K)@9	Phospho(S)@265		-0.000405442	1724.83	575.951	1724.83	575.951	3	6	1.1.1.1583.14	63.7209	2024.94	1821.63	63.66	0.49	954.987	6.64386	1.44668	1.13885	0.805713	2.50877	5.69136	0.167661
543	2	2	0.6276	0.6276	0.6276	sp|Q14839|CHD4_HUMAN	Chromodomain-helicase-DNA-binding protein 4 OS=Homo sapiens OX=9606 GN=CHD4 PE=1 SV=2	1	auto	0	99	QVNYNDGSQEDR	iTRAQ8plex@N-term			0.0012057	1727.8	576.942	1727.8	576.941	3	15	1.1.1.791.29	24.9591	8250.42	7634.44	24.93	0.34	1637.12	3.17878	-0.148896	0.427857	2.04281	1.37514	2.59392	0.167823
44	14.03	14.03	26.2	20.93	19.58	sp|P02545|LMNA_HUMAN	Prelamin-A/C OS=Homo sapiens OX=9606 GN=LMNA PE=1 SV=1	0	auto - discordant peptide type	0	16	ITESEEVVSR	No iTRAQ8plex@N-term			0.000523118	1147.57	574.794	1147.57	574.793	2	6	1.1.1.759.34	23.3981	1609.43	1330.66	23.47	0.34	913.507	1.55696	2.092	-0.674803	1.4281	1.10056	2.14439	0.168463
68	9.55	9.67	9.256	6.692	5.629	sp|Q04637|IF4G1_HUMAN	Eukaryotic translation initiation factor 4 gamma 1 OS=Homo sapiens OX=9606 GN=EIF4G1 PE=1 SV=4	0	auto - discordant peptide type	0	98.6	SVEESTPISR	No iTRAQ8plex@N-term		cleaved M-S@N-term	4.46783e-06	1103.55	552.78	1103.55	552.78	2	11	1.1.1.721.23	21.5327	86493.9	75568.6	21.61	0.29	14778.8	1.52208	-0.326006	0.567748	1.1274	0.722806	1.65039	0.169015
100	6.75	6.77	23.37	23.37	23.37	sp|Q14847|LASP1_HUMAN	LIM and SH3 domain protein 1 OS=Homo sapiens OX=9606 GN=LASP1 PE=1 SV=2	0	auto - discordant peptide type	0	99	MGPSGGEGMEPER	iTRAQ8plex@N-term; Oxidation(M)@1			0.000440314	1652.74	551.922	1652.74	551.922	3	16	1.1.1.794.22	25.1003	12202.2	6740.41	25.32	0.39	2099.21	2.44229	-0.0357776	0.47574	0.971356	0.963402	1.9499	0.169047
74	9.09	9.24	4.027	2.927	2.641	sp|Q07954|LRP1_HUMAN	Prolow-density lipoprotein receptor-related protein 1 OS=Homo sapiens OX=9606 GN=LRP1 PE=1 SV=2	0	auto - discordant peptide type	0	49.67	VDIPQQPM	iTRAQ8plex@N-term		cleaved M-G@C-term	-0.000105722	1230.66	616.337	1230.66	616.337	2	6	1.1.1.1653.14	67.1564	10649.7	7287.06	66.95	0.54	1128.56	0.140633	0.317767	1.47669	0.293912	0.55725	1.47146	0.169085
58	10.45	10.51	18.07	16.08	10.57	sp|Q9BXF6|RFIP5_HUMAN	Rab11 family-interacting protein 5 OS=Homo sapiens OX=9606 GN=RAB11FIP5 PE=1 SV=1	1	auto	0	99	STDDTWPR	iTRAQ8plex@N-term			-0.00435715	1280.63	641.32	1280.63	641.322	2	8	1.1.1.1013.36	35.8238	3162.53	2297.11	35.69	0.44	1119.54	-2.22447	0.293897	-3.73159	-0.697584	-1.58994	0.332186	0.16922
1	83.73	83.73	32.98	31.85	28.93	sp|P46821|MAP1B_HUMAN	Microtubule-associated protein 1B OS=Homo sapiens OX=9606 GN=MAP1B PE=1 SV=2	0	auto - discordant peptide type	0	65.16	EEEYEPEK	No iTRAQ8plex@N-term; iTRAQ8plex(K)@8			0.00103392	1355.64	452.888	1355.64	452.887	3	7	1.1.1.860.10	28.3201	43339.5	34639.6	28.46	0.49	7471.85	-0.209277	-1.16889	0.0022863	-0.458073	-0.458489	0.727748	0.169784
11	33.92	33.95	52.56	45.67	36.02	sp|P07237|PDIA1_HUMAN	Protein disulfide-isomerase OS=Homo sapiens OX=9606 GN=P4HB PE=1 SV=3	1	auto	0	99	TGPAATTLPDGAAAESLVESSEVAVIGFFK	iTRAQ8plex@N-term; iTRAQ8plex(K)@30			0.00736341	3542.9	886.733	3542.9	886.732	4	14	1.1.1.2871.22	126.997	51533.9	8027.16	125.89	0.59	2496.38	-6.64386	-0.0354151	-0.209893	-6.64386	-3.38326	0.0958382	0.17021
13	32.54	32.63	65.41	56.1	56.1	sp|Q71U36|TBA1A_HUMAN	Tubulin alpha-1A chain OS=Homo sapiens OX=9606 GN=TUBA1A PE=1 SV=1	1	auto	0	99	AFVHWYVGEGMEEGEFSEAR	iTRAQ8plex@N-term			0.00371172	2633.22	878.747	2633.22	878.746	3	11	1.1.1.2073.12	87.7836	2228.79	1784.54	87.61	0.88	1866.83	-2.72677	-1.32542	0.178276	-6.64386	-2.62944	0.161606	0.170285
8	37.85	37.85	16.66	14.31	13.74	sp|P78559|MAP1A_HUMAN	Microtubule-associated protein 1A OS=Homo sapiens OX=9606 GN=MAP1A PE=1 SV=6	1	auto	2	99	CLSPDDSTVK	iTRAQ8plex@N-term; Methylthio(C)@1; Phospho(S)@3; iTRAQ8plex(K)@10	Phospho(S)@986		0.000211179	1797.85	600.291	1797.85	600.291	3	7	1.1.1.1676.11	68.2823	6360.94	2518.54	67.83	0.74	1345.34	-0.228389	-2.08325	-6.64386	-1.22753	-2.54576	0.171258	0.170399
111	6.22	6.23	7.858	7.427	3.875	sp|Q8N3V7|SYNPO_HUMAN	Synaptopodin OS=Homo sapiens OX=9606 GN=SYNPO PE=1 SV=2	1	auto	0	99	AAATTPTK	iTRAQ8plex@N-term; Phospho(T)@5; iTRAQ8plex(K)@8	Phospho(T)@461		-0.000307161	1447.79	483.604	1447.79	483.604	3	6	1.1.1.793.9	25.0404	7468.18	2856.74	24.74	0.44	1328.28	-6.64386	-3.90695	-1.42572	0.655762	-2.83019	0.140614	0.17051
111	6.22	6.23	7.858	7.427	3.875	sp|Q8N3V7|SYNPO_HUMAN	Synaptopodin OS=Homo sapiens OX=9606 GN=SYNPO PE=1 SV=2	1	auto	0	99	AAATTPTK	iTRAQ8plex@N-term; Phospho(T)@4; iTRAQ8plex(K)@8	Phospho(T)@460		-0.000307161	1447.79	483.604	1447.79	483.604	3	6	1.1.1.793.9	25.0404	7468.18	2856.74	24.74	0.44	1328.28	-6.64386	-3.90695	-1.42572	0.655762	-2.83019	0.140614	0.17051
4	54.8	54.61	94.93	90.93	87.73	sp|P63261|ACTG_HUMAN	Actin, cytoplasmic 2 OS=Homo sapiens OX=9606 GN=ACTG1 PE=1 SV=1	0	auto - shared MS/MS	0	99	LDLAGR	iTRAQ8plex@N-term			-0.00529157	947.565	474.79	947.571	474.793	2	10	1.1.1.1149.6	42.4558	23879	17183.1	42.2	0.59	2831.42	-0.0674712	0.196106	0.332177	0.135498	0.149078	1.10886	0.170614
255	3	25.83	67.9	57.82	47.48	sp|P68032|ACTC_HUMAN	Actin, alpha cardiac muscle 1 OS=Homo sapiens OX=9606 GN=ACTC1 PE=1 SV=1	0	auto - shared MS/MS	0	99	LDLAGR	iTRAQ8plex@N-term			-0.00529157	947.565	474.79	947.571	474.793	2	10	1.1.1.1149.6	42.4558	23879	17183.1	42.2	0.59	2831.42	-0.0674712	0.196106	0.332177	0.135498	0.149078	1.10886	0.170614
597	1.68	54.59	94.93	90.93	87.73	sp|P60709|ACTB_HUMAN	Actin, cytoplasmic 1 OS=Homo sapiens OX=9606 GN=ACTB PE=1 SV=1	0	auto - shared MS/MS	0	99	LDLAGR	iTRAQ8plex@N-term			-0.00529157	947.565	474.79	947.571	474.793	2	10	1.1.1.1149.6	42.4558	23879	17183.1	42.2	0.59	2831.42	-0.0674712	0.196106	0.332177	0.135498	0.149078	1.10886	0.170614
[truncated: 4,874 more rows]

## Sheet: Supplementary Table S7
Supplementary Table S7. Differentially phosphorylated proteins
Accessions	Average Ratio	P-value
MAP1B	6.78171	0.00433051
H31	2.52989	0.0380322
LA	2.24851	0.0177642
GOLI4	2.22297	0.0464195
HSPB1	2.07097	0.00326604
PDCD4	2.069	0.0158119
TPIS	2.04356	0.0448504
HDGF	0.483747	0.0283865
NIBA2	0.477331	0.0349248
PGRC1	0.472474	0.0221777
[truncated: 29 more rows]

## Sheet: Supplementary Table S8
Supplementary Table S8. Proteins whose phosphorylation status was influenced by PALS2 knockdown and were enriched in the pathway of caspase-mediated cleavage of cytoskeletal proteins
[truncated: 5 more rows]

[truncated: 1 more sheets: Supplementary Table S9]
